# Supplementary material for: Quantifying Trade-Offs in the Choice of Ribosomal Barcoding Markers for Fungal Amplicon Sequencing: a Case Study on the Grapevine Trunk Mycobiome
Source: Microbiol Spectr. 2022 Nov 21;10(6):e02513-22. doi: 10.1128/spectrum.02513-22 (PMC9769941; doi:10.1128/spectrum.02513-22)
Supplement: Supplemental file 1 — Tables S1 and S2. Download spectrum.02513-22-s0001.xlsx, XLSX file, 0.2 MB [file spectrum.02513-22-s0001.xlsx]

## Sheet: Table S1
Supplementary Table S1: Overview of analyzed grapevine plant samples collected in the Echichens (Switzerland) field site in July 2019. For each sample, the ITS and ITS-28S amplicon sequencing outcome is shown at the level of the detected amplified sequence variants (ASV). ASVs were assigned to different taxonomic levels depending on the match (see methods).
Amplicon locus	Plant sample	Number of reads	plant_health_state	Kingdom	Phylum	Class	Order	Family	Genus	Species	ASV sequence
ITS	0	2	Healthy	Fungi	Chytridiomycota	Spizellomycetes	Spizellomycetales	Powellomycetaceae	Powellomyces	NA	AAGTCGTAACAAGGTAACCGTAGGTGAACCTGCGGTTGGATCATTAAAAAGATCTAGCCCGAACTCGGATGGGATTTGTCTTCGGATGGTCTCGTTCGATGCCGGGTTTCTCACCTAAAAAGTGAGTTCAACATTATGTGAACTGTTCTGTCTCTGGCGGTGGGGTGGCCTAAAACGTCATCTGTCAGCATCCGGGTTCTCTCGGTGTGCCGTGGACAAGCCGTCAATGGTGTATGTTTCATACAAACTTTTGTTTTCATTAATCTGTCTGACATATCTTTGTATCTAAAATATACAAAAACAACTTTTGGCAACGGATCTCTTGGCTCCCGCAACGATGAAGAACGCAGCGAAATGCGATATGTAGTGTGAATTGCAGAATTCAGTGAATCATCGAAT…
ITS	0	9	Healthy	Fungi	Ascomycota	Sordariomycetes	Xylariales	Diatrypaceae	Eutypa	NA	AAGTCGTAACAAGGTCTCCGTTGGTGAACCAGCGGAGGGATCATTACAGAGTTACCTAACTCCAAACCCATGTGAACTTACCTATGTTGCCTCGGCGGGGAAGCCTACCCGGTACCTACCCTGTAGCTACCCGGGAGCGAGCTACCCTGTAGCCCGCTGCAGGCCTACCCGCCGGTGGACGCTTAAACTCTTGTTTTTTAGTGATTATCTGAGTGTTTATACTTAATAAGTTAAAACTTTCAACAACGGATCTCTTGGTTCTGGCATCGATGAAGAACGCAGCGAAATGCGATAAGTAATGTGAATTGCAGAATTCAGTGAATCATCGAATCTTTGAACGCACATTGCGCCCATTAGTATTCTAGTGGGCATGCCTGTTCGAGCGTCATTTCAACCCTC…
ITS	0	5	Healthy	Fungi	Ascomycota	Sordariomycetes	Xylariales	Diatrypaceae	NA	NA	AAGTCGTAACAAGGTCTCCGTTGGTGAACCAGCGGAGGGATCATTACAGAGTTACCTAACTCCAAACCCATGTGAACTTACCTATGTTGCCTCGGCGGGGAAGCCTACCCGGTACCTACCCTGTAGCTACCCGGGAGCGAGCTACCCTGTAGCCCGCTGCAGGCCTACCCGCCGGTGGACGCTTAAACTCTTGTTTTTTAGTGATTATCTGAGTGTTTATACTTAATAAGTTAAAACTTTCAACAACGGATCTCTTGGTTCTGGCATCGATGAAGAACGCAGCGAAATGCGATAAGTAATGTGAATTGCAGAATTCAGTGAATCATCGAATCTTTGAACGCACATTGCGCCCTTTGGTATTCCGAAGGGCATGCCTGTTCGAGCGTCATTATCAACCCT…
ITS	0	15	Healthy	Fungi	Ascomycota	Sordariomycetes	Hypocreales	Hypocreaceae	Monocillium	tenue	AAGTCGTAACAAGGTCTCCGTTGGTGAACCAGCGGAGGGATCATTACCGAGTTTACAACTCCCAAACCCCTGTGAACCATACCTGTCGTTGCTTCGGCGGCCACGCCCCGGTGCCCTCGTGCCCGGAACCAGGCGCCCGCCGGAGGCCAAAAAAACCATGTTTACCACAGTGGCATTATCTGAGTGGCACAAGCAAATAAATCAAAACTTTCAACAACGGATCTCTTGGTTCTGGCATCGATGAAGAACGCAGCGAAATGCGATAAGTAATGTGAATTGCAGAATTCAGTGAATCATCGAATCTTTGAACGCACATTGCGCCCGCCAGCATTCTGGCGGGCATGCCTGTTCGAGCGTCATTTCAACCCTCGCAGCCCACTTCCGGGCAGCGGTGTTGGG…
ITS	0	6	Healthy	Fungi	Ascomycota	Eurotiomycetes	Phaeomoniellales	Phaeomoniellaceae	Phaeomoniella	chlamydospora	AAGTCGTAACAAGGTCTCCGTTGGTGAACCAGCGGAGGGATCATTACCGAGTTTACAACTCCCAAACCCCTGTGAACCATACCTGTCGTTGCTTCGGCGGCCACGCCCCGGTGCCCTCGTGCCCGGAACCAGGCGCCCGCCGGAGGCCAAAAAAACCATGTTTACCACAGTGGCATTATCTGAGTGGCACAAGCAAATAAATCAAAACTTTCAACAACGGATCTCTTGGTTCTGGCATCGATGAAGAACGCAGCGAAATGCGATAAGTAATGTGAATTGCAGAATTCAGTGAATCATCGAATCTTTGAACGCACATTGCGCCCTTTGGTATTCCGAAGGGCATGCCTGTTCGAGCGTCATTATCAACCCTCAAGCCCGGCTTGATATTGGGTCCATATC…
ITS	0	78	Healthy	Fungi	Ascomycota	Leotiomycetes	Helotiales	Helotiales_fam_Incertae_sedis	Cadophora	melinii	AAGTCGTAACAAGGTTTCCGTAGGTGAACCTGCGGAAGGATCATTAATAAACCTAGTCGTTCGCGTACATAGGGGCAACCCTCGCGTGATGTCAGCAATACCTAGGTAACCCTTGAATAAACTACCCTTGTTGCTTTGGCGGGTCGCCTTTTAGGCCAGCGGCTTCGGCTGCTGCGTGCCCGCCAGAGGACCACAACTCTTGTTTTTAGTGATGTCTGAGTACTATATAATAGTTAAAACTTTCAACAACGGATCTCTTGGTTCTGGCATCGATGAAGAACGCAGCGAAATGCGATAAGTAATGTGAATTGCAGAATTCAGTGAATCATCGAATCTTTGAACGCACATTGCGCCCTTTGGTATTCCGAAGGGCATGCCTGTTCGAGCGTCATTATAACC…
ITS	0	23	Healthy	Fungi	Ascomycota	Leotiomycetes	Helotiales	Helotiales_fam_Incertae_sedis	Cadophora	melinii	AAGTCGTAACAAGGTTTCCGTAGGTGAACCTGCGGAAGGATCATTAATAAACCTAGTCGTTCGCGTACATAGGGGCAACCCTCGCGTGATGTCAGCAATACCTAGGTAACCCTTGAATAAACTACCCTTGTTGCTTTGGCGGGTCGCCTTTTAGGCCAGCGGCTTCGGCTGCTGCGTGCCCGCCAGAGGACCACAACTCTTGTTTTTAGTGATGTCTGAGTACTATATAATAGTTAAAACTTTCAACAACGGATCTCTTGGTTCTGGCATCGATGAAGAACGCAGCGAAATGCGATAAGTAATGTGAATTGCAGAATTCAGTGAATCATCGAATCTTTGAACGCACATTGCGCCCTTTGGTATTCCGAAGGGCATGCCTGTTCGAGCGTCATTATCAAC…
ITS	0	5	Healthy	Fungi	Ascomycota	Eurotiomycetes	Phaeomoniellales	Phaeomoniellaceae	Phaeomoniella	chlamydospora	AAGTCGTAACAAGGTTTCCGTAGGTGAACCTGCGGAAGGATCATTATCGAGTCAGGGTCCTCTGGGCCCGATCTCCAACCCTTTGTTTATCATACCTTTGTTGCTTTGGCAGACCCGTCCTTCGGGACCGTCGGGGGCGTTCAGTCGCCTCTGGCCAGCGTCTGCCAGTAGCCCAACCAAAATTCTTTGTTACATGTGACGTCTGAACGGTTCCATCAAAATCAAACCAAAACTTTCAACAACGGATCTCTTGGTTCTGGCATCGATGAAGAACGCAGCGAAATGCGATAAGTAATGTGAATTGCAGAATTCAGTGAATCATCGAATCTTTGAACGCACATTGCGCCCATTAGTATTCTAGTGGGCATGCCTGTTCGAGCGTCATTTCAACCCTCAAGC…
ITS	0	10	Healthy	Fungi	Ascomycota	Eurotiomycetes	Phaeomoniellales	Phaeomoniellaceae	Phaeomoniella	chlamydospora	AAGTCGTAACAAGGTTTCCGTAGGTGAACCTGCGGAAGGATCATTATCGAGTCAGGGTCCTCTGGGCCCGATCTCCAACCCTTTGTTTATCATACCTTTGTTGCTTTGGCAGACCCGTCCTTCGGGACCGTCGGGGGCGTTCAGTCGCCTCTGGCCAGCGTCTGCCAGTAGCCCAACCAAAATTCTTTGTTACATGTGACGTCTGAACGGTTCCATCAAAATCAAACCAAAACTTTCAACAACGGATCTCTTGGTTCTGGCATCGATGAAGAACGCAGCGAAATGCGATAAGTAATGTGAATTGCAGAATTCAGTGAATCATCGAATCTTTGAACGCACATTGCGCCCGCCAGCATTCTGGCGGGCATGCCTGTTCGAGCGTCATTTCAACCCTCGCAG…
ITS	0	40	Healthy	Fungi	Ascomycota	Eurotiomycetes	Phaeomoniellales	Phaeomoniellaceae	Phaeomoniella	chlamydospora	AAGTCGTAACAAGGTTTCCGTAGGTGAACCTGCGGAAGGATCATTATCGAGTCAGGGTCCTCTGGGCCCGATCTCCAACCCTTTGTTTATCATACCTTTGTTGCTTTGGCAGACCCGTCCTTCGGGACCGTCGGGGGCGTTCAGTCGCCTCTGGCCAGCGTCTGCCAGTAGCCCAACCAAAATTCTTTGTTACATGTGACGTCTGAACGGTTCCATCAAAATCAAACCAAAACTTTCAACAACGGATCTCTTGGTTCTGGCATCGATGAAGAACGCAGCGAAATGCGATAAGTAATGTGAATTGCAGAATTCAGTGAATCATCGAATCTTTGAACGCACATTGCGCCCTTTGGTATTCCGAAGGGCATGCCTGTTCGAGCGTCATTATAACCACTCAAG…
ITS	0	5026	Healthy	Fungi	Ascomycota	Eurotiomycetes	Phaeomoniellales	Phaeomoniellaceae	Phaeomoniella	chlamydospora	AAGTCGTAACAAGGTTTCCGTAGGTGAACCTGCGGAAGGATCATTATCGAGTCAGGGTCCTCTGGGCCCGATCTCCAACCCTTTGTTTATCATACCTTTGTTGCTTTGGCAGACCCGTCCTTCGGGACCGTCGGGGGCGTTCAGTCGCCTCTGGCCAGCGTCTGCCAGTAGCCCAACCAAAATTCTTTGTTACATGTGACGTCTGAACGGTTCCATCAAAATCAAACCAAAACTTTCAACAACGGATCTCTTGGTTCTGGCATCGATGAAGAACGCAGCGAAATGCGATAAGTAATGTGAATTGCAGAATTCAGTGAATCATCGAATCTTTGAACGCACATTGCGCCCTTTGGTATTCCGAAGGGCATGCCTGTTCGAGCGTCATTATCAACCCTCAAG…
ITS	0	126	Healthy	Fungi	Ascomycota	Eurotiomycetes	Phaeomoniellales	Phaeomoniellaceae	Phaeomoniella	chlamydospora	AAGTCGTAACAAGGTTTCCGTAGGTGAACCTGCGGAAGGATCATTATCGAGTCAGGGTCCTCTGGGCCCGATCTCCAACCCTTTGTTTATCATACCTTTGTTGCTTTGGCAGACCCGTCCTTCGGGACCGTCGGGGGCGTTCAGTCGCCTCTGGCCAGCGTCTGCCAGTAGCCCAACCAAAATTCTTTGTTACATGTGACGTCTGAACGGTTCCATCAAAATCAAACCAAAACTTTCAACAACGGATCTCTTGGTTCTGGCATCGATGAAGAACGCAGCGAAATGCGATAAGTAATGTGAATTGCAGAATTCAGTGAATCATCGAATCTTTGAACGCACATTGCGCCCTTTGGTATTCCGAAGGGCATGCCTGTTCGAGCGTCATTATCAACCCTCAAG…
ITS	0	137	Healthy	Fungi	Ascomycota	Eurotiomycetes	Phaeomoniellales	Phaeomoniellaceae	Phaeomoniella	chlamydospora	AAGTCGTAACAAGGTTTCCGTAGGTGAACCTGCGGAAGGATCATTATCGAGTCAGGGTCCTCTGGGCCCGATCTCCAACCCTTTGTTTATCATACCTTTGTTGCTTTGGCAGACCCGTCCTTCGGGACCGTCGGGGGCGTTCAGTCGCCTCTGGCCAGCGTCTGCCAGTAGCCCAACCAAAATTCTTTGTTACATGTGACGTCTGAACGGTTCCATCAAAATCAAACCAAAACTTTCAACAACGGATCTCTTGGTTCTGGCATCGATGAAGAACGCAGCGAAATGCGATAAGTAATGTGAATTGCAGAATTCAGTGAATCATCGAATCTTTGAACGCACATTGCGCCCTTTGGTATTCCGAAGGGCATGCCTGTTCGAGCGTCATTATCAACCCTCAAG…
ITS	0	6	Healthy	Fungi	Ascomycota	NA	NA	NA	NA	NA	AAGTCGTAACAAGGTTTCCGTAGGTGAACCTGCGGAAGGATCATTATCGAGTCAGGGTCCTCTGGGCCCGATCTCCAACCCTTTGTTTATCATACCTTTGTTGCTTTGGCAGACCCGTCCTTCGGGACCGTCGGGGGCGTTCAGTCGCCTCTGGCCAGCGTCTGCCAGTAGCCCAACCAAAATTCTTTGTTACATGTGACGTCTGAACGGTTCCATCAAAATCAAACCAAAACTTTCAACAACGGATCTCTTGGTTCTGGCATCGATGAAGAACGCAGCGAAATGCGATAAGTAATGTGAATTGCAGAATTCAGTGAATCATCGAATCTTTGAACGCACATTGCGCCCTTTGGTATTCCTTAGGGCATGCCTGTTCGAGCGTCATTTACACCCTCAAGC…
ITS	0	10	Healthy	Fungi	Ascomycota	Dothideomycetes	Pleosporales	Amorosiaceae	Angustimassarina	acerina	AAGTCGTAACAAGGTTTCCGTAGGTGAACCTGCGGAAGGATCATTATCGTAGGGCTTTTGTCCTGTCGAGATAGCGTCCTTGCCTATTTTTTGGAGCACCGTTCGTTTCCTCAGCAGGCTTGCCTGCTACTGGGGACCCCTCAAACTCTTTGTAAATACAGTAATCGTCTGAAAAACAAACAAAAAATCAAAACTTTCAACAATGGATCTCTTGGTTCTGGCATCGATGAAGAACGCAGCAAAATGCGATAAGTAGTGTGAATTGCAGAATTCAGTGAATCATCGAATCTTTGAACGCACATTGCGCCCTTTGGTATTCCTTAGGGCATGCCTGTTCGAGCGTCATTTACACCCTCAAGCACAGCTTGGTGTTGGGCGTCTGTCCCGCTTCGGCGCGGA…
ITS	0	15	Healthy	Fungi	Ascomycota	Dothideomycetes	Pleosporales	Lophiostomataceae	Platystomum	crataegi	AAGTCGTAACAAGGTTTCCGTAGGTGAACCTGCGGAAGGATCATTATTGTAGGTGCCTTTGGGCCCGCTGACACAATAACCCTTGTCTTTTTTTGTGCACCCTTTGTTTCCTCGGCAGCTCCGCCTGCCAACGAGGACCCCCCAAAAACCTTTTGCAATCCTAGTATGACATTCTGAAAACAAACAATATTAAAACTTTCAACAATGGATCTCTTGGCTCTGGCATCGATGAAGAACGCAGCGAAATGCGATAAGTAGTGTGAATTGCAGAATTCAGTGAATCATCGAATCTTTGAACGCACATTGCGCCCTTTGGTATTCCTTAGGGCATGCCTGTTCGAGCGTCATTTACAAATTCAAGCTCAGCTTGGTGATGGGCGTCTGTCTCGCCTTTGCGTG…
ITS-28S	0	10	Healthy	Fungi	Ascomycota	Leotiomycetes	Helotiales	Hyaloscyphaceae	NA	NA	AAGTCGTAACAAGGTTTCCGTAGGTGAACCTGCGGAAGGATCATTAATAAACCTAGTCGTTCGCGTACATAGGGGCAACCCTCGCGTGATGTCAGCAATACCTAGGTAACCCTTGAATAAACTACCCTTGTTGCTTTGGCGGGTCGCCTTTTAGGCCAGCGGCTTCGGCTGCTGCGTGCCCGCCAGAGGACCACAACTCTTGTTTTTAGTGATGTCTGAGTACTATATAATAGTTAAAACTTTCAACAACGGATCTCTTGGTTCTGGCATCGATGAAGAACGCAGCGAAATGCGATAAGTAATGTGAATTGCAGAATTCAGTGAATCATCGAATCTTTGAACGCACATTGCGCCCTTTGGTATTCCGAAGGGCATGCCTGTTCGAGCGTCATTATAACC…
ITS-28S	0	1960	Healthy	Fungi	Ascomycota	NA	NA	NA	NA	NA	AAGTCGTAACAAGGTTTCCGTAGGTGAACCTGCGGAAGGATCATTATCGAGTCAGGGTCCTCTGGGCCCGATCTCCAACCCTTTGTTTATCATACCTTTGTTGCTTTGGCAGACCCGTCCTTCGGGACCGTCGGGGGCGTTCAGTCGCCTCTGGCCAGCGTCTGCCAGTAGCCCAACCAAAATTCTTTGTTACATGTGACGTCTGAACGGTTCCATCAAAATCAAACCAAAACTTTCAACAACGGATCTCTTGGTTCTGGCATCGATGAAGAACGCAGCGAAATGCGATAAGTAATGTGAATTGCAGAATTCAGTGAATCATCGAATCTTTGAACGCACATTGCGCCCTTTGGTATTCCGAAGGGCATGCCTGTTCGAGCGTCATTATCAACCCTCAAG…
ITS	1	3	Diseased	Fungi	Basidiomycota	Exobasidiomycetes	Entylomatales	NA	NA	NA	AAGTCATAACAAGGTATCTGTAGGTGAACCTGCAGATGGATCATTAGTGAATAACACGGGCGTCCCACTCTGTGGGCCCCAACCCCTTCACCATATCCACACACCTGTGCACCGCTAGTGACGGCCGATACGCAAGTATCTTGTCGCTGCTAGCAACCCTTTACACATACACACAAAGTAAATGAATGTCACTGTACCTACGCAAGTAGAAACAAAATACAACTTTTGACAACGGATCTCTTGGTTCTCCCATCGATGAAGAACGCAGCGAAATGCGATAAGTAATGTGAATTGCAGAATTCAGTGAATCATCGAATCTTTGAACGCACCTTGCGCTCCTTGGTATTCCGAGGAGCATGCCTGTTTGAGTGTCATGAATTCTCAACCCTCAATGCTTTA…
ITS	1	3	Diseased	Fungi	Basidiomycota	Tremellomycetes	Tremellales	Bulleribasidiaceae	Vishniacozyma	heimaeyensis	AAGTCATAACAAGGTTTCCGTAGGTGAACCTGCGGAAGGATCATTAATGATGCCCTCGAAGTCTTTGGACTGGTAGGGTTTGTGTCGCTCTCTTCGGAGTCGACCTTATCTCACACACCGTGAACTGTGGCTTCGGCCATTTACACAAACTGTTAGTAATGAATGTAACATCATAACAAACATAAAACTTTTAACAACGGATCTCTTGGCTCTCGCATCGATGAAGAACGCAGCGAAATGCGATAAGTAATGTGAATTGCAGAATTCAGTGAATCATCGAATCTTTGAACGCACCTTGCGCCCTTTGGTATTCCGAAGGGCATGCCTGTTTGAGTGTCATGAAACCTCACCCCACTTGGGTTTTTGCCCGAGCGGTGGTGGATTGGGCGTCTGCCGTCA…
ITS	1	4	Diseased	Fungi	Basidiomycota	Tremellomycetes	Tremellales	NA	NA	NA	AAGTCATAACAAGGTTTCCGTAGGTGAACCTGCGGAAGGATCATTAATGATGCCCTCGACGCCTTTACCGGCTGGTAGGGTTTGTGCCGGTCTCTTTTGGGAGCCGGCCCTAATCTCACACACCGTGAACTGTGGCCTCGGCCATTTACACAAACTGTTAGTAATGAATGTAACATCATAACAAAACAAAAAACTTTTAACAACGGATCTCTTGGCTCTCGCATCGATGAAGAACGCAGCGAAATGCGATAAGTAATGTGAATTGCAGAATTCAGTGAATCATCGAATCTTTGAACGCACCTTGCGCCCTTTGGTATTCCGAAGGGCATGCCTGTTTGAGTGTCATGAAACCTCACCCCTCCCGGGTTTTTTGCCCGGTTGGTCTGGTGGATTGGGCGC…
ITS	1	21	Diseased	Fungi	Ascomycota	Dothideomycetes	Pleosporales	Pleosporaceae	Alternaria	alternata	AAGTCGTAACAAGGTCTCCGTAGGTGAACCTGCGGAGGGATCATTACACAAATATGAAGGCGGGCTGGAACCTCTCGGGGTTACAGCCTTGCTGAATTATTCACCCTTGTCTTTTGCGTACTTCTTGTTTCCTTGGTGGGTTCGCCCACCACTAGGACAAACATAAACCTTTTGTAATTGCAATCAGCGTCAGTAACAAATTAATAATTACAACTTTCAACAACGGATCTCTTGGTTCTGGCATCGATGAAGAACGCAGCGAAATGCGATAAGTAGTGTGAATTGCAGAATTCAGTGAATCATCGAATCTTTGAACGCACATTGCGCCCTTTGGTATTCCAAAGGGCATGCCTGTTCGAGCGTCATTTGTACCCTCAAGCTTTGCTTGGTGTTGGGCGT…
ITS	1	79	Diseased	Fungi	Ascomycota	Sordariomycetes	Xylariales	Xylariales_fam_Incertae_sedis	Fusidium	NA	AAGTCGTAACAAGGTCTCCGTTGGTGAACCAGCGGAGGGATCATTATAGAGTTGTAAAACTCCCAAAACCCATGTGAACATACCTGTTGCCTCGGCGGACCTACCCTGTAGTTACCCTGTAGCTACCTTGTAGAGCCGCCGAAGGACCATTAAACTCTTTTATCTCTGTATCTCTGAGTAAAAAACAAATAAGTTAAAACTTTCAACAACGGATCTCTTGGTTCTGGCATCGATGAAGAACGCAGCGAAATGCGATAAGTAATGTGAATTGCAGAATTCAGTGAATCATCGAATCTTTGAACGCACATTGCGCCCATTAGTATTCTAGTGGGCATGCCTGTTCGAGCGTCATTAAGTCCACTTAAGCCCCTTGCTTAGTATTGGGAATCTACGTCAGAA…
ITS	1	11	Diseased	Fungi	Ascomycota	Eurotiomycetes	Verrucariales	Verrucariaceae	NA	NA	AAGTCGTAACAAGGTTTCCGTAGGGTAAGCTTGGACCTCCAATCCCCATATCCTATCCATGCTAACCATTCTCTAGTGAACCTGCGGAAGGATCATTAATAATCGGGGGCCAGTCTTCATCCGCGGCTAATGCCGCCGGTGGAGTCAGCCTGTCTGAACACTCTTGTCTATCTACTCCTAGTTGCTTTGGCGGGTCGTCTCCGGACCGTCAGGGGCTTCGGCCCCCGGCGTGTGCCCGCCAAAGGCCTCAAATAAACCGCAACAACGTGTCTTGTCTTAACTAAAACAAAAATAAACAAAACTTTCAACAACGGATCTCTTGGTTCTGGCATCGATGAAGAACGCAGCGAAATGCGATAAGTAATGCGAATTGCAGAATTCCGTGAGTCATCGAATCTT…
ITS	1	27	Diseased	Fungi	Ascomycota	Eurotiomycetes	Verrucariales	Verrucariaceae	NA	NA	AAGTCGTAACAAGGTTTCCGTAGGGTAAGCTTGGACCTCCAATCCTCATATCCTACACATGCTAATCATTCTCTAGTGAACCTGCGGAAGGATCATTAATAATCGGGGGCCAGTCTTCATCCGCGGCTAATGCCGCCGGTGGAGTCAGCCTGTCTGAACACTCTTGTCTATCTACTCCTAGTTGCTTTGGCGGGTCGTCTCCGGACCGTCAGGGGCTTTGGCCCCCGGCGTGCGTCCGCCAAAGGCCTCAATTAAATCGTAACAACGTGTCTTGTCTTAACTAAAACAAAAAATAAACAAAACTTTCAACAACGGATCTCTTGGTTCTGGCATCGATGAAGAACGCAGCGAAATGCGATAAGTAATGCGAATTGCAGAATTCCGTGAGTCATCGAATCT…
ITS	1	2	Diseased	Fungi	Ascomycota	Eurotiomycetes	Chaetothyriales	Herpotrichiellaceae	Capronia	pulcherrima	AAGTCGTAACAAGGTTTCCGTAGGGTATGTTTAATCACCTCCCCTTTTCTCTTGTAACCATCCACTAACATTTTTTCTAGTGAACCTGCGGAAGGATCATTAAAGAGTTAGGGTCTTCTAGGCCCGACCTCCCAACCCTGTGTTTAATAAACCATTTGTTGCTTCGGCGAGCCCGTCTTTATTGACCGCCGGAGGACCGTCGAGAGACGCCCTCTGGCCAGTGCCCGCCGACGGCCAACTATAACTAAACTCTGAATAAACATGCCTATGTCTAAGTAATTTATTAAATAAATTAAAACTTTCAACAACGGATCTCTTGGTTCTGGCATCGATGAAGAACGCAGCGAAATGCGATAAGTAATGCGAATTGCAGAATTCCAGTGAGTCATCGAATCTTTG…
ITS	1	3973	Diseased	Fungi	Ascomycota	NA	NA	NA	NA	NA	AAGTCGTAACAAGGTTTCCGTAGGTGAACCTGCGGAAGGATCATTAAAGAGAGCTTGGGGTGCCCTCGGGCCCCCCGAACCTCCCAACCCTATGTGAACGTACCCTTTAGTTGCTTTGGCGGGGCGCGGCCAGTAATGGCCCCGCTGGCCCCTACCCTGGGGCCGGTGAGCCCCCGCCAGAGGACCACAAAACTCTTGCATTTAAAACGGTGAAGTCTGAACTTTTACTATTTGAAATAGCGAAAAAACTTTCAACAACGGATCTCTTGGTTCTGGCATCGATGAAGAACGCAGCGAAATGCGATAAGTAACGTGAATTGCAGAATTCAGTGAATCATCGAATCTTTGAACGCACATTGCGCCCCCTGGTATTCCGGCGGGCATGCTTATTTGAGCGTC…
ITS	1	10	Diseased	Fungi	Ascomycota	NA	NA	NA	NA	NA	AAGTCGTAACAAGGTTTCCGTAGGTGAACCTGCGGAAGGATCATTAAAGAGAGCTTGGGGTGCCCTCGGGCCCCCCGAACCTCCCAACCCTATGTGAACGTACCCTTTAGTTGCTTTGGCGGGGCGCGGCCAGTAATGGCCCCGCTGGCCCCTACCCTGGGGCCGGTGAGCCCCCGCCAGAGGACCACAAAACTCTTGCATTTAAAACGGTGAAGTCTGAACTTTTACTATTTGAAATAGCGAAAAAACTTTCAACAACGGATCTCTTGGTTCTGGCATCGATGAAGAACGCAGCGAAATGCGATAAGTAACGTGAATTGCAGAATTCAGTGAATCATCGAATCTTTGAACGCACATTGCGCCCCCTGGTATTCCGGGGGGCATGCCTGTCCGAGCGTC…
ITS	1	9	Diseased	Fungi	Ascomycota	NA	NA	NA	NA	NA	AAGTCGTAACAAGGTTTCCGTAGGTGAACCTGCGGAAGGATCATTAAAGAGAGCTTGGGGTGCCCTCGGGCCCCCCGAACCTCCCAACCCTATGTGAACGTACCCTTTAGTTGCTTTGGCGGGGCGCGGCCAGTAATGGCCCCGCTGGCCCCTACCCTGGGGCCGGTGAGCCCCCGCCAGAGGACCACAAAACTCTTGCATTTAAAACGGTGAAGTCTGAACTTTTACTATTTGAAATAGCGAAAAAACTTTCAACAACGGATCTCTTGGTTCTGGCATCGATGAAGAACGCAGCGAAATGCGATAAGTAATGTGAATTGCAGAATTCAGTGAATCATCGAATCTTTGAACGCACATTGCGCCCATTAGTATTCTAGTGGGCATGCCTGTTCGAGCGTC…
ITS	1	290	Diseased	Fungi	Ascomycota	NA	NA	NA	NA	NA	AAGTCGTAACAAGGTTTCCGTAGGTGAACCTGCGGAAGGATCATTAAAGAGAGCTTGGGGTGCCCTCGGGCCCCCCGAACCTCCCAACCCTATGTGAACGTACCCTTTAGTTGCTTTGGCGGGGCGCGGCCAGTAATGGCCCCGCTGGCCCCTACCCTGGGGCCGGTGAGCCCCCGCCAGAGGACCACAAAACTCTTGCATTTAAAACGGTGAAGTCTGAACTTTTACTATTTGAAATAGCGAAAAAACTTTCAACAACGGATCTCTTGGTTCTGGCATCGATGAAGAACGCAGCGAAATGCGATAAGTAATGTGAATTGCAGAATTCAGTGAATCATCGAATCTTTGAACGCACATTGCGCCCCCTGGTATTCCGGCGGGCATGCTTATTTGAGCGTC…
ITS	1	5	Diseased	Fungi	Ascomycota	Lecanoromycetes	Lecanorales	Ramalinaceae	Bacidina	mendax	AAGTCGTAACAAGGTTTCCGTAGGTGAACCTGCGGAAGGATCATTAAAGAGAGCTTGGGGTGCCCTCGGGCCCCCCGAACCTCCCAACCCTATGTGAACGTACCCTTTAGTTGCTTTGGCGGGGCGCGGCCAGTAATGGCCCCGCTGGCCCCTACCCTGGGGCCGGTGAGCCCCCGCCAGAGGACCACAAAACTCTTGCATTTAAAACGGTGAAGTCTGAACTTTTACTATTTGAAATAGCGAAAAAACTTTCAACAACGGATCTCTTGGTTCTGGCATCGATGAAGAACGCAGCGAAATGCGATAAGTAATGTGAATTGCAGAATTCAGTGAATCATCGAATCTTTGAACGCACATTGCGCCCCTCGGTATTCCGGGGGGCATACCTGTTCGAGCGTC…
ITS	1	3	Diseased	Fungi	Basidiomycota	Agaricomycetes	Corticiales	Corticiaceae	NA	NA	AAGTCGTAACAAGGTTTCCGTAGGTGAACCTGCGGAAGGATCATTAATGAACCTTTGAGGATTGAGCTGGTCTTTTTGACAAGTGCTCGTCCTCTTATCCTTTATACACCTGTGCATCTTTTAGAGAGATCAAGCCGGGACTAGTAGGTCTCTTGACTGAAGGTTCTGACCCTCTCTCTGATTTTACATACACTTTATTTAATCTTTGGAATAATCAATTTATAAATAATAACAACTTTTAACAACGGATCTCTTGGCTCTCGCATCGATGAAGAACGCAGCGAAATGCGATAAGTAATGTGAATTGCAGAATTCAGTGAATCATCGAATCTTTGAACGCACCTTGCGCTCCTTGGTATTCCGAGGAGCACGCCTGTTCGAGTGTCATGAAGCTCTCAA…
ITS	1	8	Diseased	Fungi	Basidiomycota	Cystobasidiomycetes	NA	NA	NA	NA	AAGTCGTAACAAGGTTTCCGTAGGTGAACCTGCGGAAGGATCATTAATGAATGCAAGGGCGCTCTTTTTAGAGGTCCGACCCATCTCATTTCCTTCACACTGTGCATATACTATTTTTTAAACACTATAGTCAAAGAATGTCAATAGTCTCTTAATTGAGCATAACAATGTAAAACTTTCGGCAACGGATCTCTTGGCTCCCGCATCGATGAAGAACGCAGCGAAATGCGATACGTAATGTGAATTGCAGAATTCAGTGAATCATCGAATCTTTGAACGCACCTTGCACTCTTTGGTATTCCGAAGAGTATGTCTGTTTGAGTGTCGTGAAACTCTCAACCCCCCTGTTTTGTAATGAAATAGGCGTTTGGGCTTGGATCTTGGTTGCTGCTGGTCGTA…
ITS	1	19	Diseased	Fungi	Ascomycota	Lecanoromycetes	Lecanorales	Ramalinaceae	Bacidina	mendax	AAGTCGTAACAAGGTTTCCGTAGGTGAACCTGCGGAAGGATCATTACAGAGAGGAGCCCCGCGCTCCAGGGGGTTCGCCCCCGCCTCTCAACCCTGTGTAAATCATACCTATGTTGCTTTGGCGGGCCTTGAGGTCATGCTCATGCCGGGCGTCAGCTCGGCGAGCGCCCGCCGGAAGCCCACCAAAACTCGTTTAATTTATGCTGTCAGAGTCTAAACACAAATAAAGCAAAACTTTCAACAACGGATCTCTTGGTTCTGGCATCGATGAAGAACGCAGCGAAATGCGATAAGTAATGTGAATTGCAGAATTCAGTGAATCATCGAATCTTTGAACGCACATTGCGCCCCTCGGTATTCCGGGGGGCATACCTGTTCGAGCGTCATTACACCTCTCAA…
ITS	1	20	Diseased	Fungi	Ascomycota	Orbiliomycetes	Orbiliales	Orbiliaceae	Hyalorbilia	fusispora	AAGTCGTAACAAGGTTTCCGTAGGTGAACCTGCGGAAGGATCATTACCAAATCTAAAAACCCTTGGCCGCGAGGCCGGGGGAGCTGGGGGGTTGGTTCGCGCCGGCCCCTACAGTATACCCTTTGTGAAAACCCCTTGTTGCTTCGGCAGCTCCTCCCCCGGTTCCGGGAGAGTGGTCAGCCTGCCGATGGCACCTTTAAGAAACTCTTTAACAAGAAATTGCATTATTAAGTCTGAAGCTTCCAAGTCGAATGACTATAAAACTTTCAACAACGGATCTCTTGGTTCCCGCATCGATGAAGAACGCAGCGAAACGCGATAGTTAATGTGAATTGCAGAATTCAGTGAATCATCGAGTCTTTGAACGCACATTGCGCCTTTTGGTATTCCGAGAGGCAC…
ITS	1	11	Diseased	Fungi	Ascomycota	Dothideomycetes	Pleosporales	Lentitheciaceae	Murilentithecium	clematidis	AAGTCGTAACAAGGTTTCCGTAGGTGAACCTGCGGAAGGATCATTACCAGGCCTTGGGCCGCCAGCGGGGTCCCGTCGTTCTCGCGACGACGGGCCCTCGCGGGTGCTTAGCCCTTGACTCTTACCTTGACTATGCGCACCTTTGTTGTTCCCTCGGCAGGTTTCCTGCCGCCAGGGACCCCATCAACCCTTTAGCATAAGCATAAAACGTCTGAAAACAAATTTAATTATTTACAACTTTCAACAATGGATCTCTTGGTTCTGGCATCGATGAAGAACGCAGCGAAATGCGATAAGTAGTGTGAATTGCAGAATTCAGTGAATCATCGAATCTTTGAACGCACATTGCGCCCCTTGGTATTCCATGGGGCATGCCTGTTCGAGCGTCATTTACACCCT…
ITS	1	12	Diseased	Fungi	Ascomycota	Dothideomycetes	Pleosporales	NA	NA	NA	AAGTCGTAACAAGGTTTCCGTAGGTGAACCTGCGGAAGGATCATTACCATTTGCTCACGGGTGCAGTCTTGGGAAACCTGGCGGCCCCGAGCTTACCATCCCTGCTTATCCACACCTCATGTTACCTTCGGCAGGGCAACCTGCCGCTGGACAACTCCAAACCCACTGTATCCAGTATCCACCTTCTGAGCATTTGAATCATCACAACTTTCAACAACGGATCTCTTGGCTCTGGCATCGATGAAGAACGCAGCGAAATGCGATAAGTAGTGTGAATTGCAGGCTTTAGTGAATCATCGAATCTTTGAACGCACATTGCGCCCTTTGGTATTCCACTGGGCATGCCTGTTCGAGCGTCATCTACACCTTCGAGCCCTGCTCGGTGTTGGGTGTCTGTCT…
ITS	1	5	Diseased	Fungi	Ascomycota	Eurotiomycetes	Chaetothyriales	Herpotrichiellaceae	Rhinocladiella	NA	AAGTCGTAACAAGGTTTCCGTAGGTGAACCTGCGGAAGGATCATTACCGAGTTAGGGTCCTCTAGGACTCGACCTCCTACCCTTTGTCTACCTTACCTTTTGTTGCTTCGGCGGATCCGTCCTCTCGAGGACCGCCGGAGGGGTTAACACCCCCTCTGGCCCGTGTCCGCCGGTGGCCCAAAACCAAAACTCTTGTTTAAACGTGTCGTCTAAGTACAAAAATAATAAAGTAAAACTTTCAACAACGGATCTCTTGGTTCTGGCATCGATGAAGAACGCAGCGAAATGCGATAAGTAATGCGAATTGCAGAATCCGTGAGTCATCGAATCTTTGAACGCACATTGCGCCCTTTGGTATTCCGAAGGGCATGCCTGTTCGAGCGTCATTATCACCTCTCA…
ITS	1	63	Diseased	Fungi	Ascomycota	Dothideomycetes	Pleosporales	Occultibambusaceae	Brunneofusispora	sinensis	AAGTCGTAACAAGGTTTCCGTAGGTGAACCTGCGGAAGGATCATTACCGTAGGGGCGTAACACCCCCTTCGAGATAGCACCCTTGATTTTCGAGCACCTTCTGTTTCTTCGGCGGGCCCGCCCGCCGGTGGACAACCTCAAACCCTTTATTGCAATAGCAGTACTCTGATAAACAAAACAAATAATCAAAACTTTCAACAACGGATCTCTTGGTTCTGGCATCGATGAAGAACGCAGCGAAATGCGATAAGTAGTGTGAATTGCAGAATTCAGTGAATCATCGAATCTTTGAACGCACATTGCGCCCTTTGGTATTCCTTAGGGCATGCCTGTTCGAGCGTCATTTCAAACTTCAAGCCCCCCCTTTAGCTTGGTGTTGGGCGTCTGTCCTCCCCCCGG…
ITS	1	53	Diseased	Fungi	Ascomycota	Dothideomycetes	Pleosporales	Lophiotremataceae	Lophiotrema	rubi	AAGTCGTAACAAGGTTTCCGTAGGTGAACCTGCGGAAGGATCATTACCGTAGGGGGCTCGCCCCCTTCGAGATGGCACCCTTGATTTTCGAGAACTCTTGTTTCTTCGGCGGGCTCGCCCGCCGGTGGACAAACTCAAACCCTTTTTTGCAATAGCAGTACTCTGATAAACAAAACAAAAAGTCAAAACTTTCAACAACGGATCTCTTGGTTCTGGCATCGATGAAGAACGCAGCGAAATGCGATAAGTAGTGTGAATTGCAGAATTCAGTGAATCATCGAATCTTTGAACGCACATTGCGCCCTTTGGTATTCCTTAGGGCATGCCTGTTCGAGCGTCATTTCAAACTTCAAGCCCATCCTTTTGGCTTGGTGTTGGGCGTCTGTCCCCCCCGGGGGA…
ITS	1	30	Diseased	Fungi	Ascomycota	Dothideomycetes	Pleosporales	Lentitheciaceae	Keissleriella	yonaguniensis	AAGTCGTAACAAGGTTTCCGTAGGTGAACCTGCGGAAGGATCATTACCTGGCCTTGGGCCGCCCGTGGGGGCTCGTCGCTTGCGGCGGCGCTTCCGGGGGTGCTTAGCCCTTGACTATTACCTTGATTATGCGCACCTTTGTTGTTCCCTCGGCAGGTCTCCTGCCGACAGGAACCCCATAAACCCTCATGTATAAGCATCAAACGTCTGAAAACAAATTTAATTATTTACAACTTTCAACAATGGATCTCTTGGTTCTGGCATCGATGAAGAACGCAGCGAAATGCGATAAGTAGTGTGAATTGCAGAATTCAGTGAATCATCGAATCTTTGAACGCACATTGCGCCCCTTGGTATTCCATGGGGCATGCCTGTTCGAGCGTCATTTACACCCTCAAG…
ITS	1	20	Diseased	Fungi	Ascomycota	Eurotiomycetes	Verrucariales	Verrucariaceae	NA	NA	AAGTCGTAACAAGGTTTCCGTAGGTGAACCTGCGGAAGGATCATTAGAAAGCACCCGGGGGCAACTCCCCCGGGGCCATCTATTCTTGCCTTCTCATCTATGCTTTGGCGCAAGCCACTAGCTCTCCCATTCGTGTTGTCGGTCCCAATCTTTAACCAACAAAACTTTCAACAACGGATCTCTTGGTTCTGGCATCGATGAAGAACGCAGCGAAATGCGAAAAGTAATGCGAATTGCAGAATTCCGTGAGTCATCGAATCTTTGAACGCACATTGCGCCCCCTGGTATTCCGGAGGGCATGCCTGTCCGAGCGTCAGTATCCATCTCAAGCTTGGCTTGTCGTTGGGCGGACCTATTTGGTCCTCCTGAAAAATAGCGGCGGCACCGCTTCGGTCGCAT…
ITS	1	5	Diseased	Fungi	Ascomycota	Dothideomycetes	Pleosporales	Didymosphaeriaceae	Paraphaeosphaeria	neglecta	AAGTCGTAACAAGGTTTCCGTAGGTGAACCTGCGGAAGGATCATTATCCATCTCAAACCAGGTGCGGTCGCGGCCCCCGGGGGCTTGCTCCCGGGTGGTAGGGGTAACACCCTCACGCGCCGCCTGCCTGTACCCTCTTTTTACGAGCACCTTTCGTTCTCCTTCGGCGGGGCAACCTGCCGCTGGAACCAAAACAAAACCTTTTTTGCATCTAGCATTACCTGTTCTGATACAAATAATCGTTACAACTTTCAACAATGGATCTCTTGGCTCTGGCATCGATGAAGAACGCAGCGAAATGCGATAAGTAGTGTGAATTGCAGAATTCAGTGAATCATCGAATCTTTGAACGCACATTGCGCCCCTTGGTATTCCATGGGGCATGCCTGTTCGAGCGTC…
ITS	1	9	Diseased	Fungi	Ascomycota	Eurotiomycetes	Phaeomoniellales	Phaeomoniellaceae	Phaeomoniella	chlamydospora	AAGTCGTAACAAGGTTTCCGTAGGTGAACCTGCGGAAGGATCATTATCGAGTCAGGGTCCTCTGGGCCCGATCTCCAACCCTTTGTTTATCATACCTTTGTTGCTTTGGCAGACCCGTCCTTCGGGACCGTCGGGGGCGTTCAGTCGCCTCTGGCCAGCGTCTGCCAGTAGCCCAACCAAAATTCTTTGTTACATGTGACGTCTGAACGGTTCCATCAAAATCAAACCAAAACTTTCAACAACGGATCTCTTGGTTCTGGCATCGATGAAGAACGCAGCGAAATGCGATAAGTAATGTGAATTGCAGAATTCAGTGAATCATCGAATCTTTGAACGCACATTGCGCCCTTTGGTATTCCGAAGGGCATGCCTGTTCGAGCGTCATTATCAACCCTCAAG…
ITS	1	17	Diseased	Fungi	Ascomycota	Eurotiomycetes	Phaeomoniellales	Phaeomoniellaceae	Phaeomoniella	chlamydospora	AAGTCGTAACAAGGTTTCCGTAGGTGAACCTGCGGAAGGATCATTATCGAGTCAGGGTCCTCTGGGCCCGATCTCCAACCCTTTGTTTATCATACCTTTGTTGCTTTGGCAGACCCGTCCTTCGGGACCGTCGGGGGCGTTCAGTCGCCTCTGGCCAGCGTCTGCCAGTAGCCCAACCAAAATTCTTTGTTACATGTGACGTCTGAACGGTTCCATCAAAATCAAACCAAAACTTTCAACAACGGATCTCTTGGTTCTGGCATCGATGAAGAACGCAGCGAAATGCGATAAGTAATGTGAATTGCAGAATTCAGTGAATCATCGAATCTTTGAACGCACATTGCGCCCTTTGGTATTCCGAAGGGCATGCCTGTTCGAGCGTCATTATCAACCCTCAAG…
ITS	1	20	Diseased	Fungi	Basidiomycota	Malasseziomycetes	Malasseziales	Malasseziaceae	Malassezia	restricta	AAGTCGTAACAAGGTTTCTGTAGGTGAACCTGCAGAAGGATCATTAGTGAAGATTTGGGCAGGCCATACGGACGCCACAAAGTGTCCCTGGCCGCCTACACCCACTATACATCCACAAACCCGTGTGCACTGTCCTTGGAAAGGGCATTTGGAGAGAAAAAGGAAGAGAGAAGCGAGAACAGTGCGATCCGTCGCGTTGGGCGTTGATCTCTGGCTTGGTCTCTCTGAGGCCCTTTCCTCGCTACAAACTCGAATGGTTAGTATGAACGTGGAACTTGGTTGGACCGTCACTGGCCAACAAACTATACACAACTTTCGACAACGGATCTCTTGGTTCTCCCATCGATGAAGAACGCAGCGAAACGCGATAGGTAATGTGAATTGCAGAATTCCGTGAAT…
ITS-28S	1	137	Diseased	Fungi	Ascomycota	Sordariomycetes	Xylariales	Melogrammataceae	Melogramma	campylosporum	AAGTCGTAACAAGGTCTCCGTTGGTGAACCAGCGGAGGGATCATTATAGAGTTGTAAAACTCCCAAAACCCATGTGAACATACCTGTTGCCTCGGCGGACCTACCCTGTAGTTACCCTGTAGCTACCTTGTAGAGCCGCCGAAGGACCATTAAACTCTTTTATCTCTGTATCTCTGAGTAAAAAACAAATAAGTTAAAACTTTCAACAACGGATCTCTTGGTTCTGGCATCGATGAAGAACGCAGCGAAATGCGATAAGTAATGTGAATTGCAGAATTCAGTGAATCATCGAATCTTTGAACGCACATTGCGCCCATTAGTATTCTAGTGGGCATGCCTGTTCGAGCGTCATTAAGTCCACTTAAGCCCCTTGCTTAGTATTGGGAATCTACGTCAGAA…
ITS-28S	1	3	Diseased	Fungi	Ascomycota	Saccharomycetes	Saccharomycetales	Metschnikowiaceae	Metschnikowia	NA	AAGTCGTAACAAGGTTTCCGTAGGTGAACCTGCGGAAGGATCATTAACACGTGATACTCACGTATTAAACACCCACCGAGAATTTGTTATTATCCTAGTTTAAGATGCAGGTAGACGAAGTGAGGGAATGCTATTGGTTGTAACAAACCATAACTCATTAGTCGTTCTTAGGTCCGCCCTGGAGCTTGCGCTGACAACTAGTTGACGAGTTACGACTGCTTATTAAGCCTGTAGCATAGCTTGCAGATCGTAATGACCTTATTAACCCCTTTTACTATTATTTACTGATTTGTACGTTTATATGAATTCCTGACTGAAAGGTTGGTTGTAGTTTATATAGATGTCGTATATTACTAATACGAAACAACTCTTAGCAACGGATATCTTGGTTCTCGTAAC…
ITS-28S	1	2	Diseased	Fungi	Basidiomycota	Agaricomycetes	Cantharellales	Cantharellales_fam_Incertae_sedis	Sistotrema	oblongisporum	AAGTCGTAACAAGGTTTCCGTAGGTGAACCTGCGGAAGGATCATTAATGAACCTTTGAGGATTGAGCTGGTCTTTTTGACAAGTGCTCGTCCTCTTATCCTTTATACACCTGTGCATCTTTTAGAGAGATCAAGCCGGGACTAGTAGGTCTCTTGACTGAAGGTTCTGACCCTCTCTCTGATTTTACATACACTTTATTTAATCTTTGGAATAATCAATTTATAAATAATAACAACTTTTAACAACGGATCTCTTGGCTCTCGCATCGATGAAGAACGCAGCGAAATGCGATAAGTAATGTGAATTGCAGAATTCAGTGAATCATCGAATCTTTGAACGCACCTTGCGCTCCTTGGTATTCCGAGGAGCACGCCTGTTCGAGTGTCATGAAGCTCTCAA…
ITS	2	6	Diseased	Fungi	Ascomycota	NA	NA	NA	NA	NA	AAGTCGTAACAAGGTAACCGTAGGTGAACCTGCGGTTGGATCATTATAAAATTTAAAATCCCTCCTTTGGGGGGGTAACCCACATTGTGTGAACTTGTACACCGTCTCTGGCGGGGGAGGAAGGAGATTGGAGGGATCCCTCACGGGGGGCCTTTCCTTTTGCAATTCTTCGTCAGCTCGGTTTGTCCCTTCAAAAGGTCGAATCGGTGCCGTGGACATCCCGCCAAACACTTCCCTTGGGAGATCCTCTTTTGGGTCTCTCATTGGAACTCTTGTGCTCAACTTTTGTATCTGTCTTTTTGGGAAATGCTTCTGAGAATTCGACTGAGCAGATGCTCGGTCACTTTTGAAAAATACAATTATTCAAAACAACTTTTGGCAACGGATCTCTTGGCTCTC…
ITS	2	184	Diseased	Fungi	Ascomycota	Sordariomycetes	Xylariales	Diatrypaceae	Eutypella	NA	AAGTCGTAACAAGGTCTCCGTTGGTGAACCAGCGGAGGGATCATTAAAGAGTAGTTTTTACAACAACTCCAAACCCATGTGAACTTACCTATGTTGCCTCGGCGGGGAAGCCTACCCTGTACCTACCCTGTAGTTACCCTGTAGGTCTACCCGCCAGAGGACTTCTAAACTCTGTTTTTATATGAAACTTCTGAGTGTTTAAACTTAATAGTTAAAACTTTCAACAACGGATCTCTTGGTTCTGGCATCGATGAAGAACGCAGCGAAATGCGATAAGTAATGTGAATTGCAGAATTCAGTGAATCATCGAATCTTTGAACGCACATTGCGCCCATTAGTATTCTAGTGGGCATGCCTGTTCGAGCGTCATTTCAACCATCAAGCCCTATTTGCTTGGCG…
ITS	2	3	Diseased	Fungi	Ascomycota	Sordariomycetes	Xylariales	Diatrypaceae	Eutypella	NA	AAGTCGTAACAAGGTCTCCGTTGGTGAACCAGCGGAGGGATCATTAAAGAGTAGTTTTTACAACAACTCCAAACCCATGTGAACTTACCTATGTTGCCTCGGCGGGGAAGCCTACCCTGTACCTACCCTGTAGTTACCCTGTAGGTCTACCCGCCAGAGGACTTCTAAACTCTGTTTTTATATGAAACTTCTGAGTGTTTAAACTTAATAGTTAAAACTTTCAACAACGGATCTCTTGGTTCTGGCATCGATGAAGAACGCAGCGAAATGCGATAAGTAATGTGAATTGCAGAATTCAGTGAATCATCGAATCTTTGAACGCACATTGCGCCCATTAGTATTCTAGTGGGCATGCCTGTTCGAGCGTCATTTCGACCTTCAAGCCCTAGCTGCTTGGTG…
ITS	2	8	Diseased	Fungi	Ascomycota	Lecanoromycetes	Lecanorales	Ramalinaceae	Bacidina	NA	AAGTCGTAACAAGGTCTCCGTTGGTGAACCAGCGGAGGGATCATTAAAGAGTAGTTTTTACAACAACTCCAAACCCATGTGAACTTACCTATGTTGCCTCGGCGGGGAAGCCTACCCTGTACCTACCCTGTAGTTACCCTGTAGGTCTACCCGCCAGAGGACTTCTAAACTCTGTTTTTATATGAAACTTCTGAGTGTTTAAACTTAATAGTTAAAACTTTCAACAACGGATCTCTTGGTTCTGGCATCGATGAAGAACGCAGCGAAATGCGATAAGTAATGTGAATTGCAGAATTCAGTGAATCATCGAATCTTTGAACGCACATTGCGCCCCTCGGTATTCCGGGGGGCATACCTGTTCGAGCGTCATTACACCTCTCAAGCGTAGCTTGGTATTGG…
ITS	2	2	Diseased	Fungi	Ascomycota	Leotiomycetes	Helotiales	Helotiales_fam_Incertae_sedis	Cadophora	melinii	AAGTCGTAACAAGGTCTCCGTTGGTGAACCAGCGGAGGGATCATTAAAGAGTAGTTTTTACAACAACTCCAAACCCATGTGAACTTACCTATGTTGCCTCGGCGGGGAAGCCTACCCTGTACCTACCCTGTAGTTACCCTGTAGGTCTACCCGCCAGAGGACTTCTAAACTCTGTTTTTATATGAAACTTCTGAGTGTTTAAACTTAATAGTTAAAACTTTCAACAACGGATCTCTTGGTTCTGGCATCGATGAAGAACGCAGCGAAATGCGATAAGTAATGTGAATTGCAGAATTCAGTGAATCATCGAATCTTTGAACGCACATTGCGCCCTTTGGTATTCCGAAGGGCATGCCTGTTCGAGCGTCATTATAACCACTCAAGCCTTCGCTTGGTATT…
ITS	2	31	Diseased	Fungi	Ascomycota	Eurotiomycetes	Phaeomoniellales	Phaeomoniellaceae	Phaeomoniella	chlamydospora	AAGTCGTAACAAGGTCTCCGTTGGTGAACCAGCGGAGGGATCATTAAAGAGTAGTTTTTACAACAACTCCAAACCCATGTGAACTTACCTATGTTGCCTCGGCGGGGAAGCCTACCCTGTACCTACCCTGTAGTTACCCTGTAGGTCTACCCGCCAGAGGACTTCTAAACTCTGTTTTTATATGAAACTTCTGAGTGTTTAAACTTAATAGTTAAAACTTTCAACAACGGATCTCTTGGTTCTGGCATCGATGAAGAACGCAGCGAAATGCGATAAGTAATGTGAATTGCAGAATTCAGTGAATCATCGAATCTTTGAACGCACATTGCGCCCTTTGGTATTCCGAAGGGCATGCCTGTTCGAGCGTCATTATCAACCCTCAAGCCCGGCTTGATATTG…
ITS	2	31	Diseased	Fungi	Ascomycota	Sordariomycetes	Xylariales	Diatrypaceae	Eutypa	NA	AAGTCGTAACAAGGTCTCCGTTGGTGAACCAGCGGAGGGATCATTACAGAGTTACCTAACTCCAAACCCATGTGAACTTACCTATGTTGCCTCGGCGGGGAAGCCTACCCGGTACCTACCCTGTAGCTACCCGGGAGCGAGCTACCCTGTAGCCCGCTGCAGGCCTACCCGCCGGTGGACACTTAAACTCTTGTTTTTTTAGTGATTATCTGAGTGTTTATACTTAATAAGTTAAAACTTTCAACAACGGATCTCTTGGTTCTGGCATCGATGAAGAACGCAGCGAAATGCGATAAGTAATGTGAATTGCAGAATTCAGTGAATCATCGAATCTTTGAACGCACATTGCGCCCATTAGTATTCTAGTGGGCATGCCTGTTCGAGCGTCATTTCGACCTT…
ITS	2	3	Diseased	Fungi	Ascomycota	Sordariomycetes	Xylariales	Diatrypaceae	NA	NA	AAGTCGTAACAAGGTCTCCGTTGGTGAACCAGCGGAGGGATCATTACAGAGTTACCTAACTCCAAACCCATGTGAACTTACCTATGTTGCCTCGGCGGGGAAGCCTACCCGGTACCTACCCTGTAGCTACCCGGGAGCGAGCTACCCTGTAGCCCGCTGCAGGCCTACCCGCCGGTGGACACTTAAACTCTTGTTTTTTTAGTGATTATCTGAGTGTTTATACTTAATAAGTTAAAACTTTCAACAACGGATCTCTTGGTTCTGGCATCGATGAAGAACGCAGCGAAATGCGATAAGTAATGTGAATTGCAGAATTCAGTGAATCATCGAATCTTTGAACGCACATTGCGCCCTTTGGTATTCCGAAGGGCATGCCTGTTCGAGCGTCATTATCAACCC…
ITS	2	51	Diseased	Fungi	Ascomycota	Leotiomycetes	Helotiales	Helotiales_fam_Incertae_sedis	Cadophora	melinii	AAGTCGTAACAAGGTTTCACTGCGGAGACCGTGCAACCCTGCGGGGAGGCAGCGCGACAGTAAATAAAGCTACCGCTTGCAAGTCAGTCTCGACTGGCAACACAATCGAATTGCGGGGACCTCCTAAAGCTCAAGCTACGAAGTTAGCGCCGAAAGGTGCTGATGCAGTTAAAATGCTTGAGATGTTACAATGGACAATCCGCAGCGAAGACCCTACAGCGCAAGCCACGGGTATCGTTCACAGACTAAGTGATTGTGGGTAGGCAACTACTTAAGATATAGTCGAGCCTGAGCCGAAAGGTTGAGGGTGCACTGTCCGTAGGTGAACCTGCGGAAGGATCATTAATAAACCTAGTCGTTCGCGTACATAGGGGCAACCCTCGCGTGATGTCAGCAATA…
ITS	2	5	Diseased	Fungi	Ascomycota	Leotiomycetes	Helotiales	Helotiales_fam_Incertae_sedis	Rhynchosporium	NA	AAGTCGTAACAAGGTTTCACTGCGGAGACCGTGCAACCCTGCGGGGAGGCAGCGCGACAGTAAATAAAGCTACCGCTTGCAAGTCAGTCTCGACTGGCAACACAATCGAATTGCGGGGACCTCCTAAAGCTCAAGCTACGAAGTTAGCGCCGAAAGGTGCTGATGCAGTTAAAATGCTTGAGATGTTACAATGGACAATCCGCAGCGAAGACCCTACAGCGCAAGCCACGGGTATCGTTCACAGACTAAGTGATTGTGGGTAGGCAACTACTTAAGATATAGTCGAGCCTGAGCCGAAAGGTTGAGGGTGCACTGTCCGTAGGTGAACCTGCGGAAGGATCATTAATAAACCTAGTCGTTCGCGTACATAGGGGCAACCCTCGCGTGATGTCAGCAATA…
ITS	2	41	Diseased	Fungi	Ascomycota	Eurotiomycetes	Verrucariales	Verrucariaceae	NA	NA	AAGTCGTAACAAGGTTTCCGTAGGGTAAGCTTGGACCTCCAATCCCCATATCCTATCCATGCTAACCATTCTCTAGTGAACCTGCGGAAGGATCATTAATAATCGGGGGCCAGTCTTCATCCGCGGCTAATGCCGCCGGTGGAGTCAGCCTGTCTGAACACTCTTGTCTATCTACTCCTAGTTGCTTTGGCGGGTCGTCTCCGGACCGTCAGGGGCTTCGGCCCCCGGCGTGTGCCCGCCAAAGGCCTCAAATAAACCGCAACAACGTGTCTTGTCTTAACTAAAACAAAAATAAACAAAACTTTCAACAACGGATCTCTTGGTTCTGGCATCGATGAAGAACGCAGCGAAATGCGATAAGTAATGCGAATTGCAGAATTCCGTGAGTCATCGAATCTT…
ITS	2	13	Diseased	Fungi	Ascomycota	Eurotiomycetes	Phaeomoniellales	Phaeomoniellaceae	Phaeomoniella	chlamydospora	AAGTCGTAACAAGGTTTCCGTAGGGTAAGCTTGGACCTCCAATCCCCATATCCTATCCATGCTAACCATTCTCTAGTGAACCTGCGGAAGGATCATTAATAATCGGGGGCCAGTCTTCATCCGCGGCTAATGCCGCCGGTGGAGTCAGCCTGTCTGAACACTCTTGTCTATCTACTCCTAGTTGCTTTGGCGGGTCGTCTCCGGACCGTCAGGGGCTTCGGCCCCCGGCGTGTGCCCGCCAAAGGCCTCAAATAAACCGCAACAACGTGTCTTGTCTTAACTAAAACAAAAATAAACAAAACTTTCAACAACGGATCTCTTGGTTCTGGCATCGATGAAGAACGCAGCGAAATGCGATAAGTAATGTGAATTGCAGAATTCAGTGAATCATCGAATCTT…
ITS	2	2	Diseased	Fungi	Ascomycota	Lecanoromycetes	Lecanorales	Ramalinaceae	Bacidia	NA	AAGTCGTAACAAGGTTTCCGTAGGTGAACCTGCGGAAGGATCATTAAAGAGAGGGGCTCCGGCTCCAGGGGGTTCGCCCCCGCCTCTCAACCCTGTGAAAATATACCTTTGTTGCTTTGGCGGGCCTTGGGGTCATGCTCATGCCGGGCTTCGGCCCGGCGAGCGCTCGCCGGAAGCCTACCAAAACTCGTTTAATTTATGCAGTCAGAGTCTAAAACAAATAAAGCAAAACTTTCAACAACGGATCTCTTGGTTCTGGCATCGATGAAGAACGCAGCGAAATGCGATAAGTAATGTGAATTGCAGAATTCAGTGAATCATCGAATCTTTGAACGCACATTGCGCCCCTCGGTATTCCGGGGGGCATACCTGTTCGAGCGTCATTACACCTCTCAAGCG…
ITS	2	20	Diseased	Fungi	Ascomycota	Eurotiomycetes	Verrucariales	Verrucariaceae	NA	NA	AAGTCGTAACAAGGTTTCCGTAGGTGAACCTGCGGAAGGATCATTAATAATCGGGGGCCAGTCTTCATCCGCGGCTAATGCTGCCGGTGGAGTCAGCCTGTCTGAACACTCTTGTCTATCTACTCCTAGTTGCTTTGGCGGGTCGTCTCCGGACCGTCAGGGGCTTTGGCCCCCGGCGTGCCCCCGCCAAAGGCCTCAATTAAACCGTAACAATGTGTCTTGTCTTAACTAAAACAAAAAATAAACAAAACTTTCAACAACGGATCTCTTGGTTCTGGCATCGATGAAGAACGCAGCGAAATGCGATAAGTAATGCGAATTGCAGAATTCCGTGAGTCATCGAATCTTTGAACGCACATTGCGCCCCCTGGTATTCCGGGGGGCATGCCTGTCCGAGCG…
ITS	2	8	Diseased	Fungi	Ascomycota	Lecanoromycetes	Lecanorales	Ramalinaceae	Bacidina	NA	AAGTCGTAACAAGGTTTCCGTAGGTGAACCTGCGGAAGGATCATTACAGAGAGGAGCTCCGCGCTCCAGGGGGTTCGCCCCCGCCTCTCAACCCTGTGTAAATCATACCTATGTTGCTTTGGCGGGCCTTGAGGTCATGCTCATGCCGGGCTCACGCCCGGCGAGCGCCCGCCGGAAGCCCACCAAAACTCGTTTAATTTATGCTGTCAGAGTCTAAACACAAATTAAGCAAAACTTTCAACAACGGATCTCTTGGTTCTGGCATCGATGAAGAACGCAGCGAAATGCGATAAGTAATGTGAATTGCAGAATTCAGTGAATCATCGAATCTTTGAACGCACATTGCGCCCATTAGTATTCTAGTGGGCATGCCTGTTCGAGCGTCATTTCAACCATCAA…
ITS	2	2	Diseased	Fungi	Ascomycota	Lecanoromycetes	Lecanorales	Ramalinaceae	Bacidina	NA	AAGTCGTAACAAGGTTTCCGTAGGTGAACCTGCGGAAGGATCATTACAGAGAGGAGCTCCGCGCTCCAGGGGGTTCGCCCCCGCCTCTCAACCCTGTGTAAATCATACCTATGTTGCTTTGGCGGGCCTTGAGGTCATGCTCATGCCGGGCTCACGCCCGGCGAGCGCCCGCCGGAAGCCCACCAAAACTCGTTTAATTTATGCTGTCAGAGTCTAAACACAAATTAAGCAAAACTTTCAACAACGGATCTCTTGGTTCTGGCATCGATGAAGAACGCAGCGAAATGCGATAAGTAATGTGAATTGCAGAATTCAGTGAATCATCGAATCTTTGAACGCACATTGCGCCCATTAGTATTCTAGTGGGCATGCCTGTTCGAGCGTCATTTCGACCTTCAA…
ITS	2	297	Diseased	Fungi	Ascomycota	Lecanoromycetes	Lecanorales	Ramalinaceae	Bacidina	caligans	AAGTCGTAACAAGGTTTCCGTAGGTGAACCTGCGGAAGGATCATTACAGAGAGGAGCTCCGCGCTCCAGGGGGTTCGCCCCCGCCTCTCAACCCTGTGTAAATCATACCTATGTTGCTTTGGCGGGCCTTGAGGTCATGCTCATGCCGGGCTCACGCCCGGCGAGCGCCCGCCGGAAGCCCACCAAAACTCGTTTAATTTATGCTGTCAGAGTCTAAACACAAATTAAGCAAAACTTTCAACAACGGATCTCTTGGTTCTGGCATCGATGAAGAACGCAGCGAAATGCGATAAGTAATGTGAATTGCAGAATTCAGTGAATCATCGAATCTTTGAACGCACATTGCGCCCCTCGGTATTCCGGGGGGCATACCTGTTCGAGCGTCATTACACCTCTCAA…
ITS	2	38	Diseased	Fungi	Ascomycota	Eurotiomycetes	Phaeomoniellales	Phaeomoniellaceae	Phaeomoniella	chlamydospora	AAGTCGTAACAAGGTTTCCGTAGGTGAACCTGCGGAAGGATCATTACAGAGAGGAGCTCCGCGCTCCAGGGGGTTCGCCCCCGCCTCTCAACCCTGTGTAAATCATACCTATGTTGCTTTGGCGGGCCTTGAGGTCATGCTCATGCCGGGCTCACGCCCGGCGAGCGCCCGCCGGAAGCCCACCAAAACTCGTTTAATTTATGCTGTCAGAGTCTAAACACAAATTAAGCAAAACTTTCAACAACGGATCTCTTGGTTCTGGCATCGATGAAGAACGCAGCGAAATGCGATAAGTAATGTGAATTGCAGAATTCAGTGAATCATCGAATCTTTGAACGCACATTGCGCCCTTTGGTATTCCGAAGGGCATGCCTGTTCGAGCGTCATTATCAACCCTCA…
ITS	2	5	Diseased	Fungi	Ascomycota	Lecanoromycetes	Lecanorales	Ramalinaceae	Bacidia	neosquamulosa	AAGTCGTAACAAGGTTTCCGTAGGTGAACCTGCGGAAGGATCATTACAGAGAGGAGCTTCGCGCTCCAGGGGGTTCGCCTCCGCCTCTCAACCCTGTGTAAATCATACCTTTGTTGCTTTGGCGGGCCTTGGGGTCATGCTCATGCCAGGCTTTTGCCTGGCGAGTGCTCGCCGGAAGCCTACCAAAACTCGTTTAATTTATGCTGTCAGAGTCTAAACACAAATAAAGCAAAACTTTCAACAACGGATCTCTTGGTTCTGGCATCGATGAAGAACGCAGCGAAATGCGATAAGTAATGTGAATTGCAGAATTCAGTGAATCATCGAATCTTTGAACGCACATTGCGCCCCTCGGTATTCCGGGGGGCATACCTGTTCGAGCGTCATTACACCTCTCAA…
ITS	2	32	Diseased	Fungi	Ascomycota	Dothideomycetes	Pleosporales	NA	NA	NA	AAGTCGTAACAAGGTTTCCGTAGGTGAACCTGCGGAAGGATCATTACCATTTGCTCACGGGTGCAGTCTTGGGAAACCTGGCGGCCCCGAGCTTACCATCCCTGCTTATCCACACCTCATGTTACCTTCGGCAGGGCAACCTGCCGCTGGACAACTCCAAACCCACTGTATCCAGTATCCACCTTCTGAGCATTTGAATCATCACAACTTTCAACAACGGATCTCTTGGCTCTGGCATCGATGAAGAACGCAGCGAAATGCGATAAGTAGTGTGAATTGCAGGCTTTAGTGAATCATCGAATCTTTGAACGCACATTGCGCCCTTTGGTATTCCACTGGGCATGCCTGTTCGAGCGTCATCTACACCTTCGAGCCCTGCTCGGTGTTGGGTGTCTGTCT…
ITS	2	6	Diseased	Fungi	Ascomycota	Eurotiomycetes	Phaeomoniellales	Phaeomoniellaceae	Phaeomoniella	chlamydospora	AAGTCGTAACAAGGTTTCCGTAGGTGAACCTGCGGAAGGATCATTACCATTTGCTCACGGGTGCAGTCTTGGGAAACCTGGCGGCCCCGAGCTTACCATCCCTGCTTATCCACACCTCATGTTACCTTCGGCAGGGCAACCTGCCGCTGGACAACTCCAAACCCACTGTATCCAGTATCCACCTTCTGAGCATTTGAATCATCACAACTTTCAACAACGGATCTCTTGGCTCTGGCATCGATGAAGAACGCAGCGAAATGCGATAAGTAGTGTGAATTGCAGGCTTTAGTGAATCATCGAATCTTTGAACGCACATTGCGCCCTTTGGTATTCCGAAGGGCATGCCTGTTCGAGCGTCATTATCAACCCTCAAGCCCGGCTTGATATTGGGTCCATATC…
ITS	2	7	Diseased	Fungi	Ascomycota	Eurotiomycetes	Phaeomoniellales	Phaeomoniellaceae	Phaeomoniella	chlamydospora	AAGTCGTAACAAGGTTTCCGTAGGTGAACCTGCGGAAGGATCATTATCGAGTCAGGGTCCTCTGGGCCCGATCTCCAACCCTTTGTTTATCATACCTTTGTTGCTTTGGCAGACCCGTCCTTCGGGACCGTCGGGGGCGTTCAGTCGCCTCTGGCCAGCGTCTGCCAGTAGCCCAACCAAAATTCTTTGTTACATGTGACGTCTGAACGGTTCCATCAAAATCAAACCAAAACTTTCAACAACGGATCTCTTGGCTCTGGCATCGATGAAGAACGCAGCGAAATGCGATAAGTAGTGTGAATTGCAGGCTTTAGTGAATCATCGAATCTTTGAACGCACATTGCGCCCTTTGGTATTCCACTGGGCATGCCTGTTCGAGCGTCATCTACACCTTCGAGC…
ITS	2	42	Diseased	Fungi	Ascomycota	Eurotiomycetes	Phaeomoniellales	Phaeomoniellaceae	Phaeomoniella	chlamydospora	AAGTCGTAACAAGGTTTCCGTAGGTGAACCTGCGGAAGGATCATTATCGAGTCAGGGTCCTCTGGGCCCGATCTCCAACCCTTTGTTTATCATACCTTTGTTGCTTTGGCAGACCCGTCCTTCGGGACCGTCGGGGGCGTTCAGTCGCCTCTGGCCAGCGTCTGCCAGTAGCCCAACCAAAATTCTTTGTTACATGTGACGTCTGAACGGTTCCATCAAAATCAAACCAAAACTTTCAACAACGGATCTCTTGGTTCTGGCATCGATGAAGAACGCAGCGAAATGCGATAAGTAATGTGAATTGCAGAATTCAGTGAATCATCGAATCTTTGAACGCACATTGCGCCCATTAGTATTCTAGTGGGCATGCCTGTTCGAGCGTCATTTCAACCATCAAGC…
ITS	2	5	Diseased	Fungi	Ascomycota	Eurotiomycetes	Phaeomoniellales	Phaeomoniellaceae	Phaeomoniella	chlamydospora	AAGTCGTAACAAGGTTTCCGTAGGTGAACCTGCGGAAGGATCATTATCGAGTCAGGGTCCTCTGGGCCCGATCTCCAACCCTTTGTTTATCATACCTTTGTTGCTTTGGCAGACCCGTCCTTCGGGACCGTCGGGGGCGTTCAGTCGCCTCTGGCCAGCGTCTGCCAGTAGCCCAACCAAAATTCTTTGTTACATGTGACGTCTGAACGGTTCCATCAAAATCAAACCAAAACTTTCAACAACGGATCTCTTGGTTCTGGCATCGATGAAGAACGCAGCGAAATGCGATAAGTAATGTGAATTGCAGAATTCAGTGAATCATCGAATCTTTGAACGCACATTGCGCCCATTAGTATTCTAGTGGGCATGCCTGTTCGAGCGTCATTTCGACCTTCAAGC…
ITS	2	20	Diseased	Fungi	Ascomycota	Eurotiomycetes	Phaeomoniellales	Phaeomoniellaceae	Phaeomoniella	chlamydospora	AAGTCGTAACAAGGTTTCCGTAGGTGAACCTGCGGAAGGATCATTATCGAGTCAGGGTCCTCTGGGCCCGATCTCCAACCCTTTGTTTATCATACCTTTGTTGCTTTGGCAGACCCGTCCTTCGGGACCGTCGGGGGCGTTCAGTCGCCTCTGGCCAGCGTCTGCCAGTAGCCCAACCAAAATTCTTTGTTACATGTGACGTCTGAACGGTTCCATCAAAATCAAACCAAAACTTTCAACAACGGATCTCTTGGTTCTGGCATCGATGAAGAACGCAGCGAAATGCGATAAGTAATGTGAATTGCAGAATTCAGTGAATCATCGAATCTTTGAACGCACATTGCGCCCCCTGGTATTCCGGGGGGCATGCCTGTCCGAGCGTCATTATCCAATCTCAAG…
ITS	2	56	Diseased	Fungi	Ascomycota	Eurotiomycetes	Phaeomoniellales	Phaeomoniellaceae	Phaeomoniella	chlamydospora	AAGTCGTAACAAGGTTTCCGTAGGTGAACCTGCGGAAGGATCATTATCGAGTCAGGGTCCTCTGGGCCCGATCTCCAACCCTTTGTTTATCATACCTTTGTTGCTTTGGCAGACCCGTCCTTCGGGACCGTCGGGGGCGTTCAGTCGCCTCTGGCCAGCGTCTGCCAGTAGCCCAACCAAAATTCTTTGTTACATGTGACGTCTGAACGGTTCCATCAAAATCAAACCAAAACTTTCAACAACGGATCTCTTGGTTCTGGCATCGATGAAGAACGCAGCGAAATGCGATAAGTAATGTGAATTGCAGAATTCAGTGAATCATCGAATCTTTGAACGCACATTGCGCCCCTCGGTATTCCGGGGGGCATACCTGTTCGAGCGTCATTACACCTCTCAAGC…
ITS	2	18	Diseased	Fungi	Ascomycota	Eurotiomycetes	Phaeomoniellales	Phaeomoniellaceae	Phaeomoniella	chlamydospora	AAGTCGTAACAAGGTTTCCGTAGGTGAACCTGCGGAAGGATCATTATCGAGTCAGGGTCCTCTGGGCCCGATCTCCAACCCTTTGTTTATCATACCTTTGTTGCTTTGGCAGACCCGTCCTTCGGGACCGTCGGGGGCGTTCAGTCGCCTCTGGCCAGCGTCTGCCAGTAGCCCAACCAAAATTCTTTGTTACATGTGACGTCTGAACGGTTCCATCAAAATCAAACCAAAACTTTCAACAACGGATCTCTTGGTTCTGGCATCGATGAAGAACGCAGCGAAATGCGATAAGTAATGTGAATTGCAGAATTCAGTGAATCATCGAATCTTTGAACGCACATTGCGCCCTTTGGTATTCCGAAGGGCATGCCTGTTCGAGCGTCATTATAACCACTCAAG…
ITS	2	3005	Diseased	Fungi	Ascomycota	Eurotiomycetes	Phaeomoniellales	Phaeomoniellaceae	Phaeomoniella	chlamydospora	AAGTCGTAACAAGGTTTCCGTAGGTGAACCTGCGGAAGGATCATTATCGAGTCAGGGTCCTCTGGGCCCGATCTCCAACCCTTTGTTTATCATACCTTTGTTGCTTTGGCAGACCCGTCCTTCGGGACCGTCGGGGGCGTTCAGTCGCCTCTGGCCAGCGTCTGCCAGTAGCCCAACCAAAATTCTTTGTTACATGTGACGTCTGAACGGTTCCATCAAAATCAAACCAAAACTTTCAACAACGGATCTCTTGGTTCTGGCATCGATGAAGAACGCAGCGAAATGCGATAAGTAATGTGAATTGCAGAATTCAGTGAATCATCGAATCTTTGAACGCACATTGCGCCCTTTGGTATTCCGAAGGGCATGCCTGTTCGAGCGTCATTATCAACCCTCAAG…
ITS	2	114	Diseased	Fungi	Ascomycota	Eurotiomycetes	Phaeomoniellales	Phaeomoniellaceae	Phaeomoniella	chlamydospora	AAGTCGTAACAAGGTTTCCGTAGGTGAACCTGCGGAAGGATCATTATCGAGTCAGGGTCCTCTGGGCCCGATCTCCAACCCTTTGTTTATCATACCTTTGTTGCTTTGGCAGACCCGTCCTTCGGGACCGTCGGGGGCGTTCAGTCGCCTCTGGCCAGCGTCTGCCAGTAGCCCAACCAAAATTCTTTGTTACATGTGACGTCTGAACGGTTCCATCAAAATCAAACCAAAACTTTCAACAACGGATCTCTTGGTTCTGGCATCGATGAAGAACGCAGCGAAATGCGATAAGTAATGTGAATTGCAGAATTCAGTGAATCATCGAATCTTTGAACGCACATTGCGCCCTTTGGTATTCCGAAGGGCATGCCTGTTCGAGCGTCATTATCAACCCTCAAG…
ITS	2	155	Diseased	Fungi	Ascomycota	Eurotiomycetes	Phaeomoniellales	Phaeomoniellaceae	Phaeomoniella	chlamydospora	AAGTCGTAACAAGGTTTCCGTAGGTGAACCTGCGGAAGGATCATTATCGAGTCAGGGTCCTCTGGGCCCGATCTCCAACCCTTTGTTTATCATACCTTTGTTGCTTTGGCAGACCCGTCCTTCGGGACCGTCGGGGGCGTTCAGTCGCCTCTGGCCAGCGTCTGCCAGTAGCCCAACCAAAATTCTTTGTTACATGTGACGTCTGAACGGTTCCATCAAAATCAAACCAAAACTTTCAACAACGGATCTCTTGGTTCTGGCATCGATGAAGAACGCAGCGAAATGCGATAAGTAATGTGAATTGCAGAATTCAGTGAATCATCGAATCTTTGAACGCACATTGCGCCCTTTGGTATTCCGAAGGGCATGCCTGTTCGAGCGTCATTATCAACCCTCAAG…
ITS	2	5	Diseased	Fungi	Ascomycota	Dothideomycetes	Pleosporales	Lophiostomataceae	Platystomum	crataegi	AAGTCGTAACAAGGTTTCCGTAGGTGAACCTGCGGAAGGATCATTATTGTAGGTGCCTTCGGGCCCGCTATAACAATAACCCTTGTCTTTTTTTGTGCACCCTTTGTTTCCTCGGCAGCTTTGCCTGCCAACGAGGACCCCCCAAAAACCTTTTGCAATCCTAGTATAACATTCTGAAAACAAACAATATTAAAACTTTCAACAATGGATCTCTTGGCTCTGGCATCGATGAAGAACGCAGCGAAATGCGATAAGTAGTGTGAATTGCAGAATTCAGTGAATCATCGAATCTTTGAACGCACATTGCGCCCTTTGGTATTCCTTAGGGCATGCCTGTTCGAGCGTCATTTACAAATTCAAGCTCAGCTTGGTGATGGGTGTCTGTCCTGCCTTTGCGTG…
ITS-28S	2	12	Diseased	Fungi	Ascomycota	Sordariomycetes	Xylariales	Diatrypaceae	Eutypella	NA	AAGTCGTAACAAGGTCTCCGTTGGTGAACCAGCGGAGGGATCATTAAAGAGTAGTTTTTACAACAACTCCAAACCCATGTGAACTTACCTATGTTGCCTCGGCGGGGAAGCCTACCCTGTACCTACCCTGTAGTTACCCTGTAGGTCTACCCGCCAGAGGACTTCTAAACTCTGTTTTTATATGAAACTTCTGAGTGTTTAAACTTAATAGTTAAAACTTTCAACAACGGATCTCTTGGTTCTGGCATCGATGAAGAACGCAGCGAAATGCGATAAGTAATGTGAATTGCAGAATTCAGTGAATCATCGAATCTTTGAACGCACATTGCGCCCATTAGTATTCTAGTGGGCATGCCTGTTCGAGCGTCATTTCAACCATCAAGCCCTATTTGCTTGGCG…
ITS-28S	2	16	Diseased	Fungi	Ascomycota	Lecanoromycetes	Lecanorales	NA	NA	NA	AAGTCGTAACAAGGTTTCCGTAGGTGAACCTGCGGAAGGATCATTACAGAGAGGAGCTCCGCGCTCCAGGGGGTTCGCCCCCGCCTCTCAACCCTGTGTAAATCATACCTATGTTGCTTTGGCGGGCCTTGAGGTCATGCTCATGCCGGGCTCACGCCCGGCGAGCGCCCGCCGGAAGCCCACCAAAACTCGTTTAATTTATGCTGTCAGAGTCTAAACACAAATTAAGCAAAACTTTCAACAACGGATCTCTTGGTTCTGGCATCGATGAAGAACGCAGCGAAATGCGATAAGTAATGTGAATTGCAGAATTCAGTGAATCATCGAATCTTTGAACGCACATTGCGCCCCTCGGTATTCCGGGGGGCATACCTGTTCGAGCGTCATTACACCTCTCAA…
ITS-28S	2	755	Diseased	Fungi	Ascomycota	NA	NA	NA	NA	NA	AAGTCGTAACAAGGTTTCCGTAGGTGAACCTGCGGAAGGATCATTATCGAGTCAGGGTCCTCTGGGCCCGATCTCCAACCCTTTGTTTATCATACCTTTGTTGCTTTGGCAGACCCGTCCTTCGGGACCGTCGGGGGCGTTCAGTCGCCTCTGGCCAGCGTCTGCCAGTAGCCCAACCAAAATTCTTTGTTACATGTGACGTCTGAACGGTTCCATCAAAATCAAACCAAAACTTTCAACAACGGATCTCTTGGTTCTGGCATCGATGAAGAACGCAGCGAAATGCGATAAGTAATGTGAATTGCAGAATTCAGTGAATCATCGAATCTTTGAACGCACATTGCGCCCTTTGGTATTCCGAAGGGCATGCCTGTTCGAGCGTCATTATCAACCCTCAAG…
ITS	3	4	Diseased	Fungi	Basidiomycota	Tremellomycetes	Tremellales	Bulleribasidiaceae	Vishniacozyma	victoriae	AAGTCATAACAAGGTTTCCGTAGGTGAACCTGCGGAAGGATCATTAATAGTGCCCTCTGATGCAAATCATTGGGTTAGATCTGCTCTCTTCGCAAGAAGAGGGTTTCCATACACACCGTGAACTGTGGCTTCGGCCATCACAAACTGTTAGTAATGAATGTAATATCATAACAAAAACAAAACTTTTAACAACGGATCTCTTGGCTCTCGCATCGATGAAGAACGCAGCGAAATGCGATAAGTAATGTGAATTGCAGAATTCAGTGAATCATCGAATCTTTGAACGCACCTTGCGCCCTTTGGTATTCCGAAGGGCATGCCTGTTTGAGTGTCATGAAACCTCACCCCACTTGGGTTTTTGCCTGAGCGGTGGTGTATTGGGTGTTGTCTTGCTAAAGG…
ITS	3	3	Diseased	Fungi	Basidiomycota	Tremellomycetes	Tremellales	Bulleribasidiaceae	Vishniacozyma	victoriae	AAGTCATAACAAGGTTTCCGTAGGTGAACCTGCGGAAGGATCATTAATAGTGCCCTCTGATGCAAATCATTGGGTTAGATCTGCTCTCTTCGCAAGAAGAGGGTTTCCATACACACCGTGAACTGTGGCTTCGGCCATCACAAACTGTTAGTAATGAATGTAATATCATAACAAAAACAAAACTTTTAACAACGGATCTCTTGGCTCTCGCATCGATGAAGAACGCAGCGAAATGCGATAAGTAATGTGAATTGCAGAATTCAGTGAATCATCGAATCTTTGAACGCACCTTGCGCTCCTTGGTATTCCGAGGAGCACGCCTGTTCGAGTGTCATGAAGCTCTCAAGCAAGTCTTTTTATTAAGACGAGTTTGGACTTGAACTCTGCCGTGTAACAAAC…
ITS	3	66	Diseased	Fungi	Ascomycota	Eurotiomycetes	Verrucariales	Verrucariaceae	NA	NA	AAGTCGTAACAAGGTTTCCGTAGGGTAAGCTTGGACCTCCAATCCCCATATCCTACCCATGCTAACCATTCTCTAGTGAACCTGCGGAAGGATCATTAATAATCGGGGGCCAGTCTTCATCCGCGGCTAATGCCGCCGGTGGAGTCAGCCTGTCTGAACACTCTTGTCTATCTACTCCTAGTTGCTTTGGCGGGTCGTCTCCGGACCGTCAGGGGCTTCGGCCCCCGGCGTGTGCCCGCCAAAGGCCTCAAATAAACCGCAACAACGTGTCTTGTCTTAACTAAAACAAAAAATAAACAAAACTTTCAACAACGGATCTCTTGGTTCTGGCATCGATGAAGAACGCAGCGAAATGCGATAAGTAATGCGAATTGCAGAATTCCGTGAGTCATCGAATCT…
ITS	3	9	Diseased	Fungi	Ascomycota	Eurotiomycetes	Verrucariales	Verrucariaceae	NA	NA	AAGTCGTAACAAGGTTTCCGTAGGGTAAGCTTGGACCTCCAATCTCCATATCCTACCCATGCTAATCATTCTCTAGTGAACCTGCGGAAGGATCATTAATAATCGGGGGCCAGTCTTCATCCGCGGCTAATGCCGCCGGTGGAGTCAGCCTGTCTGAACACTCTTGTCTATCTACTCCTAGTTGCTTTGGCGGGTCGTCTCCGGACCGTCAGGGGCTTCGGCCCCCGGCGTGTGCCCGCCAAAGGCCTCAATTAAACCGCAACAACGTGTCTTGTCTTAACTAAAACAAAAAATAAACAAAACTTTCAACAACGGATCTCTTGGTTCTGGCATCGATGAAGAACGCAGCGAAATGCGATAAGTAATGCGAATTGCAGAATTCCGTGAGTCATCGAATCT…
ITS	3	2687	Diseased	Fungi	Basidiomycota	Agaricomycetes	Corticiales	Corticiaceae	NA	NA	AAGTCGTAACAAGGTTTCCGTAGGTGAACCTGCGGAAGGATCATTAATGAACCTTTGAGGATTGAGCTGGTCTTTTTGACAAGTGCTCGTCCTCTTATCCTTTATACACCTGTGCATCTTTTAGAGAGATCAAGCCGGGACTAGTAGGTCTCTTGACTGAAGGTTCTGACCCTCTCTCTGATTTTACATACACTTTATTTAATCTTTGGAATAATCAATTTATAAATAATAACAACTTTTAACAACGGATCTCTTGGCTCTCGCATCGATGAAGAACGCAGCGAAATGCGATAAGTAATGTGAATTGCAGAATTCAGTGAATCATCGAATCTTTGAACGCACCTTGCGCTCCTTGGTATTCCGAGGAGCACGCCTGTTCGAGTGTCATGAAGCTCTCAA…
ITS	3	6	Diseased	Fungi	Ascomycota	Lecanoromycetes	Lecanorales	Ramalinaceae	Bacidia	chloroticula	AAGTCGTAACAAGGTTTCCGTAGGTGAACCTGCGGAAGGATCATTACAGAGAGGAGCTCCGCGCTCCAGGGGGTTCGCCCCCGCCTCTCAACCCTGTGAAAACATACCTTTGTTGCTTTGGCGGGCCTTGGGGTCATGCCCATGCCGGGCCTTACCGCCCGGCGCGCGCCCGCCAGAAGCCCACCAAAACTCGTTTAAATATGTCGTCAGAGTCTAAACACAAATAAAGCAAAACTTTCAACAACGGATCTCTTGGTTCTGGCATCGATGAAGAACGCAGCGAAATGCGATAAGTAATGTGAATTGCAGAATTCAGTGAATCATCGAATCTTTGAACGCACATTGCGCCCCTCGGTATTCCGGGGGGCATACCTGTTCGAGCGTCATTACACCTCTCAA…
ITS	3	4	Diseased	Fungi	Ascomycota	Lecanoromycetes	Lecanorales	Ramalinaceae	Bacidia	neosquamulosa	AAGTCGTAACAAGGTTTCCGTAGGTGAACCTGCGGAAGGATCATTACAGAGAGGAGCTTCGCGCTCCAGGGGGTTCGCCTCCGCCTCTCAACCCTGTGTAAATCATACCTTTGTTGCTTTGGCGGGCCTTGGGGTCATGCTCATGCCGGGCTTTTGCCTGGCGAGTGCTCGCCGGAAGCCTACCAAAACTCGTTTAATTTATGCTGTCAGAGTCTAAACACAAATAAAGCAAAACTTTCAACAACGGATCTCTTGGTTCTGGCATCGATGAAGAACGCAGCGAAATGCGATAAGTAATGTGAATTGCAGAATTCAGTGAATCATCGAATCTTTGAACGCACATTGCGCCCCTCGGTATTCCGGGGGGCATACCTGTTCGAGCGTCATTACACCTCTCAA…
ITS	3	4	Diseased	Fungi	Ascomycota	Leotiomycetes	Helotiales	Sclerotiniaceae	Botrytis	NA	AAGTCGTAACAAGGTTTCCGTAGGTGAACCTGCGGAAGGATCATTACAGAGTTCATGCCCGAAAGGGTAGACCTCCCACCCTTGTGTATTATTACTTTGTTGCTTTGGCGAGCTGCCTTCGGGCCTTGTATGCTCGCCAGAGAATACCAAAACTCTTTTTATTAATGTCGTCTGAGTACTATATAATAGTTAAAACTTTCAACAACGGATCTCTTGGTTCTGGCATCGATGAAGAACGCAGCGAAATGCGATAAGTAATGTGAATTGCAGAATTCAGTGAATCATCGAATCTTTGAACGCACATTGCGCCCCTTGGTATTCCGGGGGGCATGCCTGTTCGAGCGTCATTTCAACCCTCAAGCTTAGCTTGGTATTGAGTCTATGTCAGTAATGGCAGGC…
ITS	3	23	Diseased	Fungi	Ascomycota	Dothideomycetes	Pleosporales	NA	NA	NA	AAGTCGTAACAAGGTTTCCGTAGGTGAACCTGCGGAAGGATCATTACCATTTGCTCACGGGTGCAGTCTTGGGAAACCTGGCGGCCCCGAGCTTACCATCCCTGCTTATCCACACCTCATGTTACCTTCGGCAGGGCAACCTGCCGCTGGACAACTCCAAACCCACTGTATCCAGTATCCACCTTCTGAGCATTTGAATCATCACAACTTTCAACAACGGATCTCTTGGCTCTGGCATCGATGAAGAACGCAGCGAAATGCGATAAGTAGTGTGAATTGCAGGCTTTAGTGAATCATCGAATCTTTGAACGCACATTGCGCCCTTTGGTATTCCACTGGGCATGCCTGTTCGAGCGTCATCTACACCTTCGAGCCCTGCTCGGTGTTGGGTGTCTGTCT…
ITS	3	2	Diseased	Fungi	Ascomycota	Dothideomycetes	Pleosporales	Biatriosporaceae	Biatriospora	NA	AAGTCGTAACAAGGTTTCCGTAGGTGAACCTGCGGAAGGATCATTACCGTTGGAGCTTGCTCCATCTGGGATAGACACCCTTGATTTTGAGTACCTTTTCGTTTCCTCGGCGGGCTCGCCCGCCGGTGGACAACTATAAACTCTTTGTAATAGTAGTATCTTCTGAAAAAAACAAATAGTCAAAACTTTCAACAACGGATCTCTTGGTTCTGGCATCGATGAAGAACGCAGCGAAATGCGATAAGTAGTGTGAATTGCAGAATTCAGTGAATCATCGAATCTTTGAACGCACATTGCGCCCTTCGGTATTCCGTTGGGCATGCCTGTTCGAGCGTCATTAGAAACTTCAAGCTCAGCTTGGTGTTGGGTGCTTGTCCCCGCCCGCGGCGGACTCACCTC…
ITS	3	4	Diseased	Fungi	Ascomycota	Dothideomycetes	Pleosporales	Didymellaceae	Boeremia	exigua	AAGTCGTAACAAGGTTTCCGTAGGTGAACCTGCGGAAGGATCATTACCTAGAGTTGTAGGCTTTGCCTACCATCTCTTACCCATGTCTTTTGAGTACCTTCGTTTCCTCGGCGGGTCCGCCCGCCGATTGGACAAACTTAAACCCTTTGTAATTGAAATCAGCGTCTGAAAAAACATAATAGTTACAACTTTCAACAACGGATCTCTTGGTTCTGGCATCGATGAAGAACGCAGCGAAATGCGATAAGTAGTGTGAATTGCAGAATTCAGTGAATCATCGAATCTTTGAACGCACATTGCGCCCCTTGGTATTCCATGGGGCATGCCTGTTCGAGCGTCATTTGTACCTTCAAGCTCTGCTTGGTGTTGGGTGTTTGTCTCGCCTTTGCGTGTAGACTC…
ITS	3	15	Diseased	Fungi	Ascomycota	Dothideomycetes	Pleosporales	Lentitheciaceae	Keissleriella	yonaguniensis	AAGTCGTAACAAGGTTTCCGTAGGTGAACCTGCGGAAGGATCATTACCTGGCCTTGGGCCGCCCGTGGGGGCTCGTCGCTTGCGGCGGCGCTTCCGGGGGTGCTTAGCCCTTGACTATTACCTTGATTATGCGCACCTTTGTTGTTCCCTCGGCAGGTCTCCTGCCGACAGGAACCCCATAAACCCTCATGTATAAGCATCAAACGTCTGAAAACAAATTTAATTATTTACAACTTTCAACAATGGATCTCTTGGTTCTGGCATCGATGAAGAACGCAGCGAAATGCGATAAGTAGTGTGAATTGCAGAATTCAGTGAATCATCGAATCTTTGAACGCACATTGCGCCCCTTGGTATTCCATGGGGCATGCCTGTTCGAGCGTCATTTACACCCTCAAG…
ITS	3	3	Diseased	Fungi	Basidiomycota	Microbotryomycetes	Sporidiobolales	Sporidiobolaceae	Rhodotorula	mucilaginosa	AAGTCGTAACAAGGTTTCCGTAGGTGAACCTGCGGAAGGATCATTAGTGAATATAGGACGTCCAACTTAACTTGGAGTCCGAACTCTCACTTTCTAACCCTGTGCACTTGTTTGGGATAGTAACTCTCGCAAGAGAGCGAACTCCTATTCACTTATAAACACAAAGTCTATGAATGTATTAAATTTTATAACAAAATAAAACTTTCAACAACGGATCTCTTGGCTCTCGCATCGATGAAGAACGCAGCGAAATGCGATAAGTAATGTGAATTGCAGAATTCAGTGAATCATCGAATCTTTGAACGCACCTTGCGCTCCATGGTATTCCGTGGAGCATGCCTGTTTGAGTGTCATGAATACTTCAACCCTCCTCTTTCTTAATGATTGAAGAGGTGTTTG…
ITS	3	11	Diseased	Fungi	Ascomycota	Eurotiomycetes	Phaeomoniellales	Phaeomoniellaceae	Phaeomoniella	chlamydospora	AAGTCGTAACAAGGTTTCCGTAGGTGAACCTGCGGAAGGATCATTATAGTAGAGGTCTTTTGATCTTTTACGAGAAGCAACCCTTGTCTTTTTTGTGCACCTTTTGTTTCCCCCGGCAGCTCCGCCTACCAATAGGGACTCTAAATAAACCTTTTGCAATCTTAGTATAATCTTCTGAAAACAAACAATATTAAAACTTTCAACAATGGATCTCTTGGCTCTGGCATCGATGAAGAACGCAGCGAAATGCGATAAGTAATGTGAATTGCAGAATTCAGTGAATCATCGAATCTTTGAACGCACATTGCGCCCTTTGGTATTCCGAAGGGCATGCCTGTTCGAGCGTCATTATCAACCCTCAAGCCCGGCTTGATATTGGGTCCATATCAACTTTCATAG…
ITS	3	1049	Diseased	Fungi	Ascomycota	Dothideomycetes	Pleosporales	Lophiostomataceae	Biappendiculispora	NA	AAGTCGTAACAAGGTTTCCGTAGGTGAACCTGCGGAAGGATCATTATAGTAGAGGTCTTTTGATCTTTTACGAGAAGCAACCCTTGTCTTTTTTGTGCACCTTTTGTTTCCCCCGGCAGCTCCGCCTACCAATAGGGACTCTAAATAAACCTTTTGCAATCTTAGTATAATCTTCTGAAAACAAACAATATTAAAACTTTCAACAATGGATCTCTTGGCTCTGGCATCGATGAAGAACGCAGCGAAATGCGATAAGTAGTGTGAATTGCAGAATTCAGTGAATCATCGAATCTTTGAACGCACATTGCGCCCTTTGGTATTCCTTAGGGCATGCCTGTTCGAGCGTCATTTACAAATTCAAGCTCAGCTTGGTGATGGGTGTCTGTCCCGCCTTTGCGT…
ITS	3	37	Diseased	Fungi	Basidiomycota	Agaricomycetes	NA	NA	NA	NA	AAGTCGTAACAAGGTTTCCGTAGGTGAACCTGCGGAAGGATCATTATAGTAGAGGTCTTTTGATCTTTTACGAGAAGCAACCCTTGTCTTTTTTGTGCACCTTTTGTTTCCCCCGGCAGCTCCGCCTACCAATAGGGACTCTAAATAAACCTTTTGCAATCTTAGTATAATCTTCTGAAAACAAACAATATTAAAACTTTCAACAATGGATCTCTTGGCTCTGGCATCGATGAAGAACGCAGCGAAATGCGATAAGTAGTGTGAATTGCAGAATTCAGTGAATCATCGAATCTTTGAACGCACCTTGCGCTCCTTGGTATTCCGAGGAGCACGCCTGTTCGAGTGTCATGAAGCTCTCAAGCAAGTCTTTTTATTAAGACGAGTTTGGACTTGAACTCT…
ITS	3	160	Diseased	Fungi	Ascomycota	Eurotiomycetes	Phaeomoniellales	Phaeomoniellaceae	Phaeomoniella	chlamydospora	AAGTCGTAACAAGGTTTCCGTAGGTGAACCTGCGGAAGGATCATTATCGAGTCAGGGTCCTCTGGGCCCGATCTCCAACCCTTTGTTTATCATACCTTTGTTGCTTTGGCAGACCCGTCCTTCGGGACCGTCGGGGGCGTTCAGTCGCCTCTGGCCAGCGTCTGCCAGTAGCCCAACCAAAATTCTTTGTTACATGTGACGTCTGAACGGTTCCATCAAAATCAAACCAAAACTTTCAACAACGGATCTCTTGGTTCTGGCATCGATGAAGAACGCAGCGAAATGCGATAAGTAATGTGAATTGCAGAATTCAGTGAATCATCGAATCTTTGAACGCACATTGCGCCCTTTGGTATTCCGAAGGGCATGCCTGTTCGAGCGTCATTATCAACCCTCAAG…
ITS	3	27	Diseased	Fungi	Ascomycota	Eurotiomycetes	Phaeomoniellales	Phaeomoniellaceae	Phaeomoniella	chlamydospora	AAGTCGTAACAAGGTTTCCGTAGGTGAACCTGCGGAAGGATCATTATCGAGTCAGGGTCCTCTGGGCCCGATCTCCAACCCTTTGTTTATCATACCTTTGTTGCTTTGGCAGACCCGTCCTTCGGGACCGTCGGGGGCGTTCAGTCGCCTCTGGCCAGCGTCTGCCAGTAGCCCAACCAAAATTCTTTGTTACATGTGACGTCTGAACGGTTCCATCAAAATCAAACCAAAACTTTCAACAACGGATCTCTTGGTTCTGGCATCGATGAAGAACGCAGCGAAATGCGATAAGTAATGTGAATTGCAGAATTCAGTGAATCATCGAATCTTTGAACGCACATTGCGCCCTTTGGTATTCCGAAGGGCATGCCTGTTCGAGCGTCATTATCAACCCTCAAG…
ITS	3	290	Diseased	Fungi	Ascomycota	Eurotiomycetes	Phaeomoniellales	Phaeomoniellaceae	Phaeomoniella	chlamydospora	AAGTCGTAACAAGGTTTCCGTAGGTGAACCTGCGGAAGGATCATTATCGAGTCAGGGTCCTCTGGGCCCGATCTCCAACCCTTTGTTTATCATACCTTTGTTGCTTTGGCAGACCCGTCCTTCGGGACCGTCGGGGGCGTTCAGTCGCCTCTGGCCAGCGTCTGCCAGTAGCCCAACCAAAATTCTTTGTTACATGTGACGTCTGAACGGTTCCATCAAAATCAAACCAAAACTTTCAACAACGGATCTCTTGGTTCTGGCATCGATGAAGAACGCAGCGAAATGCGATAAGTAATGTGAATTGCAGAATTCAGTGAATCATCGAATCTTTGAACGCACATTGCGCCCTTTGGTATTCCGAAGGGCATGCCTGTTCGAGCGTCATTATCAACCCTCAAG…
ITS	3	28	Diseased	Fungi	Ascomycota	Eurotiomycetes	Phaeomoniellales	Phaeomoniellaceae	Phaeomoniella	chlamydospora	AAGTCGTAACAAGGTTTCCGTAGGTGAACCTGCGGAAGGATCATTATCGAGTCAGGGTCCTCTGGGCCCGATCTCCAACCCTTTGTTTATCATACCTTTGTTGCTTTGGCAGACCCGTCCTTCGGGACCGTCGGGGGCGTTCAGTCGCCTCTGGCCAGCGTCTGCCAGTAGCCCAACCAAAATTCTTTGTTACATGTGACGTCTGAACGGTTCCATCAAAATCAAACCAAAACTTTCAACAACGGATCTCTTGGTTCTGGCATCGATGAAGAACGCAGCGAAATGCGATAAGTAATGTGAATTGCAGAATTCAGTGAATCATCGAATCTTTGAACGCACATTGCGCCCTTTGGTATTCCTTAGGGCATGCCTGTTCGAGCGTCATTTACAAATTCAAGC…
ITS	3	27	Diseased	Fungi	Ascomycota	Eurotiomycetes	Phaeomoniellales	Phaeomoniellaceae	Phaeomoniella	chlamydospora	AAGTCGTAACAAGGTTTCCGTAGGTGAACCTGCGGAAGGATCATTATCGAGTCAGGGTCCTCTGGGCCCGATCTCCAACCCTTTGTTTATCATACCTTTGTTGCTTTGGCAGACCCGTCCTTCGGGACCGTCGGGGGCGTTCAGTCGCCTCTGGCCAGCGTCTGCCAGTAGCCCAACCAAAATTCTTTGTTACATGTGACGTCTGAACGGTTCCATCAAAATCAAACCAAAACTTTCAACAACGGATCTCTTGGTTCTGGCATCGATGAAGAACGCAGCGAAATGCGATAAGTAATGTGAATTGCAGAATTCAGTGAATCATCGAATCTTTGAACGCACCTTGCGCTCCTTGGTATTCCGAGGAGCACGCCTGTTCGAGTGTCATGAAGCTCTCAAGCA…
ITS-28S	3	3425	Diseased	Fungi	Basidiomycota	Agaricomycetes	Cantharellales	Cantharellales_fam_Incertae_sedis	Sistotrema	oblongisporum	AAGTCGTAACAAGGTTTCCGTAGGTGAACCTGCGGAAGGATCATTAATGAACCTTTGAGGATTGAGCTGGTCTTTTTGACAAGTGCTCGTCCTCTTATCCTTTATACACCTGTGCATCTTTTAGAGAGATCAAGCCGGGACTAGTAGGTCTCTTGACTGAAGGTTCTGACCCTCTCTCTGATTTTACATACACTTTATTTAATCTTTGGAATAATCAATTTATAAATAATAACAACTTTTAACAACGGATCTCTTGGCTCTCGCATCGATGAAGAACGCAGCGAAATGCGATAAGTAATGTGAATTGCAGAATTCAGTGAATCATCGAATCTTTGAACGCACCTTGCGCTCCTTGGTATTCCGAGGAGCACGCCTGTTCGAGTGTCATGAAGCTCTCAA…
ITS-28S	3	123	Diseased	Fungi	Ascomycota	Dothideomycetes	Pleosporales	Lophiostomataceae	Lophiostoma	macrostomoides	AAGTCGTAACAAGGTTTCCGTAGGTGAACCTGCGGAAGGATCATTATAGTAGAGGTCTTTTGATCTTTTACGAGAAGCAACCCTTGTCTTTTTTGTGCACCTTTTGTTTCCCCCGGCAGCTCCGCCTACCAATAGGGACTCTAAATAAACCTTTTGCAATCTTAGTATAATCTTCTGAAAACAAACAATATTAAAACTTTCAACAATGGATCTCTTGGCTCTGGCATCGATGAAGAACGCAGCGAAATGCGATAAGTAGTGTGAATTGCAGAATTCAGTGAATCATCGAATCTTTGAACGCACATTGCGCCCTTTGGTATTCCTTAGGGCATGCCTGTTCGAGCGTCATTTACAAATTCAAGCTCAGCTTGGTGATGGGTGTCTGTCCCGCCTTTGCGT…
ITS-28S	3	16	Diseased	Fungi	Ascomycota	NA	NA	NA	NA	NA	AAGTCGTAACAAGGTTTCCGTAGGTGAACCTGCGGAAGGATCATTATCGAGTCAGGGTCCTCTGGGCCCGATCTCCAACCCTTTGTTTATCATACCTTTGTTGCTTTGGCAGACCCGTCCTTCGGGACCGTCGGGGGCGTTCAGTCGCCTCTGGCCAGCGTCTGCCAGTAGCCCAACCAAAATTCTTTGTTACATGTGACGTCTGAACGGTTCCATCAAAATCAAACCAAAACTTTCAACAACGGATCTCTTGGTTCTGGCATCGATGAAGAACGCAGCGAAATGCGATAAGTAATGTGAATTGCAGAATTCAGTGAATCATCGAATCTTTGAACGCACATTGCGCCCTTTGGTATTCCGAAGGGCATGCCTGTTCGAGCGTCATTATCAACCCTCAAG…
ITS-28S	3	27	Diseased	Fungi	Ascomycota	NA	NA	NA	NA	NA	AAGTCGTAACAAGGTTTCCGTAGGTGAACCTGCGGAAGGATCATTATCGAGTCAGGGTCCTCTGGGCCCGATCTCCAACCCTTTGTTTATCATACCTTTGTTGCTTTGGCAGACCCGTCCTTCGGGACCGTCGGGGGCGTTCAGTCGCCTCTGGCCAGCGTCTGCCAGTAGCCCAACCAAAATTCTTTGTTACATGTGACGTCTGAACGGTTCCATCAAAATCAAACCAAAACTTTCAACAACGGATCTCTTGGTTCTGGCATCGATGAAGAACGCAGCGAAATGCGATAAGTAATGTGAATTGCAGAATTCAGTGAATCATCGAATCTTTGAACGCACATTGCGCCCTTTGGTATTCCGAAGGGCATGCCTGTTCGAGCGTCATTATCAACCCTCAAG…
ITS	4	21	Healthy	Fungi	Basidiomycota	Exobasidiomycetes	Entylomatales	NA	NA	NA	AAGTCATAACAAGGTATCTGTAGGTGAACCTGCAGATGGATCATTAGTGAATAACACGGGCGTCCCACTCTGTGGGCCCCAACCCCTTCACCATATCCACACACCTGTGCACCGCTAGTGACGGCCGATACGCAAGTATCTTGTCGCTGCTAGCAACCCTTTACACATACACACAAAGTAAATGAATGTCACTGTACCTACGCAAGTAGAAACAAAATACAACTTTTGACAACGGATCTCTTGGTTCTCCCATCGATGAAGAACGCAGCGAAATGCGATAAGTAATGTGAATTGCAGAATTCAGTGAATCATCGAATCTTTGAACGCACCTTGCGCTCCTTGGTATTCCGAGGAGCATGCCTGTTTGAGTGTCATGAATTCTCAACCCTCAATGCTTTA…
ITS	4	13	Healthy	Fungi	Basidiomycota	Tremellomycetes	Tremellales	Bulleribasidiaceae	Vishniacozyma	victoriae	AAGTCATAACAAGGTTTCCGTAGGTGAACCTGCGGAAGGATCATTAATAGTGCCCATTGATGCAAATCATTGGGTTAGATCTGCCCTTATCGCAAGATGAGGGCTTCCATATACACCGTGAACTGTGGCTTCGGCCATCACAAACTGTTAGTAATGAATGTAATATCATAACAAAAACAAAACTTTTAACAACGGATCTCTTGGCTCTCGCATCGATGAAGAACGCAGCGAAATGCGATAAGTAATGTGAATTGCAGAATTCAGTGAATCATCGAATCTTTGAACGCACCTTGCGCCCTTTGGTATTCCGAAGGGCATGCCTGTTTGAGTGTCATGAAACCTCACCCCACTTAGGTTTTTGCCTAAGCGGTGGTGTATTGGGTGTTTGCCTTGCTAAAG…
ITS	4	5	Healthy	Fungi	Basidiomycota	Tremellomycetes	Tremellales	Cuniculitremaceae	Kockovaella	NA	AAGTCATAACAAGGTTTCCGTAGGTGAACCTGCGGAAGGATCATTAGTGATTTGGCCGAAAGGCCTCTATCCAATCCTCACACCTGTGAACACTTTGTCGGTCGGGACCCTGGTCTCGGCCGGACAAACCATACAATACTATGTGTCATGAACGTGATGTATTACAAAACAAAACAAAACTTTCAACAACGGATCTCTTGGCTCTCGCATCGATGAAGAACGCAGCGAAATGCGATAAGTAATGTGAATTGCAGAATTCAGTGAATCATCGAATCTTTGAACGCACCTTGCGCCTCCTGGTATTCCGAGAGGCATGCCTGTTTGAGTGTCATGAAACATCAATCTCCAGTGGTTTTCTGAACCATCGGTGGACTTGGACCTGGGCGTCTGCCTCACAAG…
ITS	4	19	Healthy	Fungi	Basidiomycota	Tremellomycetes	Tremellales	Cuniculitremaceae	Kockovaella	NA	AAGTCATAACAAGGTTTCCGTAGGTGAACCTGCGGAAGGATCATTAGTGATTTGGCCGAAAGGCCTTTATCCAATCCTCACACCTGTGAACACTTTGTCGGTCGGGACCCTGGTCTCGGCCGGACAAACCATACAATACTATGTGTCATGAACGTGATGTATTACAAAACAAAACAAAACTTTCAACAACGGATCTCTTGGCTCTCGCATCGATGAAGAACGCAGCGAAATGCGATAAGTAATGTGAATTGCAGAATTCAGTGAATCATCGAATCTTTGAACGCACCTTGCGCCTCCTGGTATTCCGAGAGGCATGCCTGTTTGAGTGTCATGAAACATCAATCCCCAGCGGTTTTCTGAACCGCCGGCGGACTTGGACCTGGGCGTCTGCCTCACAAG…
ITS	4	29	Healthy	Fungi	Chytridiomycota	Spizellomycetes	Spizellomycetales	NA	NA	NA	AAGTCGTAACAAGGTAACCGTAGGTGAACCTGCGGTTGGATCATTAAAAAAACTACATAGGTGCGCATCCCGGGTGTCAGTAAGCCTAGCACGTAACCGGGGTGTTTGACCTGAACATTGACATGCTGATAGCCTTAAACGGTACAAGTGGCTTTCTACCGTCATAGCCTATCATGTGTACAGATTTTCGAATCGTGCAAAGCTGTGTGCCTACATATGTTAACCTCTTGTGAACCGACTCGTCTCTGGCGTGGAGGGCAGTTGAGAAACTGCTTGTCAGCATCCAAATGTAAATTTGCAGGTGCCGTGGACAACCCGTCAACCCTTTACAACATATACAACTAAACTTACTGCCTGACATTACTTGTATCAATTAATACAAAACAACTTTTGGCAACG…
ITS	4	43	Healthy	Fungi	Chytridiomycota	Spizellomycetes	Spizellomycetales	NA	NA	NA	AAGTCGTAACAAGGTAACCGTAGGTGAACCTGCGGTTGGATCATTAAAAAAACTACATAGGTGCGCATCCCGGGTGTCAGTAAGCCTAGCACGTAACCGGGGTGTTTGACCTGAACATTGGCATGCTGATAGCCTTAAACGGTACAAGTGGCTTTCTACCGTCATAGCCTATCATGTGTACAGATTTTCGAATCGTGCAAAGCTGTGTGCCTACATATGTTAACCTCTTGTGAACCGACTCGTCTCTGGCGTGGAGGGCAGTTGAGAAACTGCTTGTCAGCATCCAAATGTAAATTTGCAGGTGCCGTGGACAACCCGTCAACCCTTTACAACATATACAACTAAACTTACTGCCTGACATTACTTGTATCAATTAATACAAAACAACTTTTGGCAACG…
ITS	4	9	Healthy	Fungi	Chytridiomycota	Spizellomycetes	Spizellomycetales	NA	NA	NA	AAGTCGTAACAAGGTAACCGTAGGTGAACCTGCGGTTGGATCATTAAAAATTATCTACCGTGCTTCGACGGACCCAATTAATTTTGGGTAAACCGAAACCTTTTGTGAAACGTCTCGTCCCTGGCGGGGGGGTAGCGAAGAGCTACTTGTCAGCATGTGCTGTATTGCATGTGCCGTGGACATCCCGTCAACCCCTTTTAAACTTTTATTTTTTATTTTTTAAGCCTGACATTACTTGTATAAATATACAAAACAACTTTTGGCAACGGATCTCTTGGCTCTCGCAACGATGAAGAACGCAGCGAAATGCGATAAGTAGTGTGAATTGCAGAATTCAGTGAATCATCGAATCTTTGAACGCACATTGCGCTTCCTGGTATTCCGGGGAGCATGCTCGTT…
ITS	4	21	Healthy	Fungi	Ascomycota	Dothideomycetes	Capnodiales	Cladosporiaceae	Cladosporium	exasperatum	AAGTCGTAACAAGGTCTCCGTAGGTGAACCTGCGGAGGGATCATTACAAGTGACCCCGGTCTTACCACCGGGATGTTCATAACCCTTTGTTGTCCGACTCTGTTGCCTCCGGGGCGACCCTGCCTTCGGGCGGGGGCTCCGGGTGGACACTTCAAACTCTTGCGTAACTTTGCAGTCTGAGTAAACTTAATTAATAAATTAAAACTTTTAACAACGGATCTCTTGGTTCTGGCATCGATGAAGAACGCAGCGAAATGCGATAAGTAATGTGAATTGCAGAATTCAGTGAATCATCGAATCTTTGAACGCACATTGCGCCCCCTGGTATTCCGGGGGGCATGCCTGTTCGAGCGTCATTTCACCACTCAAGCCTCGCTTGGTATTGGGCAACGCGGTCCG…
ITS	4	42	Healthy	Fungi	Ascomycota	Eurotiomycetes	Chaetothyriales	Herpotrichiellaceae	Exophiala	bonariae	AAGTCGTAACAAGGTCTCCGTAGGTGAACCTGCGGAGGGATCATTACCGAGTTAGGGTCTCACCGGCCCGATCTCCCAACCCTTTGTCTACTTGACCATCGTTGCTTCGGCGAGCCCGTCCTCACGGACCGCCGGGGGGTCTCTGTACCCCTTGGCCCGCGCTCGTCGATAGCCCCCAAATAAAAAAATCTTAACTAAACGTGTCTTGAATCTAAGTATTATTGTTAAATAAAAACAAAACTTTCAACAACGGATCTCTTGGTTCTGGCATCGATGAAGAACGCAGCGAAATGCGATAAGTAATGCGAATTGCAGAATTCCAGTGAGTCATCGAATCTTTGAACGCACATTGCGCCCTTTGGTATTCCGAAGGGCATGCCTGTTCGAGCGTCATTATCA…
ITS	4	1906	Healthy	Fungi	Ascomycota	Sordariomycetes	Xylariales	Sporocadaceae	Pestalotiopsis	grevilleae	AAGTCGTAACAAGGTCTCCGTTGGTGAACCAGCGGAGGGATCATTATAGAGTTTTCTAAACTCCCAACCCATGTGAACTTACCATTGTTGCCTCGGCAGAAGCTGCTCGGTGCACCCTACCTTGGAACGGCCTACCCTGTAGCGCCTTACCCTGGAACGGCTTACCCTGTAGCGGCTGCCGGTGGACTACCAAACTCTTGTTATTTTATTGTAATCTGAGCGTCTTATTTTAATAAGTCAAAACTTTCAACAACGGATCTCTTGGTTCTGGCATCGATGAAGAACGCAGCGAAATGCGATAAGTAATGTGAATTGCAGAATTCAGTGAATCATCGAATCTTTGAACGCACATTGCGCCCATTAGTATTCTAGTGGGCATGCCTGTTCGAGCGTCATTTC…
ITS	4	24	Healthy	Fungi	Ascomycota	Sordariomycetes	Xylariales	Sporocadaceae	Pestalotiopsis	grevilleae	AAGTCGTAACAAGGTCTCCGTTGGTGAACCAGCGGAGGGATCATTATAGAGTTTTCTAAACTCCCAACCCATGTGAACTTACCATTGTTGCCTCGGCAGAAGCTGCTCGGTGCACCCTACCTTGGAACGGCCTACCCTGTAGCGCCTTACCCTGGAACGGCTTACCCTGTAGCGGCTGCCGGTGGACTACCAAACTCTTGTTATTTTATTGTAATCTGAGCGTCTTATTTTAATAAGTCAAAACTTTCAACAACGGATCTCTTGGTTCTGGCATCGATGAAGAACGCAGCGAAATGCGATAAGTAATGTGAATTGCAGAATTCAGTGAATCATCGAATCTTTGAACGCACATTGCGCCCCCCGGTATTCCGGCGGGCATGCCTGTTCGAGCGTCATTTC…
ITS	4	22	Healthy	Fungi	Ascomycota	Sordariomycetes	Xylariales	Sporocadaceae	Pestalotiopsis	grevilleae	AAGTCGTAACAAGGTCTCCGTTGGTGAACCAGCGGAGGGATCATTATAGAGTTTTCTAAACTCCCAACCCATGTGAACTTACCATTGTTGCCTCGGCAGAAGCTGCTCGGTGCACCCTACCTTGGAACGGCCTACCCTGTAGCGCCTTACCCTGGAACGGCTTACCCTGTAGCGGCTGCCGGTGGACTACCAAACTCTTGTTATTTTATTGTAATCTGAGCGTCTTATTTTAATAAGTCAAAACTTTCAACAACGGATCTCTTGGTTCTGGCATCGATGAAGAACGCAGCGAAATGCGATAAGTAATGTGAATTGCAGAATTCAGTGAATCATCGAATCTTTGAACGCACATTGCGCCCTTTGGTATTCCGAAGGGCATGCCTGTTCGAGCGTCATTAT…
ITS	4	75	Healthy	Fungi	Ascomycota	NA	NA	NA	NA	NA	AAGTCGTAACAAGGTTTCCCACACAAGTCCTTCCCAGGTACACTTGCTGAAGCCTTAGCTGCCTGAAAAGGTTATGCGACTCTAAAACAACTAGCTAGTCTCTCACGAGGCAACATTGCCAAATTGCGGGAATCCCCTAAAGCTGACGCTACTAAGTATGGCTCGAAAGAGACCATATGGCCAGGTTCATTGCCTCGGGTATAGTAAAAACGCGTTTCAGATGCTACAATGGGCAATCCGCAGCCAAGTCCTACCCTCGCTTGCGAGCATGGATGCAGTTCACAGGCCAAATGGTTATGGGTGGAGCTCTGCTCTGCTTAAGATATGGTCGGGCTCTTTAGGAAACTCTAGAGGAAAGTACCGTTCCGTAGGTGAACCTGCGGAAGGATCATTAACGAA…
ITS	4	31	Healthy	Fungi	Ascomycota	Eurotiomycetes	Chaetothyriales	Herpotrichiellaceae	NA	NA	AAGTCGTAACAAGGTTTCCGTAGGTAAGTCAAAACAACACTCCGGTCTTGTGTTTCTCTACGACAGCTCGCTAACATTCTTTTCTAGGTGAACCTGCGGAAGGATCATTAATGAGTTAGGGTCTTCTAGGCCCGACCTCCCAACCCTTTGTGTATTTGACCATCGTTGCTTCGGCGAGCCCGTCCCTCACGGGACCGCCGGGGGGCCTCTCAAAGGCTCTCTGGTCCGCGCTCGCCGGTGGCCAACCTTTAATTCTTTATTAAACGTGTCTTATCTGAGTACCATATTATAAATAAAAGCAAAACTTTCAACAACGGATCTCTTGGTTCTGGCATCGATGAAGAACGCAGCGAAATGCGATAAGTAATGCGAATTGCAGAATTCCAGTGAGTCATCGAA…
ITS	4	36	Healthy	Fungi	Ascomycota	Eurotiomycetes	Chaetothyriales	Herpotrichiellaceae	NA	NA	AAGTCGTAACAAGGTTTCCGTAGGTAAGTCAAAACAACACTCCGGTCTTGTGTTTCTCTACGACAGCTCGCTAACATTCTTTTCTAGGTGAACCTGCGGAAGGATCATTAATGAGTTAGGGTCTTCTAGGCCCGACCTCCCAACCCTTTGTGTATTTGACCATCGTTGCTTCGGCGAGCCCGTCCCTCACGGGACCGCCGGGGGGCCTCTCAAAGGCTCTCTGGTCCGCGCTCGCCGGTGGCCAACCTTTAATTCTTTATTAAACGTGTCTTATCTGAGTACCATATTATAAATAGAAGCAAAACTTTCAACAACGGATCTCTTGGTTCTGGCATCGATGAAGAACGCAGCGAAATGCGATAAGTAATGCGAATTGCAGAATTCCAGTGAGTCATCGAA…
ITS	4	20	Healthy	Fungi	Ascomycota	Eurotiomycetes	Chaetothyriales	Herpotrichiellaceae	NA	NA	AAGTCGTAACAAGGTTTCCGTAGGTAAGTCAAAACAACACTCCGGTCTTGTGTTTCTCTACGACAGCTTGCTAACATTCTTTTCTAGGTGAACCTGCGGAAGGATCATTAATGAGTTAGGGTCTTCTAGGCCCGACCTCCCAACCCTTTGTGTATTTGACCATCGTTGCTTCGGCGAGCCCGTCCCTCACGGGACCGCCGGGGGGCCTCTCAAAGGCTCTCTGGTCCGCGCTCGCCGGTGGCCAACCTTTAATTCTTTATTAAACGTGTCTTATCTGAGTACCATATTATAAATAAAAGCAAAACTTTCAACAACGGATCTCTTGGTTCTGGCATCGATGAAGAACGCAGCGAAATGCGATAAGTAATGCGAATTGCAGAATTCCAGTGAGTCATCGAA…
ITS	4	15	Healthy	Fungi	Ascomycota	Sordariomycetes	Xylariales	Sporocadaceae	Pestalotiopsis	NA	AAGTCGTAACAAGGTTTCCGTAGGTGAACCTGCGGAAGGATCATTAAACGAAAGCTGAGTAGTTCGCTGCTCAACCTTCCACCCTTTGAAAACAAACTTTATTGTTGCTTTGGCGGGGCGTGACCTAGTCCCGTTGGCTTAGGCTGACGAGTCCCCGCCGGAGAACCCCAAAACTCATTTTAAACTATGAAGTCTGAATAAAAAAATTAATAGCGATAAAACTTTCAACAACGGATCTCTTGGTTCTGGCATCGATGAAGAACGCAGCGAAATGCGATAAGTAATGTGAATTGCAGAATTCAGTGAATCATCGAATCTTTGAACGCACATTGCGCCCATTAGTATTCTAGTGGGCATGCCTGTTCGAGCGTCATTTCAACCCTTAAGCCTAGCTTAGTG…
ITS	4	5	Healthy	Fungi	Ascomycota	Eurotiomycetes	Phaeomoniellales	Phaeomoniellaceae	Phaeomoniella	chlamydospora	AAGTCGTAACAAGGTTTCCGTAGGTGAACCTGCGGAAGGATCATTAAACGAAAGCTGAGTAGTTCGCTGCTCAACCTTCCACCCTTTGAAAACAAACTTTATTGTTGCTTTGGCGGGGCGTGACCTAGTCCCGTTGGCTTAGGCTGACGAGTCCCCGCCGGAGAACCCCAAAACTCATTTTAAACTATGAAGTCTGAATAAAAAAATTAATAGCGATAAAACTTTCAACAACGGATCTCTTGGTTCTGGCATCGATGAAGAACGCAGCGAAATGCGATAAGTAATGTGAATTGCAGAATTCAGTGAATCATCGAATCTTTGAACGCACATTGCGCCCCCCGGTATTCCGGCGGGCATGCCTGTTCGAGCGTCATTATCAACCCTCAAGCCCGGCTTGAT…
ITS	4	509	Healthy	Fungi	Ascomycota	Leotiomycetes	Rhytismatales	Rhytismatales_fam_Incertae_sedis	Karstenia	macer	AAGTCGTAACAAGGTTTCCGTAGGTGAACCTGCGGAAGGATCATTAAACGAAAGCTGAGTAGTTCGCTGCTCAACCTTCCACCCTTTGAAAACAAACTTTATTGTTGCTTTGGCGGGGCGTGACCTAGTCCCGTTGGCTTAGGCTGACGAGTCCCCGCCGGAGAACCCCAAAACTCATTTTAAACTATGAAGTCTGAATAAAAAAATTAATAGCGATAAAACTTTCAACAACGGATCTCTTGGTTCTGGCATCGATGAAGAACGCAGCGAAATGCGATAAGTAATGTGAATTGCAGAATTCAGTGAATCATCGAATCTTTGAACGCACATTGCGCCCCCCGGTATTCCGGCGGGCATGCCTGTTCGAGCGTCATTTCAACCCTCAAGCTTTGCTTGGTA…
ITS	4	13	Healthy	Fungi	Ascomycota	Eurotiomycetes	Chaetothyriales	Chaetothyriaceae	Camptophora	hylomeconis	AAGTCGTAACAAGGTTTCCGTAGGTGAACCTGCGGAAGGATCATTAAAGAGTTAGGGTCCTCGTGGCCCGACCTCCAACCCTTTGTTTAACTATACCACGTTGCTTCGGCGGGCCCGTCCCCCCTCTTTGGGGGGGACCGCCGGAGGGTCTCATCCCCCTCTGGTCCGTTGCCTGTCGATAGCCCAACCACAAAATTCTTGATACAAACCATGTCGTCTGAGTCTAAAATTTTAATTAAATTAAAACTTTCAACAACGGATCTCTTGGTTCTGGCATCGATGAAGAACGCAGCGAAATGCGATAAGTAATGCGAATTGCAGAATTTCAGTGAGTCATCGAATCTTTGAACGCACATTGCGCCCTTTGGTATTCCGAAGGGCATGCCTGTTCGAGCGTCA…
ITS	4	24	Healthy	Fungi	Basidiomycota	Tremellomycetes	Tremellales	NA	NA	NA	AAGTCGTAACAAGGTTTCCGTAGGTGAACCTGCGGAAGGATCATTAAAGATTTGGCCTCTGGCCTTTTCAATCCAAACCTCTGTGAACTGTGGCCCTCGGGCCGATTTTAAACATTGTGTAATGAATGTAATATTATTGTAACAAATAAAACTTTTAACAACGGATCTCTTGGCTCTGGCATCGATGAAGAACGCAGCGAAATGCGATAAGTAATGTGAATTGCAGAATTCAGTGAATCATCGAATCTTTGAACGCACCTTGCACCTTTTGGTATTCCGAAAGGTATGCCTGTTTGAGTGTCATGAAATATCAACCATTAGGGTTTCCTAATCGGCTTGGACTTGGGCATTGCCGTCTGGCTTGCCTTAAATGCGTTAGTGGATGACCCATTAGCTTGA…
ITS	4	36	Healthy	Fungi	Ascomycota	Dothideomycetes	Pleosporales	Didymosphaeriaceae	Pseudopithomyces	rosae	AAGTCGTAACAAGGTTTCCGTAGGTGAACCTGCGGAAGGATCATTAACCTTTCAAAACAGGGTGCGTCGCGGCCCCCGAGGTGCGGAAACAAGCCTCGAGCGGTTTGGGGTCCTCCCCTTCACGCGCGCACGACTGCCATCCTTACTTTACGAGCACCTTCTGTTCTCCCTCGGCGGGGCAACCTGCCGTTGGAACCGAATAAACTCTTTTTGCATCTAGCATTACCTGTTCCGAAACAAACAATCGTTACAACTTTCAACAATGGATCTCTTGGCTCTGGCATCGATGAAGAACGCAGCGAAATGCGATAAGTAGTGTGAATTGCAGAATTCAGTGAATCATCGAATCTTTGAACGCACATTGCGCCCCTCGGTATTCCGTGGGGCATGCCTGTTCGA…
ITS	4	17	Healthy	Fungi	Ascomycota	Orbiliomycetes	Orbiliales	Orbiliales_fam_Incertae_sedis	Lecophagus	NA	AAGTCGTAACAAGGTTTCCGTAGGTGAACCTGCGGAAGGATCATTAATGGATGTCGGTAAGGCGCGGTCGATCCGCCGAGAGGCTGGGGAAGCCGGTCCGCCTTCACTCTTCTACCATTCTGTGAAACCACCTTTTGCTTCGGCAGCCGCCCGCTCGTCGGAGTCGTCAGCCTGCCGGAAGCTCCAAACAAACCATTTCTTCTGTAAACGTTCGCGTCTGAAATTCATTAGAAAACAAGTTAAAACTTTCAACAACGGATCTCTTGGTTCTCGCATCGATGAAGAACGCAGCGAAACGCGATAGGTAATGTGAATTGCAGAATTCAGTGAATCATCGAATCTTTGAACGCACATTGCGCTCCCTGGTATTCCTAGGAGCATGCCTGTCTGAGCGTCAGT…
ITS	4	21	Healthy	Fungi	Ascomycota	Lecanoromycetes	Lecanorales	Ramalinaceae	Bacidina	mendax	AAGTCGTAACAAGGTTTCCGTAGGTGAACCTGCGGAAGGATCATTACAGAGAGGAGCCCCGCGCTCCAGGGGGTTCGCCCCCGCCTCTCAACCCTGTGTAAATCATACCTATGTTGCTTTGGCGGGCCTTGAGGTCATGCTCATGCCGGGCGTCAGCTCGGCGAGCGCCCGCCGGAAGCCCACCAAAACTCGTTTAATTTATGCTGTCAGAGTCTAAACACAAATAAAGCAAAACTTTCAACAACGGATCTCTTGGTTCTGGCATCGATGAAGAACGCAGCGAAATGCGATAAGTAATGTGAATTGCAGAATTCAGTGAATCATCGAATCTTTGAACGCACATTGCGCCCCTCGGTATTCCGGGGGGCATACCTGTTCGAGCGTCATTACACCTCTCAA…
ITS	4	4	Healthy	Fungi	Ascomycota	Lecanoromycetes	Lecanorales	Ramalinaceae	Bacidia	chloroticula	AAGTCGTAACAAGGTTTCCGTAGGTGAACCTGCGGAAGGATCATTACAGAGAGGAGCTCCGCGCTCCAGGGGGTTCGCCCCCGCCTCTCAACCCTGTGAAAACATACCTTTGTTGCTTTGGCGGGCCTTGGGGTCATGCCCATGCCGGGCCTTACCGCCCGGCGCGCGCCCGCCAGAAGCCCACCAAAACTCGTTTAAATATGTCGTCAGAGTCTAAACACAAATAAAGCAAAACTTTCAACAACGGATCTCTTGGTTCTGGCATCGATGAAGAACGCAGCGAAATGCGATAAGTAATGTGAATTGCAGAATTCAGTGAATCATCGAATCTTTGAACGCACATTGCGCCCCTCGGTATTCCGGGGGGCATACCTGTTCGAGCGTCATTACACCTCTCAA…
ITS	4	46	Healthy	Fungi	Ascomycota	Lecanoromycetes	Lecanorales	Ramalinaceae	Bacidina	caligans	AAGTCGTAACAAGGTTTCCGTAGGTGAACCTGCGGAAGGATCATTACAGAGAGGAGCTCCGCGCTCCAGGGGGTTCGCCCCCGCCTCTCAACCCTGTGTAAATCATACCTATGTTGCTTTGGCGGGCCTTGAGGTCATGCTCATGCCGGGCTCACGCCCGGCGAGCGCCCGCCGGAAGCCCACCAAAACTCGTTTAATTTATGCTGTCAGAGTCTAAACACAAATTAAGCAAAACTTTCAACAACGGATCTCTTGGTTCTGGCATCGATGAAGAACGCAGCGAAATGCGATAAGTAATGTGAATTGCAGAATTCAGTGAATCATCGAATCTTTGAACGCACATTGCGCCCCTCGGTATTCCGGGGGGCATACCTGTTCGAGCGTCATTACACCTCTCAA…
ITS	4	31	Healthy	Fungi	Ascomycota	Lecanoromycetes	Lecanorales	Ramalinaceae	Bacidia	neosquamulosa	AAGTCGTAACAAGGTTTCCGTAGGTGAACCTGCGGAAGGATCATTACAGAGAGGAGCTTCGCGCTCCAGGGGGTTCGCCTCCGCCTCTCAACCCTGTGTAAATCATACCTTTGTTGCTTTGGCGGGCCTTGGGGTCATGCTCATGCCGGGCTTTTGCCTGGCGAGTGCTCGCCGGAAGCCTACCAAAACTCGTTTAATTTATGCTGTCAGAGTCTAAACACAAATAAAGCAAAACTTTCAACAACGGATCTCTTGGTTCTGGCATCGATGAAGAACGCAGCGAAATGCGATAAGTAATGTGAATTGCAGAATTCAGTGAATCATCGAATCTTTGAACGCACATTGCGCCCCTCGGTATTCCGGGGGGCATACCTGTTCGAGCGTCATTACACCTCTCAA…
ITS	4	11	Healthy	Fungi	Ascomycota	Dothideomycetes	Pleosporales	Lentitheciaceae	Murilentithecium	clematidis	AAGTCGTAACAAGGTTTCCGTAGGTGAACCTGCGGAAGGATCATTACCAGGCCTTGGGCCGCCAGCGGGGTCCCGTCGTTCTCGCGACGACGGGCCCTCGCGGGTGCTTAGCCCTTGACTCTTACCTTGACTATGCGCACCTTTGTTGTTCCCTCGGCAGGTTTCCTGCCGCCAGGGACCCCATCAACCCTTTAGCATAAGCATAAAACGTCTGAAAACAAATTTAATTATTTACAACTTTCAACAATGGATCTCTTGGTTCTGGCATCGATGAAGAACGCAGCGAAATGCGATAAGTAGTGTGAATTGCAGAATTCAGTGAATCATCGAATCTTTGAACGCACATTGCGCCCCTTGGTATTCCATGGGGCATGCCTGTTCGAGCGTCATTTACACCCT…
ITS	4	3	Healthy	Fungi	Ascomycota	Dothideomycetes	Pleosporales	Didymellaceae	Didymella	NA	AAGTCGTAACAAGGTTTCCGTAGGTGAACCTGCGGAAGGATCATTACCTAGAGTTGTAGGCTTTGCCTGCTATCTCTTACCCATGTCTTTTGAGTACCTTCGTTTCCTCGGCGGGTCCGCCCGCCGATTGGACAATTTAAACCATTTGCAGTTGCAATCAGCGTCTGAAAAAACTTAATAGTTACAACTTTCAACAACGGATCTCTTGGTTCTGGCATCGATGAAGAACGCAGCGAAATGCGATAAGTAGTGTGAATTGCAGAATTCAGTGAATCATCGAATCTTTGAACGCACATTGCGCCCCTTGGTATTCCATGGGGCATGCCTGTTCGAGCGTCATTTGTACCTTCAAGCTCTGCTTGGTGTTGGGTGTTTGTCTCGCCTCTGCGCGTAGACTCG…
ITS	4	14	Healthy	Fungi	Basidiomycota	Atractiellomycetes	Atractiellales	Hoehnelomycetaceae	Proceropycnis	NA	AAGTCGTAACAAGGTTTCCGTAGGTGAACCTGCGGAAGGATCATTAGCGAGTAAGGCCAGCCTTCGGGCTCGGTCAGTCCCATCATACACACCTTTAATCTGTGAACCCGTTGTGCCTGCTGAGGGCGAAAGCTTAGGCGACTAACCCGACAATGGTGCGGCAACCCATACACCCTTTATGAAAAGTAATGGAAGCAATGATAATCTAGTAGAACTTTCAACAACGGATCTCTTGGCTCTCGTATCGATGAAGAACGCAGCGAAATGCGATAAGTAATGTGAATTGCAGAATTCAGTGAATCATCGAATCTTTGAACGCACCTTGCGCCCTTTGGTATTCCGAAGGGCATGTCTGTCTGAGTGTCACGAAATTCTCAACCTCCAATCCTTTGTGGTTGG…
ITS	4	7	Healthy	Fungi	Basidiomycota	Tremellomycetes	Holtermanniales	Holtermanniales_fam_Incertae_sedis	Holtermanniella	takashimae	AAGTCGTAACAAGGTTTCCGTAGGTGAACCTGCGGAAGGATCATTAGTGAATTGAGCTGGCTTCGGCCGCTCTGATCTATACACACCTGTGAACTGTTGGCCTTCGGGTCTTTAATTACAACTGTGACGAACGTAAATTATTATAACAAATAAAACTTTTAACAACGGATCTCTTGGCTCTCGCATCGATGAAGAACGCAGCGAAATGCGATAAGTAATGTGAATTGCAGAATTCAGTGAATCATCGAATCTTTGAACGCACCTTGCGCCCGTTGGTATTCCGACGGGCATGCCTGTTTGAGTGTCGTGAACAACCTCAACCTTGATTGGTTTTACCATCAAGGCTTGGACTTGGGTGTTGCTGCTGCAAAGTGGCTCGCCTTAAAACTATTAGCTGGA…
ITS	4	15	Healthy	Fungi	Ascomycota	Sordariomycetes	Xylariales	Sporocadaceae	Pestalotiopsis	NA	AAGTCGTAACAAGGTTTCCGTAGGTGAACCTGCGGAAGGATCATTATCGAGTCAGGGTCCTCTGGGCCCGATCTCCAACCCTTTGTTTATCATACCTTTGTTGCTTTGGCAGACCCGTCCTTCGGGACCGTCGGGGGCGTTCAGTCGCCTCTGGCCAGCGTCTGCCAGTAGCCCAACCAAAATTCTTTGTTACATGTGACGTCTGAACGGTTCCATCAAAATCAAACCAAAACTTTCAACAACGGATCTCTTGGTTCTGGCATCGATGAAGAACGCAGCGAAATGCGATAAGTAATGTGAATTGCAGAATTCAGTGAATCATCGAATCTTTGAACGCACATTGCGCCCATTAGTATTCTAGTGGGCATGCCTGTTCGAGCGTCATTTCAACCCTTAAGC…
ITS	4	5	Healthy	Fungi	Ascomycota	Eurotiomycetes	Phaeomoniellales	Phaeomoniellaceae	Phaeomoniella	chlamydospora	AAGTCGTAACAAGGTTTCCGTAGGTGAACCTGCGGAAGGATCATTATCGAGTCAGGGTCCTCTGGGCCCGATCTCCAACCCTTTGTTTATCATACCTTTGTTGCTTTGGCAGACCCGTCCTTCGGGACCGTCGGGGGCGTTCAGTCGCCTCTGGCCAGCGTCTGCCAGTAGCCCAACCAAAATTCTTTGTTACATGTGACGTCTGAACGGTTCCATCAAAATCAAACCAAAACTTTCAACAACGGATCTCTTGGTTCTGGCATCGATGAAGAACGCAGCGAAATGCGATAAGTAATGTGAATTGCAGAATTCAGTGAATCATCGAATCTTTGAACGCACATTGCGCCCCCCGGTATTCCGGCGGGCATGCCTGTTCGAGCGTCATTTCAACCCTCAAGC…
ITS	4	6	Healthy	Fungi	Ascomycota	Dothideomycetes	Capnodiales	Cladosporiaceae	Cladosporium	NA	AAGTCGTAACAAGGTTTCCGTAGGTGAACCTGCGGAAGGATCATTATCGAGTCAGGGTCCTCTGGGCCCGATCTCCAACCCTTTGTTTATCATACCTTTGTTGCTTTGGCAGACCCGTCCTTCGGGACCGTCGGGGGCGTTCAGTCGCCTCTGGCCAGCGTCTGCCAGTAGCCCAACCAAAATTCTTTGTTACATGTGACGTCTGAACGGTTCCATCAAAATCAAACCAAAACTTTCAACAACGGATCTCTTGGTTCTGGCATCGATGAAGAACGCAGCGAAATGCGATAAGTAATGTGAATTGCAGAATTCAGTGAATCATCGAATCTTTGAACGCACATTGCGCCCCCTGGTATTCCGGGGGGCATGCCTGTTCGAGCGTCATTTCACCACTCAAGC…
ITS	4	410	Healthy	Fungi	Ascomycota	Eurotiomycetes	Phaeomoniellales	Phaeomoniellaceae	Phaeomoniella	chlamydospora	AAGTCGTAACAAGGTTTCCGTAGGTGAACCTGCGGAAGGATCATTATCGAGTCAGGGTCCTCTGGGCCCGATCTCCAACCCTTTGTTTATCATACCTTTGTTGCTTTGGCAGACCCGTCCTTCGGGACCGTCGGGGGCGTTCAGTCGCCTCTGGCCAGCGTCTGCCAGTAGCCCAACCAAAATTCTTTGTTACATGTGACGTCTGAACGGTTCCATCAAAATCAAACCAAAACTTTCAACAACGGATCTCTTGGTTCTGGCATCGATGAAGAACGCAGCGAAATGCGATAAGTAATGTGAATTGCAGAATTCAGTGAATCATCGAATCTTTGAACGCACATTGCGCCCTTTGGTATTCCGAAGGGCATGCCTGTTCGAGCGTCATTATCAACCCTCAAG…
ITS	4	31	Healthy	Fungi	Ascomycota	Dothideomycetes	Pleosporales	Amorosiaceae	Angustimassarina	acerina	AAGTCGTAACAAGGTTTCCGTAGGTGAACCTGCGGAAGGATCATTATCGTAGGGCTTTTGTCCTGTCGAGATAGCGTCCTTGCCTATTTTTTGGAGCACCGTTCGTTTCCTCAGCAGGCTTGCCTGCTACTGGGGACCCCTCAAACTCTTTGTAAATACAGTAATCGTCTGAAAAACAAACAAAAAATCAAAACTTTCAACAATGGATCTCTTGGTTCTGGCATCGATGAAGAACGCAGCAAAATGCGATAAGTAGTGTGAATTGCAGAATTCAGTGAATCATCGAATCTTTGAACGCACATTGCGCCCTTTGGTATTCCTTAGGGCATGCCTGTTCGAGCGTCATTTACACCCTCAAGCACAGCTTGGTGTTGGGCGTCTGTCCCGCTTCGGCGCGGA…
ITS	4	19	Healthy	Fungi	Ascomycota	Dothideomycetes	Pleosporales	Amorosiaceae	Angustimassarina	acerina	AAGTCGTAACAAGGTTTCCGTAGGTGAACCTGCGGAAGGATCATTATCGTAGGGCTTTTGTCCTGTCGAGATAGCGTCCTTGCCTATTTTTTGGAGCACCGTTCGTTTCCTCAGCAGGCTTGCCTGCTACTGGGGACCCCTCAAACTCTTTGTAAATACAGTAATCGTCTGAAAAACAAACAAAAAATCAAAACTTTCAACAATGGATCTCTTGGTTCTGGCATCGATGAAGAACGCAGCAAAATGCGATAAGTAGTGTGAATTGCAGAATTCAGTGAATCATCGAATCTTTGAACGCACATTGCGCCCTTTGGTATTCCTTAGGGCATGCCTGTTCGAGCGTCATTTACACCCTCAAGCGCAGCTTGGTGTTGGGCGTCTGTCCCGCTTCGGCGCGGA…
ITS	4	20	Healthy	Fungi	Ascomycota	Dothideomycetes	Pleosporales	Lophiostomataceae	Platystomum	crataegi	AAGTCGTAACAAGGTTTCCGTAGGTGAACCTGCGGAAGGATCATTATTGTAGGTGCCTTCGGGCCCGCTGACACAATAACCCTTGTATTTTTTTGTGCACCCTTTGTTTCCTCGGCAGCTTCGCCTGCCAACGAGGACCCCCCTAAAACCTTTTGCAATCTTAGTACAACATTCTGAAAACAAACAATATTAAAACTTTCAACAATGGATCTCTTGGCTCTGGCATCGATGAAGAACGCAGCGAAATGCGATAAGTAGTGTGAATTGCAGAATTCAGTGAATCATCGAATCTTTGAACGCACATTGCGCCCTTTGGTATTCCTTAGGGCATGCCTGTTCGAGCGTCATTTACAAATTCAAGCTCAGCTTGGTGATGGGTGTCTGTCCCGCCTTTGCGTG…
ITS	4	27	Healthy	Fungi	Ascomycota	Dothideomycetes	Pleosporales	Lophiostomataceae	NA	NA	AAGTCGTAACAAGGTTTCCGTAGGTGAACCTGCGGAAGGATCATTATTGTAGGTGCCTTCGGGCCCGCTGACACAATAACCCTTGTCTTTTTTTGTGCACCCTTTGTTTCCTCGGCAGCTTCGCCTGCCAACGAGGACCCCCCTAAAACCTTTTGCAATCTTAGTATAACAATCTGAAAACAAACAATATTAAAACTTTCAACAATGGATCTCTTGGCTCTGGCATCGATGAAGAACGCAGCGAAATGCGATAAGTAGTGTGAATTGCAGAATTCAGTGAATCATCGAATCTTTGAACGCACATTGCGCCCTTTGGTATTCCTTAGGGCATGCCTGTTCGAGCGTCATTTACAAATTCAAGCTCAGCTTGGTGATGGGTGTCTGTCCCGCCTTTGCGTG…
ITS	4	16	Healthy	Fungi	Basidiomycota	Malasseziomycetes	Malasseziales	Malasseziaceae	Malassezia	restricta	AAGTCGTAACAAGGTTTCTGTAGGTGAACCTGCAGAAGGATCATTAGTGAAGATTTGGGCAGGCCATACGGACGCCACAAAGTGTCCCTGGCCGCCTACACCCACTATACATCCACAAACCCGTGTGCACTGTCCTTGGAAAGGGCATTTGGAGAGAAAAAGGAAGAGAGAAGCGAGAACAGTGCGATCCGTCGCGTTGGGCGTTGATCTCTGGCTTGGTCTCTCTGAGGCCCTTTCCTCGCTACAAACTCGAATGGTTAGTATGAACGTGGAACTTGGTTGGACCGTCACTGGCCAACAAACTATACACAACTTTCGACAACGGATCTCTTGGTTCTCCCATCGATGAAGAACGCAGCGAAACGCGATAGGTAATGTGAATTGCAGAATTCCGTGAAT…
ITS	4	15	Healthy	Fungi	Basidiomycota	Pucciniomycetes	Septobasidiales	Septobasidiaceae	Septobasidium	alni	AAGTCGTAACAAGGTTTTCGTAGAAACAAGTCCTTCTGTAGGTAAACACTTGTGAGAGCCTTAGCCGCCTGAAAAGGTGGAGTCCGACGACTATAAACAAGAGACTCCTTAAATGCTAGTCTTCTATCGTGAGGCAACATTGTCAAATTGCGGGAATGCCCTAAAGGCTTCTGAGACCAAGCACCGCTGGAAACAGTGGTGTGGCCGGGTCAACGACCCTGGGTACGGTAATACTTCAGAAACATGAGCTCATCTCGAGCGAAATGGGTAATCTGCAGCCAAGTCCTAACCACCGAGCGTGTATGGATGCTGTTCACAGGCCAAATGACAGTGGGTGTTGCATGTGCAACGCTTAAGATATGGTCGGTCCGTTGATCAAAGTCAATGGGTGAGTTTACC…
ITS	4	193	Healthy	Fungi	Basidiomycota	Pucciniomycetes	Septobasidiales	Septobasidiaceae	Septobasidium	alni	AAGTCGTAACAAGGTTTTCGTAGAAACAAGTCCTTCTGTAGGTAAACACTTGTGAGAGCCTTAGCCGCCTGAAAAGGTGGAGTCCGACGACTATAAACAAGAGGCTCCTTAAATGCTAGTCTTCTATCGTGAGGCAACATTGTCAAATTGCGGGAATGCCCTAAAGGCTTCTGAGACCAAGCACCGCTGGAAACAGTGGTGTGGCCGGGTCAACGACCCTGGGTACGGTAATACTTCAGAAACATGAGCTCATCTCGAGCGAAATGGGTAATCTGCAGCCAAGTCCTAACCACCGAGCGTGTACGGATGCTGTTCACAGGCCAAATGACAGTGGGTGTTGCATGTGCAACGCTTAAGATATGGTCGGTCCGTTGATCAAAGTCAATGGGTGAGTTTACC…
ITS	4	36	Healthy	Fungi	Basidiomycota	Agaricostilbomycetes	Agaricostilbales	Chionosphaeraceae	NA	NA	AAGTCGTAACAAGGTTTTCGTAGGTGAACCTGCGGAAGGATCATTAGTGAAATTCGGGAGTCCCTCTTAACCGGAGAAGGCCCAACTTACACTTATTCTTTACACTGTGCATCTGTCCCCCCTACCATTTTTTAACACGTGGTGTCAATTTAGAACAGTGACTTGATACAAACGAAAGTTGATTATTAAAAATAAAAACTTTCAGCAATGGATCTCTTGGCTCTCGCATCGATGAAGAACGCAGCGAAACGCGAAATGTAATGTGAATTGCAGAATTCAGTGAATCATCGAATCTTTGAACGCACCTTGCGCTCCCGGGTCATTCCTGGGAGCATGCTTGTTTGAGTGTCGCTTTACCTCTCAACCCCGCCTTGGCTTGCCCAAGGTTGTTTAAAGGGT…
ITS-28S	4	3	Healthy	Fungi	Chytridiomycota	Spizellomycetes	Spizellomycetales	NA	NA	NA	AAGTCGTAACAAGGTAACCGTAGGTGAACCTGCGGTTGGATCATTAAAAAAACTACATAGGTGCGCATCCCGGGTGTCAGTAAGCCTAGCACGTAACCGGGGTGTTTGACCTGAACATTGGCATGCTGATAGCCTTAAACGGTACAAGTGGCTTTCTACCGTCATAGCCTATCATGTGTACAGATTTTCGAATCGTGCAAAGCTGTGTGCCTACATATGTTAACCTCTTGTGAACCGACTCGTCTCTGGCGTGGAGGGCAGTTGAGAAACTGCTTGTCAGCATCCAAATGTAAATTTGCAGGTGCCGTGGACAACCCGTCAACCCTTTACAACATATACAACTAAACTTACTGCCTGACATTACTTGTATCAATTAATACAAAACAACTTTTGGCAACG…
ITS-28S	4	16	Healthy	Fungi	Chytridiomycota	Spizellomycetes	Spizellomycetales	NA	NA	NA	AAGTCGTAACAAGGTAACCGTAGGTGAACCTGCGGTTGGATCATTAAAAATTATCTACCGTGCTTCGACGGACCCAATTAATTTTGGGTAAACCGAAACCTTTTGTGAAACGTCTCGTCCCTGGCGGGGGGGTAGCGAAGAGCTACTTGTCAGCATGTGCTGTATTGCATGTGCCGTGGACATCCCGTCAACCCCTTTTAAACTTTTATTTTTTATTTTTTAAGCCTGACATTACTTGTATAAATATACAAAACAACTTTTGGCAACGGATCTCTTGGCTCTCGCAACGATGAAGAACGCAGCGAAATGCGATAAGTAGTGTGAATTGCAGAATTCAGTGAATCATCGAATCTTTGAACGCACATTGCGCTTCCTGGTATTCCGGGGAGCATGCTCGTT…
ITS-28S	4	278	Healthy	Fungi	Ascomycota	Sordariomycetes	Xylariales	Sporocadaceae	Seiridium	marginatum	AAGTCGTAACAAGGTCTCCGTTGGTGAACCAGCGGAGGGATCATTATAGAGTTTTCTAAACTCCCAACCCATGTGAACTTACCATTGTTGCCTCGGCAGAAGCTGCTCGGTGCACCCTACCTTGGAACGGCCTACCCTGTAGCGCCTTACCCTGGAACGGCTTACCCTGTAGCGGCTGCCGGTGGACTACCAAACTCTTGTTATTTTATTGTAATCTGAGCGTCTTATTTTAATAAGTCAAAACTTTCAACAACGGATCTCTTGGTTCTGGCATCGATGAAGAACGCAGCGAAATGCGATAAGTAATGTGAATTGCAGAATTCAGTGAATCATCGAATCTTTGAACGCACATTGCGCCCATTAGTATTCTAGTGGGCATGCCTGTTCGAGCGTCATTTC…
ITS-28S	4	3	Healthy	Fungi	Ascomycota	Orbiliomycetes	Orbiliales	Orbiliales_fam_Incertae_sedis	Lecophagus	NA	AAGTCGTAACAAGGTTTCCGTAGGTGAACCTGCGGAAGGATCATTAAAAGTTTAGAGGTATGGAGTCTGCGGGGTGAGAACCTCGCGGGCGCCTATCATCTCAAACCACTCTGTGAAACCTCCCTTTTCCACAAAACTCAATTTATCGTCAAACGTTCATGTCCGAAATCAGTTTTATACAAACAAGTTAAAACTTTCAACAACGGATCTCTTGGTTCTCGCATCGATGAAGAACGCAGCGAAACGCGATAGGTAATGTGAATTGCAGAATTCAGTGAATCATCGAATCTTTGAACGCACATTGCGCTCCTTGGTATTCCGAGGAGCATGTCTGTCTGAGCGTCAGTACACACCCTCCGTCAACCTCTTTGCTGGGGTTCGATCGGGTCCTGAGGTTTC…
ITS-28S	4	81	Healthy	Fungi	Ascomycota	Lecanoromycetes	Ostropales	Stictidaceae	Robergea	NA	AAGTCGTAACAAGGTTTCCGTAGGTGAACCTGCGGAAGGATCATTAAACGAAAGCTGAGTAGTTCGCTGCTCAACCTTCCACCCTTTGAAAACAAACTTTATTGTTGCTTTGGCGGGGCGTGACCTAGTCCCGTTGGCTTAGGCTGACGAGTCCCCGCCGGAGAACCCCAAAACTCATTTTAAACTATGAAGTCTGAATAAAAAAATTAATAGCGATAAAACTTTCAACAACGGATCTCTTGGTTCTGGCATCGATGAAGAACGCAGCGAAATGCGATAAGTAATGTGAATTGCAGAATTCAGTGAATCATCGAATCTTTGAACGCACATTGCGCCCCCCGGTATTCCGGCGGGCATGCCTGTTCGAGCGTCATTTCAACCCTCAAGCTTTGCTTGGTA…
ITS-28S	4	28	Healthy	Fungi	Basidiomycota	Tremellomycetes	Tremellales	Syzygosporaceae	Syzygospora	NA	AAGTCGTAACAAGGTTTCCGTAGGTGAACCTGCGGAAGGATCATTAAAGATTTGGCCTCTGGCCTTTTCAATCCAAACCTCTGTGAACTGTGGCCCTCGGGCCGATTTTAAACATTGTGTAATGAATGTAATATTATTGTAACAAATAAAACTTTTAACAACGGATCTCTTGGCTCTGGCATCGATGAAGAACGCAGCGAAATGCGATAAGTAATGTGAATTGCAGAATTCAGTGAATCATCGAATCTTTGAACGCACCTTGCACCTTTTGGTATTCCGAAAGGTATGCCTGTTTGAGTGTCATGAAATATCAACCATTAGGGTTTCCTAATCGGCTTGGACTTGGGCATTGCCGTCTGGCTTGCCTTAAATGCGTTAGTGGATGACCCATTAGCTTGA…
ITS-28S	4	4	Healthy	Fungi	Ascomycota	Eurotiomycetes	Chaetothyriales	NA	NA	NA	AAGTCGTAACAAGGTTTCCGTAGGTGAACCTGCGGAAGGATCATTACCGAGTTAGGGTCCTCTGGGCTCGACCTCCTACCCTTTGTCTACCTTACCATTTGTTGCTTCGGCGGATCCGTCTCTTAGGGGACCGCCGGAGGGGTTTACCCCCCTCTGGCCCGCGTCCGCCGGTGGCCCACAACCAAAACTCTTGTTTAAACGTGTCGTCTAAGTACAAAAACAAATAAGTAAAAACTTTCAACAACGGATCTCTTGGTTCTGGCATCGATGAAGAACGCAGCGAAATGCGATAAGTAATGCGAATTGCAGAATCCGTGAGTCATCGAATCTTTGAACGCACATTGCGCCCTTTGGTATTCCGAAGGGCATGCCTGTTCGAGCGTCATTATCACCCCTCAA…
ITS-28S	4	41	Healthy	Fungi	Ascomycota	NA	NA	NA	NA	NA	AAGTCGTAACAAGGTTTCCGTAGGTGAACCTGCGGAAGGATCATTATCGAGTCAGGGTCCTCTGGGCCCGATCTCCAACCCTTTGTTTATCATACCTTTGTTGCTTTGGCAGACCCGTCCTTCGGGACCGTCGGGGGCGTTCAGTCGCCTCTGGCCAGCGTCTGCCAGTAGCCCAACCAAAATTCTTTGTTACATGTGACGTCTGAACGGTTCCATCAAAATCAAACCAAAACTTTCAACAACGGATCTCTTGGTTCTGGCATCGATGAAGAACGCAGCGAAATGCGATAAGTAATGTGAATTGCAGAATTCAGTGAATCATCGAATCTTTGAACGCACATTGCGCCCTTTGGTATTCCGAAGGGCATGCCTGTTCGAGCGTCATTATCAACCCTCAAG…
ITS-28S	4	2	Healthy	Fungi	Ascomycota	Saccharomycetes	Saccharomycetales	Metschnikowiaceae	Metschnikowia	NA	AAGTCGTAACAAGGTTTCCGTAGGTGAACCTGCGGAAGGATCATTGAAAAATGCTGCCTCATAGGCATTTTTTTTGTGGCTGCCCTCTAAAAGGGGCGCCACATTTAAGCCACGTGTGAATGGTTGAACTGAAGAACTGATGAGCTTTGCTTTGAATGTTCTGACGATCCTATTCTCACACTGCATGTGCGCGCGATAGCTGACCCTTTGGGTAAGCCAATCACGTTCATTCACTGTTTTCTTTTGTGTAACAGCAAAACACCTTAAAATTTTAGTCTGATGAGTTTAAAGGGTTGAAGTCCGAAGGACTTTAACCCTTTTTGCAAATTTTATACAACTTTTAACAATGGATCTCTTGGCTCTCGCATCGATGAAGAACGCAGCGAAATGCGATAAGTA…
ITS	5	3	Healthy	Fungi	Basidiomycota	Tremellomycetes	Tremellales	Cuniculitremaceae	Kockovaella	NA	AAGTCATAACAAGGTTTCCGTAGGTGAACCTGCGGAAGGATCATTAGTGATTTGGTCGAGAGACCTTTATCCAATCCTCACACCTGTGAACTTGTCGGTGGGCTCAGGCCCGCCGGTCTTCATATACTATGTGTCATGAACGTGATGTATATCAAAACAAAAACAAAACTTTCAACAACGGATCTCTTGGCTCTCGCATCGATGAAGAACGCAGCGAAATGCGATAAGTAATGTGAATTGCAGAATTCAGTGAATCATCGAATCTTTGAACGCACCTTGCGCCTCTTGGTATTCCGAGAGGCATGCCTGTTTGAGTGTCATGAAATATCAATCCCCGGTGGTTTCTGACCGTCGGTGGACTTGGACTTGGGTGTCTGCCTCCCCTGGCTCACCTCAAAT…
ITS	5	9	Healthy	Fungi	Chytridiomycota	Spizellomycetes	Spizellomycetales	Powellomycetaceae	Powellomyces	NA	AAGTCGTAACAAGGTAACCGTAGGTGAACCTGCGGTTGGATCATTAAAAAGATCTAGCCCGAGGCCGGATAGGATGCTTGCGTCTTTCCGAGTAGTAGGGCTTCCTCGCTGAACAAGTGAGTCAACATTATGTGAACTGTTTTGTCTCTGGCGGTGGGGTGGTGTCAAAACCACCTGTCAGCTCCCGAGTTATACTCGGTGTGCCGTGGACAAGCCGTCAATGGTGTATGTTTCATACAAACTTTTGTTTCATCAATCTGTCTGACATACCTTTGTATCTAAAATATACAAAAACAACTTTTGGCAACGGATCTCTTGGCTCCCGCAACGATGAAGAACGCAGCGAAATGCGATATGTAGTGTGAATTGCAGAATTCAGTGAATCATCGAATCTTTGAA…
ITS	5	4	Healthy	Fungi	Chytridiomycota	Spizellomycetes	Spizellomycetales	NA	NA	NA	AAGTCGTAACAAGGTAACCGTAGGTGAACCTGCGGTTGGATCATTACAAAAATTCCGTCGTCAGACGGCAACATGGCTGAAACTTACCGAAGCACACCGCCTGTCGTTAATTTTTAACGATCGAATGGTGTGCTTCCCAACTAAGAAGAAGGCCCGTCGAAAACGGCCGGTCATTGTCGGTAACACCGTATCCCGGCCGTTTTTAAGGACGAAAACTTTTGTGAACTGAACTCGTCTCTGGCGGGTGGGCAGCGAAAAGCTGCTTGTCAGCTTTGTTTCTATGCAGACAAAGCCGTGGACAACCCGCCAAACACTTGTCAACATCTGCCTTCATTTCTGTCTGACAATACCTGTATTAAGTAATACAAAACAACTTTTGGCAACGGATCTCTTGGCTCT…
ITS	5	2	Healthy	Fungi	Ascomycota	Dothideomycetes	Capnodiales	Mycosphaerellaceae	Mycosphaerella	tassiana	AAGTCGTAACAAGGTCTCCGTAGGTGAACCTGCGGAGGGATCATTACAAGAACGCCCGGGCTTCGGCCTGGTTATTCATAACCCTTTGTTGTCCGACTCTGTTGCCTCCGGGGCGACCCTGCCTTCGGGCGGGGGCTCCGGGTGGACACTTCAAACTCTTGCGTAACTTTGCAGTCTGAGTAAACTTAATTAATAAATTAAAACTTTTAACAACGGATCTCTTGGTTCTGGCATCGATGAAGAACGCAGCGAAATGCGATAAGTAATGTGAATTGCAGAATTCAGTGAATCATCGAATCTTTGAACGCACATTGCGCCCCCTGGTATTCCGGGGGGCATGCCTGTTCGAGCGTCATTTCACCACTCAAGCCTCGCTTGGTATTGGGCAACGCGGTCCGC…
ITS	5	5	Healthy	Fungi	Ascomycota	Eurotiomycetes	Chaetothyriales	Herpotrichiellaceae	Exophiala	bonariae	AAGTCGTAACAAGGTCTCCGTAGGTGAACCTGCGGAGGGATCATTACCGAGTTAGGGTCTCACCGGCCCGATCTCCCAACCCTTTGTCTACTTGACCATCGTTGCTTCGGCGAGCCCGTCCTCACGGACCGCCGGGGGGTCTCTGTACCCCTTGGCCCGCGCTCGTCGATAGCCCCCAAATAAAAAAATCTTAACTAAACGTGTCTTGAATCTAAGTATTATTGTTAAATAAAAACAAAACTTTCAACAACGGATCTCTTGGTTCTGGCATCGATGAAGAACGCAGCGAAATGCGATAAGTAATGCGAATTGCAGAATTCCAGTGAGTCATCGAATCTTTGAACGCACATTGCGCCCTTTGGTATTCCGAAGGGCATGCCTGTTCGAGCGTCATTATCA…
ITS	5	3	Healthy	Fungi	Ascomycota	Sordariomycetes	Xylariales	Bartaliniaceae	Truncatella	angustata	AAGTCGTAACAAGGTCTCCGTTGGTGAACCAGCGGAGGGATCATTACAGAGTTATCTAACTCCCAAACCCATGTGAACTTACCACTGTTGCCTCGGCAGATGTTGCTGGGCGAACCTACCCTGTAGCGAGCTACTCTGTAGCGACCTACCCGGGAACGGCTTACCCTGTAGCGCCTGCCGGTGGACTACTAAACTCTTGTTATTTTTAAGTAATCTGAGCGTCTTATTTTAATAAGTCAAAACTTTCAACAACGGATCTCTTGGTTCTGGCATCGATGAAGAACGCAGCGAAATGCGATAAGTAATGTGAATTGCAGAATTCAGTGAATCATCGAATCTTTGAACGCACATTGCGCCCATTAGTATTCTAGTGGGCATGCCTGTTCGAGCGTCATTTCA…
ITS	5	10	Healthy	Fungi	Ascomycota	Sordariomycetes	Hypocreales	Nectriaceae	Fusarium	petersiae	AAGTCGTAACAAGGTCTCCGTTGGTGAACCAGCGGAGGGATCATTACCGAGTTTACAACTCCCAAACCCCTGTGAACATACCTTAATGTTGCCTCGGCGGATCAGCCCGCGCCCCGTAAAACGGGACGGCCCGCCAGAGGACCCAAACTCTAATGTTTCTTATTGTAACTTCTGAGTAAAACAAACAAATAAATCAAAACTTTCAACAACGGATCTCTTGGTTCTGGCATCGATGAAGAACGCAGCAAAATGCGATAAGTAATGTGAATTGCAGAATTCAGTGAATCATCGAATCTTTGAACGCACATTGCGCCCGCTGGTATTCCGGCGGGCATGCCTGTTCGAGCGTCATTTCAACCCTCAAGCCCCCGGGTTTGGTGTTGGGGATCGGCTCTGCCT…
ITS	5	95	Healthy	Fungi	Ascomycota	Eurotiomycetes	Verrucariales	Verrucariaceae	NA	NA	AAGTCGTAACAAGGTTTCCGTAGGGTAAGCTTGGACCTCCAATCCCCATATCCTATCCATGCTAACCATTCTCTAGTGAACCTGCGGAAGGATCATTAATAATCGGGGGCCAGTCTTCATCCGCGGCTAATGCCGCCGGTGGAGTCAGCCTGTCTGAACACTCTTGTCTATCTACTCCTAGTTGCTTTGGCGGGTCGTCTCCGGACCGTCAGGGGCTTCGGCCCCCGGCGTGTGCCCGCCAAAGGCCTCAAATAAACCGCAACAACGTGTCTTGTCTTAACTAAAACAAAAATAAACAAAACTTTCAACAACGGATCTCTTGGTTCTGGCATCGATGAAGAACGCAGCGAAATGCGATAAGTAATGCGAATTGCAGAATTCCGTGAGTCATCGAATCTT…
ITS	5	78	Healthy	Fungi	Ascomycota	Eurotiomycetes	Verrucariales	Verrucariaceae	NA	NA	AAGTCGTAACAAGGTTTCCGTAGGGTAAGCTTGGACCTCCAATCCCCATATCCTATCCATGCTAACCATTCTCTAGTGAACCTGCGGAAGGATCATTAATAATCGGGGGCCAGTCTTCATCCGCGGCTAATGCCGCCGGTGGAGTCAGCCTGTCTGAACACTCTTGTCTATCTACTCCTAGTTGCTTTGGCGGGTCGTCTCCGGACCGTCAGGGGCTTCGGCCCCCGGCGTGTGCCCGCCAAAGGCCTCAAATAAACCGCAACAACGTGTCTTGTCTTAACTAAAACAAAAATAAACAAAACTTTCAACAACGGATCTCTTGGTTCTGGCATCGATGAAGAACGCAGCGAAATGCGATAAGTAATGCGAATTGCAGAATTCCGTGAGTCATCGAATCTT…
ITS	5	8	Healthy	Fungi	NA	NA	NA	NA	NA	NA	AAGTCGTAACAAGGTTTCCGTAGGGTAAGCTTGGACCTCCAATCCCCATATCCTATCCATGCTAACCATTCTCTAGTGAACCTGCGGAAGGATCATTAATAATCGGGGGCCAGTCTTCATCCGCGGCTAATGCCGCCGGTGGAGTCAGCCTGTCTGAACACTCTTGTCTATCTACTCCTAGTTGCTTTGGCGGGTCGTCTCCGGACCGTCAGGGGCTTCGGCCCCCGGCGTGTGCCCGCCAAAGGCCTCAAATAAACCGCAACAACGTGTCTTGTCTTAACTAAAACAAAAATAAACAAAACTTTCAACAACGGATCTCTTGGTTCTGGCATCGATGAAGAACGCAGCGAAATGCGATAAGTAATGTGAATTGCAGAATTCAGTGAATCATCGAATCTT…
ITS	5	43	Healthy	Fungi	Ascomycota	Eurotiomycetes	Verrucariales	Verrucariaceae	NA	NA	AAGTCGTAACAAGGTTTCCGTAGGGTAAGCTTGGACCTCCAATCCCCATATCCTATCCATGCTAACCATTCTCTAGTGAACCTGCGGAAGGATCATTAATAATCGGGGGCCAGTCTTCATCCGCGGCTAATGCCGCCGGTGGAGTCAGCCTGTCTGAACACTCTTGTCTATCTACTCCTAGTTGCTTTGGCGGGTCGTCTCCGGACCGTCAGGGGCTTCGGCCCCCGGCGTGTGCCCGCCAAAGGCCTCAATTAAACCGCAACAACGTGTCTTGTCTTAGCTAAAACAAAAAATAAACAAAACTTTCAACAACGGATCTCTTGGTTCTGGCATCGATGAAGAACGCAGCGAAATGCGATAAGTAATGCGAATTGCAGAATTCCGTGAGTCATCGAATCT…
ITS	5	52	Healthy	Fungi	Ascomycota	Eurotiomycetes	Verrucariales	Verrucariaceae	NA	NA	AAGTCGTAACAAGGTTTCCGTAGGGTAAGCTTGGACCTCCAATCTCCATATCCTACCCATGCTAATCATTCTCTAGTGAACCTGCGGAAGGATCATTAATAATCGGGGGCCAGTCTTCATCCGCGGCTAATGCCGCCGGTGGAGTCAGCCTGTCTGAACACTCTTGTCTATCTACTCCTAGTTGCTTTGGCGGGTCGTCTCCGGACCGTCAGGGGCTTCGGCCCCCGGCGTGTGCCCGCCAAAGGCCTCAAATAAACCGCAACAACGTGTCTTGTCTTAACTAAAACAAAAATAAACAAAACTTTCAACAACGGATCTCTTGGTTCTGGCATCGATGAAGAACGCAGCGAAATGCGATAAGTAATGCGAATTGCAGAATTCCGTGAGTCATCGAATCTT…
ITS	5	224	Healthy	Fungi	Ascomycota	Eurotiomycetes	Verrucariales	Verrucariaceae	NA	NA	AAGTCGTAACAAGGTTTCCGTAGGGTAAGCTTGGACCTCCAATCTCCATATCCTACCCATGCTAATCATTCTCTAGTGAACCTGCGGAAGGATCATTAATAATCGGGGGCCAGTCTTCATCCGCGGCTAATGCCGCCGGTGGAGTCAGCCTGTCTGAACACTCTTGTCTATCTACTCCTAGTTGCTTTGGCGGGTCGTCTCCGGACCGTCAGGGGCTTCGGCCCCCGGCGTGTGCCCGCCAAAGGCCTCAATTAAACCGCAACAACGTGTCTTGTCTTAACTAAAACAAAAAATAAACAAAACTTTCAACAACGGATCTCTTGGTTCTGGCATCGATGAAGAACGCAGCGAAATGCGATAAGTAATGCGAATTGCAGAATTCCGTGAGTCATCGAATCT…
ITS	5	24	Healthy	Fungi	NA	NA	NA	NA	NA	NA	AAGTCGTAACAAGGTTTCCGTAGGGTAAGCTTGGACCTCCAATCTCCATATCCTACCCATGCTAATCATTCTCTAGTGAACCTGCGGAAGGATCATTAATAATCGGGGGCCAGTCTTCATCCGCGGCTAATGCCGCCGGTGGAGTCAGCCTGTCTGAACACTCTTGTCTATCTACTCCTAGTTGCTTTGGCGGGTCGTCTCCGGACCGTCAGGGGCTTCGGCCCCCGGCGTGTGCCCGCCAAAGGCCTCAATTAAACCGCAACAACGTGTCTTGTCTTAGCTAAAACAAAAAATAAACAAAACTTTCAACAACGGATCTCTTGGTTCTGGCATCGATGAAGAACGCAGCGAAATGCGATAAGTAATGCGAATTGCAGAATTCCGTGAGTCATCGAATCT…
ITS	5	73	Healthy	Fungi	Ascomycota	Eurotiomycetes	Verrucariales	Verrucariaceae	NA	NA	AAGTCGTAACAAGGTTTCCGTAGGGTAAGCTTGGACCTCCAATCTCCATATCCTACCCATGCTAATCATTCTCTAGTGAACCTGCGGAAGGATCATTAATAATCGGGGGCCAGTCTTCATCCGCGGCTAATGCCGCCGGTGGAGTCAGCCTGTCTGAACACTCTTGTCTATCTACTCCTAGTTGCTTTGGCGGGTCGTCTCCGGACCGTCAGGGGCTTCGGCCCCCGGCGTGTGCCCGCCAAAGGCCTCAATTAAACCGCAACAACGTGTCTTGTCTTAGCTAAAACAAAAAATAAACAAAACTTTCAACAACGGATCTCTTGGTTCTGGCATCGATGAAGAACGCAGCGAAATGCGATAAGTAATGCGAATTGCAGAATTCCGTGAGTCATCGAATCT…
ITS	5	1081	Healthy	Fungi	Ascomycota	Eurotiomycetes	Verrucariales	Verrucariaceae	NA	NA	AAGTCGTAACAAGGTTTCCGTAGGGTAAGCTTGGACCTCCAATCTCCATATCCTACCCATGCTAATCATTCTCTAGTGAACCTGCGGAAGGATCATTAATAATCGGGGGCCAGTCTTCATCCGCGGCTAATGCCGCCGGTGGAGTCAGCCTGTCTGAACACTCTTGTCTATCTACTCCTAGTTGCTTTGGCGGGTCGTCTCCGGACCGTCAGGGGCTTCGGCCCCCGGCGTGTGCCCGCCAAAGGCCTCAATTAAACCGCAACAACGTGTCTTGTCTTAGCTAAAACAAAAAATAAACAAAACTTTCAACAACGGATCTCTTGGTTCTGGCATCGATGAAGAACGCAGCGAAATGCGATAAGTAATGCGAATTGCAGAATTCCGTGAGTCATCGAATCT…
ITS	5	37	Healthy	Fungi	Ascomycota	Lecanoromycetes	Lecanorales	Ramalinaceae	Bacidia	neosquamulosa	AAGTCGTAACAAGGTTTCCGTAGGGTAAGCTTGGACCTCCAATCTCCATATCCTACCCATGCTAATCATTCTCTAGTGAACCTGCGGAAGGATCATTAATAATCGGGGGCCAGTCTTCATCCGCGGCTAATGCCGCCGGTGGAGTCAGCCTGTCTGAACACTCTTGTCTATCTACTCCTAGTTGCTTTGGCGGGTCGTCTCCGGACCGTCAGGGGCTTCGGCCCCCGGCGTGTGCCCGCCAAAGGCCTCAATTAAACCGCAACAACGTGTCTTGTCTTAGCTAAAACAAAAAATAAACAAAACTTTCAACAACGGATCTCTTGGTTCTGGCATCGATGAAGAACGCAGCGAAATGCGATAAGTAATGTGAATTGCAGAATTCAGTGAATCATCGAATCT…
ITS	5	10	Healthy	Fungi	Ascomycota	Leotiomycetes	Helotiales	Dermateaceae	Trimmatostroma	salicis	AAGTCGTAACAAGGTTTCCGTAGGGTAAGCTTGGACCTCCAATCTCCATATCCTACCCATGCTAATCATTCTCTAGTGAACCTGCGGAAGGATCATTAATAATCGGGGGCCAGTCTTCATCCGCGGCTAATGCCGCCGGTGGAGTCAGCCTGTCTGAACACTCTTGTCTATCTACTCCTAGTTGCTTTGGCGGGTCGTCTCCGGACCGTCAGGGGCTTCGGCCCCCGGCGTGTGCCCGCCAAAGGCCTCAATTAAACCGCAACAACGTGTCTTGTCTTAGCTAAAACAAAAAATAAACAAAACTTTCAACAACGGATCTCTTGGTTCTGGCATCGATGAAGAACGCAGCGAAATGCGATAAGTAATGTGAATTGCAGAATTCAGTGAATCATCGAATCT…
ITS	5	9	Healthy	Fungi	Ascomycota	Eurotiomycetes	NA	NA	NA	NA	AAGTCGTAACAAGGTTTCCGTAGGGTAAGCTTGGACCTCCAATCTCCATATCCTACCCATGCTAATCATTCTCTAGTGAACCTGCGGAAGGATCATTAATAATCGGGGGCCAGTCTTCATCCGCGGCTAATGCCGCCGGTGGAGTCAGCCTGTCTGAACACTCTTGTCTATCTACTCCTAGTTGCTTTGGCGGGTCGTCTCCGGACCGTCAGGGGCTTCGGCCCCCGGCGTGTGCCCGCCAAAGGCCTCAATTAAACCGCAACAACGTGTCTTGTCTTAGCTAAAACAAAAAATAAACAAAACTTTCAACAACGGATCTCTTGGTTCTGGCATCGATGAAGAACGCAGCGAAATGCGATAAGTAATGTGAATTGCAGAATTCAGTGAATCATCGAATCT…
ITS	5	56	Healthy	Fungi	Ascomycota	Eurotiomycetes	Verrucariales	Verrucariaceae	NA	NA	AAGTCGTAACAAGGTTTCCGTAGGGTAAGCTTGGACCTCCAATCTCCATATCCTATCCATGCTAATCATTCTCTAGTGAACCTGCGGAAGGATCATTAATAATCGGGGGCCAGTCTTCATCCGCGGCTAATGCCGCCGGTGGAGTCAGCCTGTCTGAACACTCTTGTCTATCTACTCCTAGTTGCTTTGGCGGGTCGTCTCCGGACCGTCAGGGGCTTCGGCCCCCGGCGTGTGCCCGCCAAAGGCCTCAATTAAACCGCAACAACGTGTCTTGTCTTAGCTAAAACAAAAAATAAACAAAACTTTCAACAACGGATCTCTTGGTTCTGGCATCGATGAAGAACGCAGCGAAATGCGATAAGTAATGCGAATTGCAGAATTCCGTGAGTCATCGAATCT…
ITS	5	2	Healthy	Fungi	Ascomycota	Eurotiomycetes	Chaetothyriales	Herpotrichiellaceae	Capronia	pulcherrima	AAGTCGTAACAAGGTTTCCGTAGGGTATGTTTAATCACCTCCCCTTTTCTCTTGTAACCATCCACTAACATTTTTTCTAGTGAACCTGCGGAAGGATCATTAAAGAGTTAGGGTCTTCTAGGCCCGACCTCCCAACCCTGTGTTTAATAAACCATTTGTTGCTTCGGCGAGCCCGTCTTTATTGACCGCCGGAGGACCGTCGAGAGACGCCCTCTGGCCAGTGCCCGCCGACGGCCAACTATAACTAAACTCTGAATAAACATGCCTATGTCTAAGTAATTTATTAAATAAATTAAAACTTTCAACAACGGATCTCTTGGTTCTGGCATCGATGAAGAACGCAGCGAAATGCGATAAGTAATGCGAATTGCAGAATTCCAGTGAGTCATCGAATCTTTG…
ITS	5	52	Healthy	Fungi	Ascomycota	Eurotiomycetes	Phaeomoniellales	Phaeomoniellaceae	NA	NA	AAGTCGTAACAAGGTTTCCGTAGGTAAGTAATCATAACCAAATCCCTTAAAATCATCCCCCCAAGACAATACTAACATGCTTAATAGGTGAACCTGCGGAAGGATCATTACTGAGTTAGGGTTCCTTGTGAGCCCAATCTCCAACCCTTTGATAAAACACTTTGTTGCTTTGGCCAGCCCGTCTTTTGGGACCGCCGGAGGTTTAATCACCTCTGGCCAGTGCTGGCCAGTAGCCAATCTAAATTCTTCTTAACAATGTCGTCTGATATTTAATTAAAATATAATTAAAACTTTCAACAACGGATCTCTTGGTTCTGGCATCGATGAAGAACGCAGCGAAATGCGATAAGTAATGTGAATTGCAGAATTCAGTGAATCATCGAATCTTTGAACGCACAT…
ITS	5	11	Healthy	Fungi	Basidiomycota	Tremellomycetes	Cystofilobasidiales	Cystofilobasidiaceae	Cystofilobasidium	macerans	AAGTCGTAACAAGGTTTCCGTAGGTGAACCTGCGGAAGGATCACTAAAGTAAACGCCCTCCGGGGCTCTCTTTATTCACACACCCCTGTGCACTTTGGCCACCTGCCGCGCTTAACTGCGTTAGTAGGTGTGTCTCTTTATTTATACCCATATACACAAGTCATTGAATGTAAAATCGTTATAAACTAATATAACTTTCAACAACGGATCTCTTGGTTCTCGCATCGATGAAGAACGCAGCGAATTGCGATAAGTAATGTGAATTGCAGAATTCAGTGAATCATCGAATCTTTGAACGCATCTTGCGCTCTTTGGTATTCCGAAGAGCATGCCTGTTTGAGTGTCATGAAACTCTCACCTCCAGCCTTCTTTAATTAGAGGTGTTGGGGCGTGGACGTG…
ITS	5	26	Healthy	Fungi	Ascomycota	Leotiomycetes	Rhytismatales	Rhytismatales_fam_Incertae_sedis	Karstenia	rhopaloides	AAGTCGTAACAAGGTTTCCGTAGGTGAACCTGCGGAAGGATCATTAAAAGAGATAGGGGCTTCGGCCCCGAACCTCCCACCCTGTGTTAATATACCTTGAGTTGCTTTGGCGGGGCGTGGCCAGAAACGGTCCCGTTGGCCCCCCCGGGGCTAGCGTGCCCCCGCCAGAGGATCATAAGAATCTTGCTTTAAAATACCATGTCTGAAAAATTTTACTATTAAAAAATAGCGAAAAAACTTTCAACAACGGATCTCTTGGTTCTGGCATCGATGAAGAACGCAGCGAAATGCGATAAGTAATGTGAATTGCAGAATTCAGTGAATCATCGAATCTTTGAACGCACATTGCGCCCCCTGGTATTCCGGCGGGCATGCTTGTTCGAGCGTCATTTCTATCCT…
ITS	5	12	Healthy	Fungi	Ascomycota	Lecanoromycetes	Candelariales	Candelariaceae	Candelariella	NA	AAGTCGTAACAAGGTTTCCGTAGGTGAACCTGCGGAAGGATCATTAAAGAGTAAGGGTCTCCTAGGCCCGACCTCCAACCCCATGGATACATACCTCTGTTGCTTTGGCGGGCCCGCCGGGGAGACCCACCGCCGGCCTAGGCTGGTGAGCGCCCGTCAAAGACTGCCTAAAATCCTGCTCATCGGTGACGTCTGAGTACTATACAATAGTTAAAACTTTCAACAACGGATCTCTTGGTTCTGGCATCGATGAAGAACGCAGCGAAATGCGATAAGTAATGTGAATTGCAGAATTCAGTGAATCATCGAATCTTTGAACGCACATTGCGCCCCTTGGTATTCCGAGGGGCATGCCTGTTCGAGCGTCATTACACCACTCAAGCTCCGCTTGGTCATGGG…
ITS	5	3	Healthy	Fungi	Ascomycota	Lecanoromycetes	Lecanorales	Ramalinaceae	NA	NA	AAGTCGTAACAAGGTTTCCGTAGGTGAACCTGCGGAAGGATCATTAAAGAGTAAGGGTCTCCTAGGCCCGACCTCCAACCCCATGGATACATACCTCTGTTGCTTTGGCGGGCCCGCTGGGGAGACCCACCGCCGGCCTAGGCTGGTGAGCGTCCGTCAAAGACTGCCTAAAATCCTGCTCATCGGTGACGTCTGAGTACTATACAATAGTTAAAACTTTCAACAACGGATCTCTTGGTTCTGGCATCGATGAAGAACGCAGCGAAATGCGATAAGTAATGTGAATTGCAGAATTCAGTGAATCATCGAATCTTTGAACGCACATTGCGCCCCTCGGTATTCCGGGGGGCATACCTGTTCGAGCGTCATTACACCTCTCAAGCGTAGCTTGGTATTGGG…
ITS	5	16	Healthy	Fungi	Ascomycota	Lecanoromycetes	Candelariales	Candelariaceae	Candelariella	NA	AAGTCGTAACAAGGTTTCCGTAGGTGAACCTGCGGAAGGATCATTAAAGAGTAAGGGTCTCCTAGGCCCGACCTCCAACCCCATGGATACATACCTCTGTTGCTTTGGCGGGCCCGCTGGGGAGACCCACCGCCGGCCTAGGCTGGTGAGCGTCCGTCAAAGACTGCCTAAAATCCTGCTCATCGGTGACGTCTGAGTACTATACAATAGTTAAAACTTTCAACAACGGATCTCTTGGTTCTGGCATCGATGAAGAACGCAGCGAAATGCGATAAGTAATGTGAATTGCAGAATTCAGTGAATCATCGAATCTTTGAACGCACATTGCGCCCCTTGGTATTCCGAGGGGCATGCCTGTTCGAGCGTCATTACACCACTCAAGCCCCGCTTGGTCATGGG…
ITS	5	5	Healthy	Fungi	Ascomycota	Orbiliomycetes	Orbiliales	Orbiliaceae	Dactylaria	mitrata	AAGTCGTAACAAGGTTTCCGTAGGTGAACCTGCGGAAGGATCATTAACGAGTGTTTTTCGGTTGACTCCGAAAACTCCCACCCTTGTGTATTTTCGCTGAAAAGCAGCTTCGGCGGGCCGTCTACACTCTAGCGATAGGGTGTGGGCGTCGGCCCTGTGCGGATTTGCGTCCGCCGAAGAACCAACTCTGTTCAATTTGAAGTCTGATAAAACAAACAAAATAAATCAAAACTTTCAACAACGGATCTCTTGGTTCTGGCATCGATGAAGAACGCAGCGAAATGCGATAAGTAATGTGAATTGCAGAATTCAGCGAATCATCGAATCTTTGAACGCACATTGCGCCTCCGGGTATTCCTGGAGGCATGCCTGTTCGAGCGTCGTTAAAGACCATGAGGC…
ITS	5	13	Healthy	Fungi	Ascomycota	Lecanoromycetes	Lecanorales	Ramalinaceae	Bacidina	mendax	AAGTCGTAACAAGGTTTCCGTAGGTGAACCTGCGGAAGGATCATTACAGAGAGGAGCCCCGCGCTCCAGGGGGTTCGCCCCCGCCTCTCAACCCTGTGTAAATCATACCTATGTTGCTTTGGCGGGCCTTGAGGTCATGCTCATGCCGGGCGTCAGCTCGGCGAGCGCCCGCCGGAAGCCCACCAAAACTCGTTTAATTTATGCTGTCAGAGTCTAAACACAAATAAAGCAAAACTTTCAACAACGGATCTCTTGGTTCTGGCATCGATGAAGAACGCAGCGAAATGCGATAAGTAATGTGAATTGCAGAATTCAGTGAATCATCGAATCTTTGAACGCACATTGCGCCCCTCGGTATTCCGGGGGGCATACCTGTTCGAGCGTCATTACACCTCTCAA…
ITS	5	42	Healthy	Fungi	Ascomycota	Lecanoromycetes	Lecanorales	Ramalinaceae	Bacidia	neosquamulosa	AAGTCGTAACAAGGTTTCCGTAGGTGAACCTGCGGAAGGATCATTACAGAGAGGAGCTTCGCGCTCCAGGGGGTTCGCCTCCGCCTCTCAACCCTGTGTAAATCATACCTTTGTTGCTTTGGCGGGCCTTGGGGTCATGCTCATGCCAGGCTTTTGCCTGGCGAGTGCTCGCCGGAAGCCTACCAAAACTCGTTTAATTTATGCTGTCAGAGTCTAAACACAAATAAAGCAAAACTTTCAACAACGGATCTCTTGGTTCTGGCATCGATGAAGAACGCAGCGAAATGCGATAAGTAATGTGAATTGCAGAATTCAGTGAATCATCGAATCTTTGAACGCACATTGCGCCCCTCGGTATTCCGGGGGGCATACCTGTTCGAGCGTCATTACACCTCTCAA…
ITS	5	10	Healthy	Fungi	Ascomycota	Lecanoromycetes	Lecanorales	Ramalinaceae	Bacidia	neosquamulosa	AAGTCGTAACAAGGTTTCCGTAGGTGAACCTGCGGAAGGATCATTACAGAGAGGAGCTTCGCGCTCCAGGGGGTTCGCCTCCGCCTCTCAACCCTGTGTAAATCATACCTTTGTTGCTTTGGCGGGCCTTGGGGTCATGCTCATGCCGGGCTTTTGCCTGGCGAGTGCTCGCCGGAAGCCTACCAAAACTCGTTTAATTTATGCTGTCAGAGTCTAAACACAAATAAAGCAAAACTTTCAACAACGGATCTCTTGGTTCTGGCATCGATGAAGAACGCAGCGAAATGCGATAAGTAATGCGAATTGCAGAATTCCGTGAGTCATCGAATCTTTGAACGCACATTGCGCCCCCTGGTATTCCGGGGGGCATGCCTGTCCGAGCGTCATTATCCAATCTCA…
ITS	5	16	Healthy	Fungi	Ascomycota	Lecanoromycetes	Lecanorales	Ramalinaceae	Bacidia	neosquamulosa	AAGTCGTAACAAGGTTTCCGTAGGTGAACCTGCGGAAGGATCATTACAGAGAGGAGCTTCGCGCTCCAGGGGGTTCGCCTCCGCCTCTCAACCCTGTGTAAATCATACCTTTGTTGCTTTGGCGGGCCTTGGGGTCATGCTCATGCCGGGCTTTTGCCTGGCGAGTGCTCGCCGGAAGCCTACCAAAACTCGTTTAATTTATGCTGTCAGAGTCTAAACACAAATAAAGCAAAACTTTCAACAACGGATCTCTTGGTTCTGGCATCGATGAAGAACGCAGCGAAATGCGATAAGTAATGCGAATTGCAGAATTCCGTGAGTCATCGAATCTTTGAACGCACATTGCGCCCCCTGGTATTCCGGGGGGCATGCCTGTCCGAGCGTCATTATCCAATCTCA…
ITS	5	18	Healthy	Fungi	Ascomycota	Lecanoromycetes	Lecanorales	Ramalinaceae	Bacidia	neosquamulosa	AAGTCGTAACAAGGTTTCCGTAGGTGAACCTGCGGAAGGATCATTACAGAGAGGAGCTTCGCGCTCCAGGGGGTTCGCCTCCGCCTCTCAACCCTGTGTAAATCATACCTTTGTTGCTTTGGCGGGCCTTGGGGTCATGCTCATGCCGGGCTTTTGCCTGGCGAGTGCTCGCCGGAAGCCTACCAAAACTCGTTTAATTTATGCTGTCAGAGTCTAAACACAAATAAAGCAAAACTTTCAACAACGGATCTCTTGGTTCTGGCATCGATGAAGAACGCAGCGAAATGCGATAAGTAATGTGAATTGCAGAATTCAGTGAATCATCGAATCTTTGAACGCACATTGCGCCCCCTGGTATTCCGGCGGGCATGCTTATTTGAGCGTCATTTTCTACCCTCA…
ITS	5	3	Healthy	Fungi	Ascomycota	Leotiomycetes	Rhytismatales	Rhytismatales_fam_Incertae_sedis	Karstenia	rhopaloides	AAGTCGTAACAAGGTTTCCGTAGGTGAACCTGCGGAAGGATCATTACAGAGAGGAGCTTCGCGCTCCAGGGGGTTCGCCTCCGCCTCTCAACCCTGTGTAAATCATACCTTTGTTGCTTTGGCGGGCCTTGGGGTCATGCTCATGCCGGGCTTTTGCCTGGCGAGTGCTCGCCGGAAGCCTACCAAAACTCGTTTAATTTATGCTGTCAGAGTCTAAACACAAATAAAGCAAAACTTTCAACAACGGATCTCTTGGTTCTGGCATCGATGAAGAACGCAGCGAAATGCGATAAGTAATGTGAATTGCAGAATTCAGTGAATCATCGAATCTTTGAACGCACATTGCGCCCCCTGGTATTCCGGCGGGCATGCTTGTTCGAGCGTCATTTCTATCCTCAA…
ITS	5	14	Healthy	Fungi	Ascomycota	Lecanoromycetes	Lecanorales	Ramalinaceae	Bacidia	neosquamulosa	AAGTCGTAACAAGGTTTCCGTAGGTGAACCTGCGGAAGGATCATTACAGAGAGGAGCTTCGCGCTCCAGGGGGTTCGCCTCCGCCTCTCAACCCTGTGTAAATCATACCTTTGTTGCTTTGGCGGGCCTTGGGGTCATGCTCATGCCGGGCTTTTGCCTGGCGAGTGCTCGCCGGAAGCCTACCAAAACTCGTTTAATTTATGCTGTCAGAGTCTAAACACAAATAAAGCAAAACTTTCAACAACGGATCTCTTGGTTCTGGCATCGATGAAGAACGCAGCGAAATGCGATAAGTAATGTGAATTGCAGAATTCAGTGAATCATCGAATCTTTGAACGCACATTGCGCCCCCTGGTATTCCGGGGGGCATGCCTGTCCGAGCGTCATTATCCAATCTCA…
ITS	5	14	Healthy	Fungi	Ascomycota	Lecanoromycetes	Lecanorales	Ramalinaceae	Bacidia	neosquamulosa	AAGTCGTAACAAGGTTTCCGTAGGTGAACCTGCGGAAGGATCATTACAGAGAGGAGCTTCGCGCTCCAGGGGGTTCGCCTCCGCCTCTCAACCCTGTGTAAATCATACCTTTGTTGCTTTGGCGGGCCTTGGGGTCATGCTCATGCCGGGCTTTTGCCTGGCGAGTGCTCGCCGGAAGCCTACCAAAACTCGTTTAATTTATGCTGTCAGAGTCTAAACACAAATAAAGCAAAACTTTCAACAACGGATCTCTTGGTTCTGGCATCGATGAAGAACGCAGCGAAATGCGATAAGTAATGTGAATTGCAGAATTCAGTGAATCATCGAATCTTTGAACGCACATTGCGCCCCTCGGTATTCCGGGGGGCATACCTGTTCGAGCGTCATTACACCTCTCAA…
ITS	5	408	Healthy	Fungi	Ascomycota	Lecanoromycetes	Lecanorales	Ramalinaceae	Bacidia	neosquamulosa	AAGTCGTAACAAGGTTTCCGTAGGTGAACCTGCGGAAGGATCATTACAGAGAGGAGCTTCGCGCTCCAGGGGGTTCGCCTCCGCCTCTCAACCCTGTGTAAATCATACCTTTGTTGCTTTGGCGGGCCTTGGGGTCATGCTCATGCCGGGCTTTTGCCTGGCGAGTGCTCGCCGGAAGCCTACCAAAACTCGTTTAATTTATGCTGTCAGAGTCTAAACACAAATAAAGCAAAACTTTCAACAACGGATCTCTTGGTTCTGGCATCGATGAAGAACGCAGCGAAATGCGATAAGTAATGTGAATTGCAGAATTCAGTGAATCATCGAATCTTTGAACGCACATTGCGCCCCTCGGTATTCCGGGGGGCATACCTGTTCGAGCGTCATTACACCTCTCAA…
ITS	5	8	Healthy	Fungi	Ascomycota	Lecanoromycetes	Lecanorales	Ramalinaceae	Bacidia	neosquamulosa	AAGTCGTAACAAGGTTTCCGTAGGTGAACCTGCGGAAGGATCATTACAGAGAGGAGCTTCGCGCTCCAGGGGGTTCGCCTCCGCCTCTCAACCCTGTGTAAATCATACCTTTGTTGCTTTGGCGGGCCTTGGGGTCATGCTCATGCCGGGCTTTTGCCTGGCGAGTGCTCGCCGGAAGCCTACCAAAACTCGTTTAATTTATGCTGTCAGAGTCTAAACACAAATAAAGCAAAACTTTCAACAACGGATCTCTTGGTTCTGGCATCGATGAAGAACGCAGCGAAATGCGATAAGTAATGTGAATTGCAGAATTCAGTGAATCATCGAATCTTTGAACGCACATTGCGCCCTGTGGTATTCCGCAGGGCATGCCTGTTCGAGCGTCATTATAACCACTCA…
ITS	5	4	Healthy	Fungi	Ascomycota	Lecanoromycetes	Lecanorales	Ramalinaceae	Bacidia	neosquamulosa	AAGTCGTAACAAGGTTTCCGTAGGTGAACCTGCGGAAGGATCATTACAGAGAGGAGCTTCGCGCTCCAGGGGGTTCGCCTCCGCCTCTCAACCCTGTGTAAATCATACCTTTGTTGCTTTGGCGGGCCTTGGGGTCATGCTCATGCCGGGCTTTTGCCTGGCGAGTGCTCGCCGGAAGCCTACCAAAACTCGTTTAATTTATGCTGTCAGAGTCTAAACACAAATAAAGCAAAACTTTCAACAACGGATCTCTTGGTTCTGGCATCGATGAAGAACGCAGCGAAATGCGATAAGTAATGTGAATTGCAGAATTCAGTGAATCATCGAATCTTTGAACGCACATTGCGCCCTTTGGTATTCCGAAGGGCATGCCTGTTCGAGCGTCATTATCAACCCTCA…
ITS	5	13	Healthy	Fungi	Ascomycota	Dothideomycetes	Pleosporales	Lentitheciaceae	Murilentithecium	clematidis	AAGTCGTAACAAGGTTTCCGTAGGTGAACCTGCGGAAGGATCATTACCAGGCCTTGGGCCGCCAGCGGGGTCCCGTCGTTCTCGCGACGACGGGCCCTCGCGGGTGCTTAGCCCTTGACTCTTACCTTGACTATGCGCACCTTTGTTGTTCCCTCGGCAGGTTTCCTGCCGCCAGGGACCCCATCAACCCTTTAGCATAAGCATAAAACGTCTGAAAACAAATTTAATTATTTACAACTTTCAACAATGGATCTCTTGGTTCTGGCATCGATGAAGAACGCAGCGAAATGCGATAAGTAGTGTGAATTGCAGAATTCAGTGAATCATCGAATCTTTGAACGCACATTGCGCCCCTTGGTATTCCATGGGGCATGCCTGTTCGAGCGTCATTTACACCCT…
ITS	5	62	Healthy	Fungi	Ascomycota	Dothideomycetes	Pleosporales	NA	NA	NA	AAGTCGTAACAAGGTTTCCGTAGGTGAACCTGCGGAAGGATCATTACCATTTGCTCACGGGTGCAGTCTTGGGAAACCTGGCGGCCCCGAGCTTACCATCCCTGCCTATCCACACCTCATGTTACCTTCGGCAGGGCAACCTGCCGCTGGAGAAATCCAAACCCACTGTATCCAGTATCCACCTTCTGAGCATTTAAATTATCACAACTTTCAACAACGGATCTCTTGGCTCTGGCATCGATGAAGAACGCAGCGAAATGCGATAAGTAGTGTGAATTGCAGGCTTTAGTGAATCATCGAATCTTTGAACGCACATTGCGCCCTTTGGTATTCCACTGGGCATGCCTGTTCGAGCGTCATCTACACCTTCGAGCCCTGCTCGGTGTTGGGTGTCTGTCT…
ITS	5	12	Healthy	Fungi	Ascomycota	Dothideomycetes	Pleosporales	NA	NA	NA	AAGTCGTAACAAGGTTTCCGTAGGTGAACCTGCGGAAGGATCATTACCATTTGCTCACGGGTGCAGTCTTGGGAAACCTGGCGGCCCCGAGCTTACCATCCCTGCTTATCCACACCTCATGTTACCTTCGGCAGGGCAACCTGCCGCTGGACAACTCCAAACCCACTGTATCCAGTATCCACCTTCTGAGCATTTGAATCATCACAACTTTCAACAACGGATCTCTTGGCTCTGGCATCGATGAAGAACGCAGCGAAATGCGATAAGTAGTGTGAATTGCAGGCTTTAGTGAATCATCGAATCTTTGAACGCACATTGCGCCCTTTGGTATTCCACTGGGCATGCCTGTTCGAGCGTCATCTACACCTTCGAGCCCTGCTCGGTGTTGGGTGTCTGTCT…
ITS	5	4	Healthy	Fungi	Ascomycota	Eurotiomycetes	Chaetothyriales	Herpotrichiellaceae	Rhinocladiella	NA	AAGTCGTAACAAGGTTTCCGTAGGTGAACCTGCGGAAGGATCATTACCGAGTTAGGGTCCTCTAGGACTCGACCTCCTACCCTTTGTCTACCTTACCTTTTGTTGCTTCGGCGGATCCGTCCTCTCGAGGACCGCCGGAGGGGTTTAACACCCCCTCTGGCCCGTGTCCGCCGGTGGCCCATAACCCAAAGTCTTGTTTAAACGTGTCGTCTAAGTACAAAAATAATAAAGTAAAAACTTTCAACAACGGATCTCTTGGTTCTGGCATCGATGAAGAACGCAGCGAAATGCGATAAGTAATGCGAATTGCAGAATCCGTGAGTCATCGAATCTTTGAACGCACATTGCGCCCTTTGGTATTCCGAAGGGCATGCCTGTTCGAGCGTCATTATCACCTCT…
ITS	5	7	Healthy	Fungi	Ascomycota	Eurotiomycetes	Chaetothyriales	Herpotrichiellaceae	Rhinocladiella	NA	AAGTCGTAACAAGGTTTCCGTAGGTGAACCTGCGGAAGGATCATTACCGAGTTAGGGTCCTCTGGGCTCGACCTCCTACCCTTTGTCTACCTTACCATTTGTTGCTTCGGCGGATCCGTCTCTTAGGGGACCGCCGGAGGGGTTTACCCCCCTCTGGCCCGCGTCCGCCGGTGGCCCACAACCAAAACTCTTGTTTAAACGTGTCGTCTAAGTACAAAAACAAATAAGTAAAAACTTTCAACAACGGATCTCTTGGTTCTGGCATCGATGAAGAACGCAGCGAAATGCGATAAGTAATGCGAATTGCAGAATCCGTGAGTCATCGAATCTTTGAACGCACATTGCGCCCTTTGGTATTCCGAAGGGCATGCCTGTTCGAGCGTCATTATCACCCCTCAA…
ITS	5	9	Healthy	Fungi	Ascomycota	Dothideomycetes	Pleosporales	Occultibambusaceae	Brunneofusispora	sinensis	AAGTCGTAACAAGGTTTCCGTAGGTGAACCTGCGGAAGGATCATTACCGTAGGGGCGTAACACCCCCTTCGAGATAGCACCCTTGATTTTCGAGTACCTTCTGTTTCTTCGGCGGGCCCGCCCGCCGGTGGACAAACTCAAACCCTTTATTGCAATAGCAGTACTCTGATAAACAAAACAAATAATCAAAACTTTCAACAACGGATCTCTTGGTTCTGGCATCGATGAAGAACGCAGCGAAATGCGATAAGTAGTGTGAATTGCAGAATTCAGTGAATCATCGAATCTTTGAACGCACATTGCGCCCTTTGGTATTCCTTAGGGCATGCCTGTTCGAGCGTCATTTCAAACTTCAAGCCCCCCTCATGGCTTGGTGTTGGGCGTCTGTCCTCCCCCGGG…
ITS	5	3	Healthy	Fungi	Ascomycota	Dothideomycetes	Pleosporales	Melanommataceae	NA	NA	AAGTCGTAACAAGGTTTCCGTAGGTGAACCTGCGGAAGGATCATTACCGTAGGGGCTTCGGCCCCTATTGAGATAGCACCCTTTGTTTATGAGCACCACTTGTTTCCTCGGCGGGCCTGCCCGCCGCCAGGACCCCCAACCAAACCCTTTGCAGTAGCAGTACCTTCAGTAGCAAAAACAAATATCAAAACTTTCAACAACGGATCTCTTGGTTCTGGCATCGATGAAGAACGCAGCGAAATGCGATAAGTAGTGTGAATTGCAGAATTCAGTGAATCATCGAATCTTTGAACGCACATTGCGCCCTTCGGTATTCCGTTGGGCATGCCTGTTCGAGCGTCATTTAAAACTTCAAGCTCTGCTTGGTGTTGGGCGTTTGTCCCGCCTATCGTGCGTGGA…
ITS	5	10	Healthy	Fungi	Ascomycota	Dothideomycetes	Pleosporales	Didymellaceae	Boeremia	exigua	AAGTCGTAACAAGGTTTCCGTAGGTGAACCTGCGGAAGGATCATTACCTAGAGTTGTAGGCTTTGCCTACCATCTCTTACCCATGTCTTTTGAGTACCTTCGTTTCCTCGGCGGGTCCGCCCGCCGATTGGACAAACTTAAACCCTTTGTAATTGAAATCAGCGTCTGAAAAAACATAATAGTTACAACTTTCAACAACGGATCTCTTGGTTCTGGCATCGATGAAGAACGCAGCGAAATGCGATAAGTAGTGTGAATTGCAGAATTCAGTGAATCATCGAATCTTTGAACGCACATTGCGCCCCTTGGTATTCCATGGGGCATGCCTGTTCGAGCGTCATTTGTACCTTCAAGCTCTGCTTGGTGTTGGGTGTTTGTCTCGCCTTTGCGTGTAGACTC…
ITS	5	6	Healthy	Fungi	Ascomycota	Dothideomycetes	Pleosporales	Didymellaceae	Didymella	NA	AAGTCGTAACAAGGTTTCCGTAGGTGAACCTGCGGAAGGATCATTACCTAGAGTTGTAGGCTTTGCCTGCTATCTCTTACCCATGTCTTTTGAGTACCTTCGTTTCCTCGGCGGGTCCGCCCGCCGATTGGACAATTTAAACCATTTGCAGTTGCAATCAGCGTCTGAAAAAACTTAATAGTTACAACTTTCAACAACGGATCTCTTGGTTCTGGCATCGATGAAGAACGCAGCGAAATGCGATAAGTAGTGTGAATTGCAGAATTCAGTGAATCATCGAATCTTTGAACGCACATTGCGCCCCTTGGTATTCCATGGGGCATGCCTGTTCGAGCGTCATTTGTACCTTCAAGCTCTGCTTGGTGTTGGGTGTTTGTCTCGCCTCTGCGCGTAGACTCG…
ITS	5	7	Healthy	Fungi	Ascomycota	Dothideomycetes	Pleosporales	Didymellaceae	Epicoccum	dendrobii	AAGTCGTAACAAGGTTTCCGTAGGTGAACCTGCGGAAGGATCATTACCTAGAGTTTGTAGACTTCGGTCTGCTACCTCTTACCCATGTCTTTTGAGTACCTTCGTTTCCTCGGCGGGTCCGCCCGCCGATTGGACAACATTCAAACCCTTTGCAGTTGCAATCAGCGTCTGAAAAAACATAATAGTTACAACTTTCAACAACGGATCTCTTGGTTCTGGCATCGATGAAGAACGCAGCGAAATGCGATAAGTAGTGTGAATTGCAGAATTCAGTGAATCATCGAATCTTTGAACGCACATTGCGCCCCTTGGTATTCCATGGGGCATGCCTGTTCGAGCGTCATTTGTACCTTCAAGCTCTGCTTGGTGTTGGGTGTTTGTCTCGCCTCTGCGTGTAGA…
ITS	5	11	Healthy	Fungi	Ascomycota	Dothideomycetes	Pleosporales	Phaeosphaeriaceae	Paraphoma	NA	AAGTCGTAACAAGGTTTCCGTAGGTGAACCTGCGGAAGGATCATTACCTTTCAATGCAGCAGAATGGGGATGGTTGAGTTTCTCGCCTCTCTGTTCTGCCTGTATTCTACCCTTGTTTGTCATATACTATTATTTCCTCGGCAGGCTTGCTTGCCGAGTGAAACCAATTATAACCTATTTAATTTTCAATCAGCGTCTGAACAAAATTAATAATTACAACTTTCAACAACGGATCTCTTGGTTCTGGCATCGATGAAGAACGCAGCGAAATGCGATAAGTAGTGTGAATTGCAGAATTCAGTGAATCATCGAATCTTTGAACGCACATTGCGCCCCTTGGTATTCCATGGGGCATGCCTGTTCGAGCGTCATTTGTACCTTCAAGCTTTGCTTGGTGTT…
ITS	5	50	Healthy	Fungi	Basidiomycota	Agaricomycetes	Agaricales	Tricholomataceae	Hemimycena	NA	AAGTCGTAACAAGGTTTCCGTAGGTGAACCTGCGGAAGGATCATTACTGAATAACGAGGTTGCTGTTCTGGCTCTTAGGAGCATGTGAACGTAGCTTCAAATTCACCTTTACCCACTGTGCACTTTTGTAGACTATGACGACTCTCAACGAACGACTTCATTGTTGGTCTGTTGGATAGAGGGATTTGCGCTTTAGCTATCCTTCAATGTCGTAGTCTATGTTATATCTCTATAAACAAGTCCTAGAATGTCCTTTGTGGGTCTTTGACCTATAAAACTAATACAACTTTCAACAACGGATCTCTTGGCTCTCGCATCGATGAAGAACGCAGCGAAATGCGATAAGTAATGTGAATTGCAGAATTCAGTGAATCATCGAATCTTTGAACGCACCTTGCA…
ITS	5	7	Healthy	Fungi	Basidiomycota	Tremellomycetes	Filobasidiales	Piskurozymaceae	Solicoccozyma	aeria	AAGTCGTAACAAGGTTTCCGTAGGTGAACCTGCGGAAGGATCATTAGTGAATTAAACATGCTTGGTGTCTTCGCTTCGGCAAGGCCCTTGCTTAACTCACATCCCAACACCTGTGAACTGTAAGGCGCATGACTAGGTTCGCCCAAGTCATCGTCTGCCCTTTTTAACAAACAATTAATGTAACAAACGTAGTCTTATTATAACCTAATAAAACTTTCAACAACGGATCTCTTGGCTCTCGCATCGATGAAGAACGCAGCGAAATGCGATAAGTAATGTGAATTGCAGAATTCAGTGAATCATCGAATCTTTGAACGCACCTTGCGCTCTTTGGTATTCCGAAGAGCATGCCTGTTTGAGTGTCATGAAAATATCAACCTTGACTTGGGTTTTGTGCTC…
ITS	5	5	Healthy	Fungi	Basidiomycota	Tremellomycetes	Holtermanniales	Holtermanniales_fam_Incertae_sedis	Holtermanniella	takashimae	AAGTCGTAACAAGGTTTCCGTAGGTGAACCTGCGGAAGGATCATTAGTGAATTGAGCTGGCTTCGGCCGCTCTGATCTATACACACCTGTGAACTGTTGGCCTTCGGGTCTTTAATTACAACTGTGACGAACGTAAATTATTATAACAAATAAAACTTTTAACAACGGATCTCTTGGCTCTCGCATCGATGAAGAACGCAGCGAAATGCGATAAGTAATGTGAATTGCAGAATTCAGTGAATCATCGAATCTTTGAACGCACCTTGCGCCCGTTGGTATTCCGACGGGCATGCCTGTTTGAGTGTCGTGAACAACCTCAACCTTGATTGGTTTTACCATCAAGGCTTGGACTTGGGTGTTGCTGCTGCAAAGTGGCTCGCCTTAAAACTATTAGCTGGA…
ITS	5	4	Healthy	Fungi	Ascomycota	Eurotiomycetes	Phaeomoniellales	Phaeomoniellaceae	Phaeomoniella	chlamydospora	AAGTCGTAACAAGGTTTCCGTAGGTGAACCTGCGGAAGGATCATTATCGAGTCAGGGTCCTCTGGGCCCGATCTCCAACCCTTTGTTTATCATACCTTTGTTGCTTTGGCAGACCCGTCCTTCGGGACCGTCGGGGGCGTTCAGTCGCCTCTGGCCAGCGTCTGCCAGTAGCCCAACCAAAATTCTTTGTTACATGTGACGTCTGAACGGTTCCATCAAAATCAAACCAAAACTTTCAACAACGGATCTCTTGGTTCTGGCATCGATGAAGAACGCAGCGAAATGCGATAAGTAATGTGAATTGCAGAATTCAGTGAATCATCGAATCTTTGAACGCACATTGCGCCCTTTGGTATTCCGAAGGGCATGCCTGTTCGAGCGTCATTATCAACCCTCAAG…
ITS	5	2	Healthy	Fungi	Basidiomycota	Agaricomycetes	Agaricales	Lycoperdaceae	Lycoperdon	utriforme	AAGTCGTAACAAGGTTTCCGTAGGTGAACCTGCGGAAGGATCATTATTGAATACTCTTGATGGGTTGTAGCTGGCTCTTCGGGGCATGTGCACACTTGTCTTGACTTTATTCATCCACCTGTGCACCTTTTGTAGTCTTGTGGGTTGAGAGCAGTCGACTATCGGATGGCTATGGCCTTTCCGGACGTGAGGAATGCTGAGTGCGAAAGCATACAGCTCTTCTCAAATGACTTGCAAAACCTCTTCCTCAAGTACTATGTATTCATATACCACATAGTATGTTGTCGAATGTGATCAATGGGCCTATGTGCCTATAAAAATCATATACAACTTTCAGCAACGGATCTCTTGGCTCTCGCATCGATGAAGAACGCAGCGAAATGCGATAAGTAATGTGAA…
ITS	5	2	Healthy	Fungi	Ascomycota	Dothideomycetes	Pleosporales	Lophiostomataceae	Platystomum	crataegi	AAGTCGTAACAAGGTTTCCGTAGGTGAACCTGCGGAAGGATCATTATTGTAGGTGCCTTTGGGCCCGCTGACACAATAACCCTTGTCTTTTTTTGTGCACCCTTTGTTTCCTCGGCAGCTCCGCCTGCCAACGAGGACCCCCCAAAAACCTTTTGCAATCCTAGTATGACATTCTGAAAACAAACAATATTAAAACTTTCAACAATGGATCTCTTGGCTCTGGCATCGATGAAGAACGCAGCGAAATGCGATAAGTAGTGTGAATTGCAGAATTCAGTGAATCATCGAATCTTTGAACGCACATTGCGCCCTTTGGTATTCCTTAGGGCATGCCTGTTCGAGCGTCATTTACCAATTCAAGCTCAGCTTGGTGATGGGCGTCTGTCCCGCCTTTGCGTG…
ITS	5	55	Healthy	Fungi	Ascomycota	Eurotiomycetes	Verrucariales	Verrucariaceae	NA	NA	AAGTCGTAACAAGGTTTCCGTAGGTGGTAAGTGACATGATCCCCCCGCCTATTTTTCGAATTATTCTTACTAACTTTCGTTCCAGAACCTGCGGAAGGATCATTAAAGAGAGCTTGGGGGTGCCCTCGGGCCCCCCCGAACCTCCCAACCCTATGTGAACGTACCCTTTAGTTGCTTTGGCGGGGCGCGGCCAGTAATGGCCCCGCTGGCCCCTACCCTGGGGCCGGTGAGCCCCCGCCAGAGGACCACAAAACTCTTGCATTTAAAACGGTGAAGTCTGAACTTTTACTATTTGAAATAGCGAAAAAACTTTCAACAACGGATCTCTTGGTTCTGGCATCGATGAAGAACGCAGCGAAATGCGATAAGTAATGCGAATTGCAGAATTCCGTGAGTCAT…
ITS	5	1298	Healthy	Fungi	Ascomycota	NA	NA	NA	NA	NA	AAGTCGTAACAAGGTTTCCGTAGGTGGTAAGTGACATGATCCCCCCGCCTATTTTTCGAATTATTCTTACTAACTTTCGTTCCAGAACCTGCGGAAGGATCATTAAAGAGAGCTTGGGGGTGCCCTCGGGCCCCCCCGAACCTCCCAACCCTATGTGAACGTACCCTTTAGTTGCTTTGGCGGGGCGCGGCCAGTAATGGCCCCGCTGGCCCCTACCCTGGGGCCGGTGAGCCCCCGCCAGAGGACCACAAAACTCTTGCATTTAAAACGGTGAAGTCTGAACTTTTACTATTTGAAATAGCGAAAAAACTTTCAACAACGGATCTCTTGGTTCTGGCATCGATGAAGAACGCAGCGAAATGCGATAAGTAATGTGAATTGCAGAATTCAGTGAATCAT…
ITS	5	11	Healthy	Fungi	Ascomycota	Leotiomycetes	Rhytismatales	Rhytismatales_fam_Incertae_sedis	Karstenia	rhopaloides	AAGTCGTAACAAGGTTTCCGTAGGTGGTAAGTGACATGATCCCCCCGCCTATTTTTCGAATTATTCTTACTAACTTTCGTTCCAGAACCTGCGGAAGGATCATTAAAGAGAGCTTGGGGGTGCCCTCGGGCCCCCCCGAACCTCCCAACCCTATGTGAACGTACCCTTTAGTTGCTTTGGCGGGGCGCGGCCAGTAATGGCCCCGCTGGCCCCTACCCTGGGGCCGGTGAGCCCCCGCCAGAGGACCACAAAACTCTTGCATTTAAAACGGTGAAGTCTGAACTTTTACTATTTGAAATAGCGAAAAAACTTTCAACAACGGATCTCTTGGTTCTGGCATCGATGAAGAACGCAGCGAAATGCGATAAGTAATGTGAATTGCAGAATTCAGTGAATCAT…
ITS	5	21	Healthy	Fungi	Ascomycota	Lecanoromycetes	Lecanorales	Ramalinaceae	Bacidia	neosquamulosa	AAGTCGTAACAAGGTTTCCGTAGGTGGTAAGTGACATGATCCCCCCGCCTATTTTTCGAATTATTCTTACTAACTTTCGTTCCAGAACCTGCGGAAGGATCATTAAAGAGAGCTTGGGGGTGCCCTCGGGCCCCCCCGAACCTCCCAACCCTATGTGAACGTACCCTTTAGTTGCTTTGGCGGGGCGCGGCCAGTAATGGCCCCGCTGGCCCCTACCCTGGGGCCGGTGAGCCCCCGCCAGAGGACCACAAAACTCTTGCATTTAAAACGGTGAAGTCTGAACTTTTACTATTTGAAATAGCGAAAAAACTTTCAACAACGGATCTCTTGGTTCTGGCATCGATGAAGAACGCAGCGAAATGCGATAAGTAATGTGAATTGCAGAATTCAGTGAATCAT…
ITS	5	9	Healthy	Fungi	Ascomycota	Leotiomycetes	Helotiales	Dermateaceae	Trimmatostroma	salicis	AAGTCGTAACAAGGTTTCCGTAGGTGGTAAGTGACATGATCCCCCCGCCTATTTTTCGAATTATTCTTACTAACTTTCGTTCCAGAACCTGCGGAAGGATCATTAAAGAGAGCTTGGGGGTGCCCTCGGGCCCCCCCGAACCTCCCAACCCTATGTGAACGTACCCTTTAGTTGCTTTGGCGGGGCGCGGCCAGTAATGGCCCCGCTGGCCCCTACCCTGGGGCCGGTGAGCCCCCGCCAGAGGACCACAAAACTCTTGCATTTAAAACGGTGAAGTCTGAACTTTTACTATTTGAAATAGCGAAAAAACTTTCAACAACGGATCTCTTGGTTCTGGCATCGATGAAGAACGCAGCGAAATGCGATAAGTAATGTGAATTGCAGAATTCAGTGAATCAT…
ITS	5	8	Healthy	Fungi	Ascomycota	Eurotiomycetes	Phaeomoniellales	Phaeomoniellaceae	NA	NA	AAGTCGTAACAAGGTTTCCGTAGGTGGTAAGTGACATGATCCCCCCGCCTATTTTTCGAATTATTCTTACTAACTTTCGTTCCAGAACCTGCGGAAGGATCATTAAAGAGAGCTTGGGGGTGCCCTCGGGCCCCCCCGAACCTCCCAACCCTATGTGAACGTACCCTTTAGTTGCTTTGGCGGGGCGCGGCCAGTAATGGCCCCGCTGGCCCCTACCCTGGGGCCGGTGAGCCCCCGCCAGAGGACCACAAAACTCTTGCATTTAAAACGGTGAAGTCTGAACTTTTACTATTTGAAATAGCGAAAAAACTTTCAACAACGGATCTCTTGGTTCTGGCATCGATGAAGAACGCAGCGAAATGCGATAAGTAATGTGAATTGCAGAATTCAGTGAATCAT…
ITS	5	10	Healthy	Fungi	Ascomycota	Lecanoromycetes	Caliciales	Physciaceae	Phaeophyscia	hirtuosa	AAGTCGTAACAAGGTTTCGTTTCGCCCTATCGGAAGCCTTGTGCAGAACAGTCTGTCTTCCATGGCAGGCGACGCTTGATTGATGCTGGGAGAAGATTCCTTTGGAACTCAACCAGCAGCCGTTATGCCCGCATTTCGGCCCACAGATCATCTTCAGGCGGTCTCCCCTCCCCGAGGGATTAAGATATGACCGGTCCCACCTGGCAATGGGTGGGATCTTCGTTCCGTAGGTGAACAGGTTTGCCTACCGCATTCATTAAATGCGCGGTCTGCACCGACGTTATGGTGCAGGCAACATCGTCCAAATGCTGAGCGTGCCCGGCGGAAGCCTATAACAATCAGCAGCCAGTGCCCGTCGTCGGCCTGGTGCACAGATCAACCGACGATGACCCGTAGAGG…
ITS	5	2	Healthy	Fungi	Basidiomycota	Malasseziomycetes	Malasseziales	Malasseziaceae	Malassezia	restricta	AAGTCGTAACAAGGTTTCTGTAGGTGAACCTGCAGAAGGATCATTAGTGAAGATTTGGGCAGGCCATACGGACGCCACAAAGTGTCCCTGGCCGCCTACACCCACTATACATCCACAAACCCGTGTGCACTGTCCTTGGAAAGGGCATTTGGAGAGAAAAAGGAAGAGAGAAGCGAGAACAGTGCGATCCGTCGCGTTGGGCGTTGATCTCTGGCTTGGTCTCTCTGAGGCCCTTTCCTCGCTACAAACTCGAATGGTTAGTATGAACGTGGAACTTGGTTGGACCGTCACTGGCCAACAAACTATACACAACTTTCGACAACGGATCTCTTGGTTCTCCCATCGATGAAGAACGCAGCGAAACGCGATAGGTAATGTGAATTGCAGAATTCCGTGAAT…
ITS-28S	5	15	Healthy	Fungi	Chytridiomycota	Spizellomycetes	Spizellomycetales	NA	NA	NA	AAGTCGTAACAAGGTAACCGTAGGTGAACCTGCGGTTGGATCATTAAAAAGATCTAGCCCGAGGCCGGATAGGATGCTTGCGTCTTTCCGAGTAGTAGGGCTTCCTCGCTGAACAAGTGAGTCAACATTATGTGAACTGTTTTGTCTCTGGCGGTGGGGTGGTGTCAAAACCACCTGTCAGCTCCCGAGTTATACTCGGTGTGCCGTGGACAAGCCGTCAATGGTGTATGTTTCATACAAACTTTTGTTTCATCAATCTGTCTGACATACCTTTGTATCTAAAATATACAAAAACAACTTTTGGCAACGGATCTCTTGGCTCCCGCAACGATGAAGAACGCAGCGAAATGCGATATGTAGTGTGAATTGCAGAATTCAGTGAATCATCGAATCTTTGAA…
ITS-28S	5	7	Healthy	Fungi	Ascomycota	Dothideomycetes	Capnodiales	Cladosporiaceae	Toxicocladosporium	irritans	AAGTCGTAACAAGGTCTCCGTAGGTGAACCTGCGGAGGGATCATTACAAGAACGCCCGGGCTTCGGCCTGGTTATTCATAACCCTTTGTTGTCCGACTCTGTTGCCTCCGGGGCGACCCTGCCTTCGGGCGGGGGCTCCGGGTGGACACTTCAAACTCTTGCGTAACTTTGCAGTCTGAGTAAACTTAATTAATAAATTAAAACTTTTAACAACGGATCTCTTGGTTCTGGCATCGATGAAGAACGCAGCGAAATGCGATAAGTAATGTGAATTGCAGAATTCAGTGAATCATCGAATCTTTGAACGCACATTGCGCCCCCTGGTATTCCGGGGGGCATGCCTGTTCGAGCGTCATTTCACCACTCAAGCCTCGCTTGGTATTGGGCAACGCGGTCCGC…
ITS-28S	5	7	Healthy	Fungi	Ascomycota	Sordariomycetes	Xylariales	Bartaliniaceae	Bartalinia	pondoensis	AAGTCGTAACAAGGTCTCCGTTGGTGAACCAGCGGAGGGATCATTACAGAGTTATCTAACTCCCAAACCCATGTGAACTTACCACTGTTGCCTCGGCAGATGTTGCTGGGCGAACCTACCCTGTAGCGAGCTACTCTGTAGCGACCTACCCGGGAACGGCTTACCCTGTAGCGCCTGCCGGTGGACTACTAAACTCTTGTTATTTTTAAGTAATCTGAGCGTCTTATTTTAATAAGTCAAAACTTTCAACAACGGATCTCTTGGTTCTGGCATCGATGAAGAACGCAGCGAAATGCGATAAGTAATGTGAATTGCAGAATTCAGTGAATCATCGAATCTTTGAACGCACATTGCGCCCATTAGTATTCTAGTGGGCATGCCTGTTCGAGCGTCATTTCA…
ITS-28S	5	9	Healthy	Fungi	Ascomycota	Sordariomycetes	Xylariales	Sporocadaceae	Seiridium	marginatum	AAGTCGTAACAAGGTCTCCGTTGGTGAACCAGCGGAGGGATCATTACAGAGTTATCTAACTCCCAAACCCATGTGAACTTACCATTGTTGCCTCGGCAGAACCTACCCGGTACCTACCCTGTAACGACCTACCCTGTAGCGAGTTACCCGGGAACGGCCTACCCTGTAGCGCGCTGCCGGTGGACTTCTAAACTCTTGTTATTTATTGTAATCTGAGCGTCTTATTTTAATAAGTCAAAACTTTCAACAACGGATCTCTTGGTTCTGGCATCGATGAAGAACGCAGCGAAATGCGATACGTAATGTGAATTGCAGAATTCAGTGAATCATCGAATCTTTGAACGCACATTGCGCCCATTAGTATTCTAGTGGGCATGCCTGTTCGAGCGTCATTTCAAC…
ITS-28S	5	241	Healthy	Fungi	Ascomycota	NA	NA	NA	NA	NA	AAGTCGTAACAAGGTTTCCGTAGGTAAGTAATCATAACCAAATCCCTTAAAATCATCCCCCCAAGACAATACTAACATGCTTAATAGGTGAACCTGCGGAAGGATCATTACTGAGTTAGGGTTCCTTGTGAGCCCAATCTCCAACCCTTTGATAAAACACTTTGTTGCTTTGGCCAGCCCGTCTTTTGGGACCGCCGGAGGTTTAATCACCTCTGGCCAGTGCTGGCCAGTAGCCAATCTAAATTCTTCTTAACAATGTCGTCTGATATTTAATTAAAATATAATTAAAACTTTCAACAACGGATCTCTTGGTTCTGGCATCGATGAAGAACGCAGCGAAATGCGATAAGTAATGTGAATTGCAGAATTCAGTGAATCATCGAATCTTTGAACGCACAT…
ITS-28S	5	5	Healthy	Fungi	Ascomycota	Saccharomycetes	Saccharomycetales	Metschnikowiaceae	Metschnikowia	NA	AAGTCGTAACAAGGTTTCCGTAGGTGAACCTGCGGAAGGATCATTAACACGTGATACTCACGTATTAAAAACCCACCGAGAAATTGTTATATTATCCTAGTTGAAGAGGCAGGTAAATGAAGTAAGGAAATGCTATTGGTCGCGCTTCCGAAAGGTATGAGTCTACACCATGACTTACTTCATTGTTCTTAGGTCCGCCCTGGAGCTTGCGCTGAAAACTAGTTGACGAGTTACGACTGCTTATTAAGCCTGTAGCATAGCTTGCAGATCGTAATGAACTTATTAACCCCTTTACTATTATTTACTGATTTGTACGTTTATATGAATTCCTAACTTCGGTTGGTTGTAGTTTATATAGATGTCGTATATTACTAATACGAAACAACTCTTAGCAACGGA…
ITS-28S	5	33	Healthy	Fungi	Ascomycota	Dothideomycetes	Microthyriales	Microthyriaceae	Neoanungitea	eucalypti	AAGTCGTAACAAGGTTTCCGTAGGTGAACCTGCGGAAGGATCATTAACGAGTGTTTTTCGGTTGACTCCGAAAACTCCCACCCTTGTGTATTTTCGCTGAAAAGCAGCTTCGGCGGGCCGTCTACACTCTAGCGATAGGGTGTGGGCGTCGGCCCTGTGCGGATTTGCGTCCGCCGAAGAACCAACTCTGTTCAATTTGAAGTCTGATAAAACAAACAAAATAAATCAAAACTTTCAACAACGGATCTCTTGGTTCTGGCATCGATGAAGAACGCAGCGAAATGCGATAAGTAATGTGAATTGCAGAATTCAGCGAATCATCGAATCTTTGAACGCACATTGCGCCTCCGGGTATTCCTGGAGGCATGCCTGTTCGAGCGTCGTTAAAGACCATGAGGC…
ITS-28S	5	16	Healthy	Fungi	Ascomycota	NA	NA	NA	NA	NA	AAGTCGTAACAAGGTTTCCGTAGGTGAACCTGCGGAAGGATCATTACAGAGAGGAGCCCCGCGCTCCAGGGGGTTCGCCCCCGCCTCTCAACCCTGTGTAAATCATACCTATGTTGCTTTGGCGGGCCTTGAGGTCATGCTCATGCCGGGCGTCAGCTCGGCGAGCGCCCGCCGGAAGCCCACCAAAACTCGTTTAATTTATGCTGTCAGAGTCTAAACACAAATAAAGCAAAACTTTCAACAACGGATCTCTTGGTTCTGGCATCGATGAAGAACGCAGCGAAATGCGATAAGTAATGTGAATTGCAGAATTCAGTGAATCATCGAATCTTTGAACGCACATTGCGCCCCTCGGTATTCCGGGGGGCATACCTGTTCGAGCGTCATTACACCTCTCAA…
ITS-28S	5	5	Healthy	Fungi	Ascomycota	Lecanoromycetes	Lecanorales	NA	NA	NA	AAGTCGTAACAAGGTTTCCGTAGGTGAACCTGCGGAAGGATCATTACAGAGAGGAGCTCCGCGCTCCAGGGGGTTCGCCCCCGCCTCTCAACCCTGTGTAAATCATACCTATGTTGCTTTGGCGGGCCTTGAGGTCATGCTCATGCCGGGCTCACGCCCGGCGAGCGCCCGCCGGAAGCCCACCAAAACTCGTTTAATTTATGCTGTCAGAGTCTAAACACAAATAAAGCAAAACTTTCAACAACGGATCTCTTGGTTCTGGCATCGATGAAGAACGCAGCGAAATGCGATAAGTAATGTGAATTGCAGAATTCAGTGAATCATCGAATCTTTGAACGCACATTGCGCCCCTCGGTATTCCGGGGGGCATACCTGTTCGAGCGTCATTACACCTCTCAA…
ITS-28S	5	89	Healthy	Fungi	Ascomycota	Xylonomycetes	Symbiotaphrinales	Symbiotaphrinaceae	Symbiotaphrina	buchneri	AAGTCGTAACAAGGTTTCCGTAGGTGAACCTGCGGAAGGATCATTACAGAGAGGAGCTTCGCGCTCCAGGGGGTTCGCCTCCGCCTCTCAACCCTGTGTAAATCATACCTTTGTTGCTTTGGCGGGCCTTGGGGTCATGCTCATGCCGGGCTTTTGCCTGGCGAGTGCTCGCCGGAAGCCTACCAAAACTCGTTTAATTTATGCTGTCAGAGTCTAAACACAAATAAAGCAAAACTTTCAACAACGGATCTCTTGGTTCTGGCATCGATGAAGAACGCAGCGAAATGCGATAAGTAATGTGAATTGCAGAATTCAGTGAATCATCGAATCTTTGAACGCACATTGCGCCCCTCGGTATTCCGGGGGGCATACCTGTTCGAGCGTCATTACACCTCTCAA…
ITS-28S	5	9	Healthy	Fungi	Ascomycota	Dothideomycetes	Pleosporales	Cucurbitariaceae	NA	NA	AAGTCGTAACAAGGTTTCCGTAGGTGAACCTGCGGAAGGATCATTACCTAGAGTTGTAGGCTTTGCCTACCATCTCTTACCCATGTCTTTTGAGTACCTTCGTTTCCTCGGCGGGTCCGCCCGCCGATTGGACAAACTTAAACCCTTTGTAATTGAAATCAGCGTCTGAAAAAACATAATAGTTACAACTTTCAACAACGGATCTCTTGGTTCTGGCATCGATGAAGAACGCAGCGAAATGCGATAAGTAGTGTGAATTGCAGAATTCAGTGAATCATCGAATCTTTGAACGCACATTGCGCCCCTTGGTATTCCATGGGGCATGCCTGTTCGAGCGTCATTTGTACCTTCAAGCTCTGCTTGGTGTTGGGTGTTTGTCTCGCCTTTGCGTGTAGACTC…
ITS-28S	5	22	Healthy	Fungi	Ascomycota	Dothideomycetes	Pleosporales	Didymosphaeriaceae	Didymosphaeria	futilis	AAGTCGTAACAAGGTTTCCGTAGGTGAACCTGCGGAAGGATCATTACCTAGAGTTTGTAGACTTCGGTCTGCTACCTCTTACCCATGTCTTTTGAGTACCTTCGTTTCCTCGGCGGGTCCGCCCGCCGATTGGACAACATTCAAACCCTTTGCAGTTGCAATCAGCGTCTGAAAAAACATAATAGTTACAACTTTCAACAACGGATCTCTTGGTTCTGGCATCGATGAAGAACGCAGCGAAATGCGATAAGTAGTGTGAATTGCAGAATTCAGTGAATCATCGAATCTTTGAACGCACATTGCGCCCCTTGGTATTCCATGGGGCATGCCTGTTCGAGCGTCATTTGTACCTTCAAGCTCTGCTTGGTGTTGGGTGTTTGTCTCGCCTCTGCGTGTAGA…
ITS-28S	5	3	Healthy	Fungi	Ascomycota	NA	NA	NA	NA	NA	AAGTCGTAACAAGGTTTCCGTAGGTGAACCTGCGGAAGGATCATTATCGAGTCAGGGTCCTCTGGGCCCGATCTCCAACCCTTTGTTTATCATACCTTTGTTGCTTTGGCAGACCCGTTCTTCGGGACCGTCGGGGGCGTTCAGTCGCCTCTGGCCAGCGTCTGCCAGTAGCCCAACCAAAATTCTTTGTTATATGTGACGTCTGAACGGTTCCATCAAAATCAAACCAAAACTTTCAACAACGGATCTCTTGGTTCTGGCATCGATGAAGAACGCAGCGAAATGCGATAAGTAATGTGAATTGCAGAATTCAGTGAATCATCGAATCTTTGAACGCACATTGCGCCCTTTGGTATTCCGAAGGGCATGCCTGTTCGAGCGTCATTATCAACCCTCAAG…
ITS-28S	5	6	Healthy	Fungi	Basidiomycota	Malasseziomycetes	Malasseziales	Malasseziaceae	Malassezia	restricta	AAGTCGTAACAAGGTTTCTGTAGGTGAACCTGCAGAAGGATCATTAGTGAAGATTTGGGCAGGCCATACGGACGCCAAAAAGTGTCCCTGGCCGCCTACACCCACTATACATCCACAAACCCGTGTGCACTGTCTTGGAGAAAGGCTTCAGAGAAGTTTTTTGTGGCCTCTCTTGGGGTCTTTCTTCGCTACAAACTCGAATGGTTAGTATGAACGTGGAACTTGGTTGGACCGTCACTGGCCAACAAACTATACACAACTTTCGACAACGGATCTCTTGGTTCTCCCATCGATGAAGAACGCAGCGAAACGCGATAGGTAATGTGAATTGCAGAATTCCGTGAATCATCGAATCTTTGAACGCACCTTGCGCTCTATGGCAATCCGTAGAGCATGCCT…
ITS	6	29	Healthy	Fungi	Basidiomycota	Exobasidiomycetes	Entylomatales	NA	NA	NA	AAGTCATAACAAGGTATCTGTAGGTGAACCTGCAGATGGATCATTAGTGAATAACACGGGCGTCCCACTCTGTGGGCCCCAACCCCTTCACCATATCCACACACCTGTGCACCGCTAGTGACGGCCGATACGCAAGTATCTTGTCGCTGCTAGCAACCCTTTACACATACACACAAAGTAAATGAATGTCACTGTACCTACGCAAGTAGAAACAAAATACAACTTTTGACAACGGATCTCTTGGTTCTCCCATCGATGAAGAACGCAGCGAAATGCGATAAGTAATGTGAATTGCAGAATTCAGTGAATCATCGAATCTTTGAACGCACCTTGCGCTCCTTGGTATTCCGAGGAGCATGCCTGTTTGAGTGTCATGAATTCTCAACCCTCAATGCTTTA…
ITS	6	4	Healthy	Fungi	Basidiomycota	Tremellomycetes	Tremellales	Bulleribasidiaceae	Vishniacozyma	heimaeyensis	AAGTCATAACAAGGTTTCCGTAGGTGAACCTGCGGAAGGATCATTAATGATGCCCTCGAAGTCTTTGGACTGGTAGGGTTTGTGTCGGTCTCTTCGGAGTCGACCTTATCTCACACACCGTGAACTGTGGCTTCGGCCATTTACACAAACTGTTAGTAATGAATGTAACATCATAACAAACATAAAACTTTTAACAACGGATCTCTTGGCTCTCGCATCGATGAAGAACGCAGCGAAATGCGATAAGTAATGTGAATTGCAGAATTCAGTGAATCATCGAATCTTTGAACGCACCTTGCGCCCTTTGGTATTCCGAAGGGCATGCCTGTTTGAGTGTCATGAAACCTCACCCCACTTGGGTTTTTGCCCGAGCGGTGGTGGATTGGGCGTCTGCCGTCA…
ITS	6	15	Healthy	Fungi	Basidiomycota	Tremellomycetes	Tremellales	Cuniculitremaceae	Kockovaella	NA	AAGTCATAACAAGGTTTCCGTAGGTGAACCTGCGGAAGGATCATTAGTGATTTGGCCGAGAGGCCTTAATACAAATCCTCACACCTGTGAACTTGTCGGTGGGCTCACGCCCGCCGTACACCACAAACTATGTGTAATGAACGTCATATAACATAACAAAAACAAAACTTTCAACAACGGATCTCTTGGCTCTCGCATCGATGAAGAACGCAGCGAAATGCGATAAGTAATGTGAATTGCAGAATTCAGTGAATCATCGAATCTTTGAACGCACCTTGCGCCTCTTGGTATTCCGAGAGGCATGCCTGTTTGAGTGTCATGAAACCTCAATCCCCATGGGTTTTTCGACCTGTGGGGACTTGGACCTGGGCGTTGCCTACCAAGGCTCGCCTCAAATGA…
ITS	6	4	Healthy	Fungi	Basidiomycota	Tremellomycetes	Tremellales	Bulleribasidiaceae	Vishniacozyma	dimennae	AAGTCATAACAAGGTTTCCGTAGGTGAACCTGCGGAAGGATCATTATTGAATTCGGCCTTTTGGCCTTATACACATAATATACACTGTGAACCGTGGCTTCGGCCCAAACTTGAAGTCTTGAATGTAATATATCATAACAAAATACAACTTTTAACAACGGATCTCTTGGCTCTCGCATCGATGAAGAACGCAGCGAAATGCGATAAGTAATGTGAATTGCAGAATTCAGTGAATCATCGAATCTTTGAACGCACCTTGCGCCCTCTGGTATTCCGGAGGGCATGCCTGTTTGAGTGTCATGAACACCTCACCCCCTCGGGTTTCCGATCGGGTGGATTTGGGTGCTGCCAGTTACATGGCTCGCCTTAAAAGCATTAGCGGTTGTTGACGTAATAAGT…
ITS	6	12	Healthy	Fungi	Chytridiomycota	Spizellomycetes	Spizellomycetales	Powellomycetaceae	Powellomyces	NA	AAGTCGTAACAAGGTAACCGTAGGTGAACCTGCGGTTGGATCATTAAAAAGATCTAGCCCGAGGCCGGATAGGATGCTTGCGTCTTTCCGAGTAGTAGGGCTTCCTCGCTGAACAAGTGAGTCAACATTATGTGAACTGTTTTGTCTCTGGCGGTGGGGTGGTGTCAAAACCACCTGTCAGCTCCCGAGTTATACTCGGTGTGCCGTGGACAAGCCGTCAATGGTGTATGTTTCATACAAACTTTTGTTTCATCAATCTGTCTGACATACCTTTGTATCTAAAATATACAAAAACAACTTTTGGCAACGGATCTCTTGGCTCCCGCAACGATGAAGAACGCAGCGAAATGCGATATGTAGTGTGAATTGCAGAATTCAGTGAATCATCGAATCTTTGAA…
ITS	6	123	Healthy	Fungi	Ascomycota	Dothideomycetes	Capnodiales	Cladosporiaceae	Cladosporium	NA	AAGTCGTAACAAGGTCTCCGTAGGTGAACCTGCGGAGGGATCATTACAAGTGACCCCGGTCTAACCACCGGGATGTTCATAACCCTTTGTTGTCCGACTCTGTTGCCTCCGGGGCGACCCTGCCTTCGGGCGGGGGCTCCGGGTGGACACTTCAAACTCTTGCGTAACTTTGCAGTCTGAGTAAACTTAATTAATAAATTAAAACTTTTAACAACGGATCTCTTGGTTCTGGCATCGATGAAGAACGCAGCGAAATGCGATAAGTAATGTGAATTGCAGAATTCAGTGAATCATCGAATCTTTGAACGCACATTGCGCCCCCTGGTATTCCGGGGGGCATGCCTGTTCGAGCGTCATTTCACCACTCAAGCCTCGCTTGGTATTGGGCAACGCGGTCCG…
ITS	6	11	Healthy	Fungi	Ascomycota	Dothideomycetes	Capnodiales	Cladosporiaceae	Cladosporium	NA	AAGTCGTAACAAGGTCTCCGTAGGTGAACCTGCGGAGGGATCATTACAAGTGACCCCGGTCTAACCACCGGGATGTTCATAACCCTTTGTTGTCCGACTCTGTTGCCTCCGGGGCGACCCTGCCTTCGGGCGGGGGCTCCGGGTGGACACTTCAAACTCTTGCGTAACTTTGCAGTCTGAGTAAACTTAATTAATAAATTAAAACTTTTAACAACGGATCTCTTGGTTCTGGCATCGATGAAGAACGCAGCGAAATGCGATAAGTAATGTGAATTGCAGAATTCAGTGAATCATCGAATCTTTGAACGCACATTGCGCCCCTCGGTATTCCGGGGGGCATACCTGTTCGAGCGTCATTACACCTCTCAAGCGTAGCTTGGTATTGGGCCTCGCTCCCTC…
ITS	6	12	Healthy	Fungi	Ascomycota	NA	NA	NA	NA	NA	AAGTCGTAACAAGGTCTCCGTAGGTGAACCTGCGGAGGGATCATTACACAAATATGAAGGCGGGCTGGAACCTCTCGGGGTTACAGCCTTGCTGAATTATTCACCCTTGTCTTTTGCGTACTTCTTGTTTCCTTGGTGGGTTCGCCCACCACTAGGACAAACATAAACCTTTTGTAATTGCAATCAGCGTCAGTAACAAATTAATAATTACAACTTTCAACAACGGATCTCTTGGTTCTGGCATCGATGAAGAACGCAGCGAAATGCGATAAGTAGTGTGAATTGCAGAATTCAGTGAATCATCGAATCTTTGAACGCACATTGCGCCCCTCGGTATTCCGGGGGGCATACCTGTTCGAGCGTCATTACACCTCTCAAGCGTAGCTTGGTATTGGGCCT…
ITS	6	111	Healthy	Fungi	Ascomycota	Dothideomycetes	Pleosporales	Pleosporaceae	Alternaria	alternata	AAGTCGTAACAAGGTCTCCGTAGGTGAACCTGCGGAGGGATCATTACACAAATATGAAGGCGGGCTGGAACCTCTCGGGGTTACAGCCTTGCTGAATTATTCACCCTTGTCTTTTGCGTACTTCTTGTTTCCTTGGTGGGTTCGCCCACCACTAGGACAAACATAAACCTTTTGTAATTGCAATCAGCGTCAGTAACAAATTAATAATTACAACTTTCAACAACGGATCTCTTGGTTCTGGCATCGATGAAGAACGCAGCGAAATGCGATAAGTAGTGTGAATTGCAGAATTCAGTGAATCATCGAATCTTTGAACGCACATTGCGCCCTTTGGTATTCCAAAGGGCATGCCTGTTCGAGCGTCATTTGTACCCTCAAGCTTTGCTTGGTGTTGGGCGT…
ITS	6	10	Healthy	Fungi	Ascomycota	Dothideomycetes	Capnodiales	Teratosphaeriaceae	Devriesia	pseudoamericana	AAGTCGTAACAAGGTCTCCGTAGGTGAACCTGCGGAGGGATCATTACCGAGTGCGGGCCCTCGCGCCCAACCTCCCAACCCTTTGTCGATTCGTATCTGTTGCCTCGGGGGGCGACCCGGACGTCACGTCCGGGAGTCCCCCAGAGGTCCAACCCAACACACTGCGTCTTTGCGTCGGAGTATTGAAAACAAATCAATCAAAACTTTCAACAACGGATCTCTTGGTTCTGGCATCGATGAAGAACGCAGCGAAATGCGATAAGTAATGTGAATTGCAGAATTCAGTGAATCATCGAATCTTTGAACGCACATTGCGCCCTTTGGCATTCCGAAGGGCATGCCCGTTCGAGCGTCATTACACCCCTCAAGCCTGGCTTGGTATTGGGCGACGGCAGTCTG…
ITS	6	5	Healthy	Fungi	Ascomycota	Sordariomycetes	Hypocreales	Bionectriaceae	Clonostachys	rosea	AAGTCGTAACAAGGTCTCCGTTGGTGAACCAGCGGAGGGATCATTACCGAGTTTACAACTCCCAAACCCATGTGAACATACCTACTGTTGCTTCGGCGGGATTGCCCCGGGCGCCTCGTGTGCCCCGGATCAGGCGCCCGCCTAGGAAACTTAATTCTTGTTTTATTATGGAATCTTCTGAGTAGTTTTTACAAATAAATAAAAACTTTCAACAACGGATCTCTTGGTTCTGGCATCGATGAAGAACGCAGCGAAATGCGATAAGTAATGTGAATTGCAGAATTCAGTGAATCATCGAATCTTTGAACGCACATTGCGCCCGCCAGTATTCTGGCGGGCATGCCTGTCTGAGCGTCATTTCAACCCTCATGCCCCTAGGGCGTGGTGTTGGGGATCGGC…
ITS	6	3	Healthy	Fungi	Ascomycota	Eurotiomycetes	Verrucariales	Verrucariaceae	NA	NA	AAGTCGTAACAAGGTTTCCGTAGGGTAAGCTTGGACCTCCAATCCCCATATCCTATCCATGCTAACCATTCTCTAGTGAACCTGCGGAAGGATCATTAATAATCGGGGGCCAGTCTTCATCCGCGGCTAATGCCGCCGGTGGAGTCAGCCTGTCTGAACACTCTTGTCTATCTACTCCTAGTTGCTTTGGCGGGTCGTCTCCGGACCGTCAGGGGCTTCGGCCCCCGGCGTGTGCCCGCCAAAGGCCTCAAATAAACCGCAACAACGTGTCTTGTCTTAACTAAAACAAAAATAAACAAAACTTTCAACAACGGATCTCTTGGTTCTGGCATCGATGAAGAACGCAGCGAAATGCGATAAGTAATGCGAATTGCAGAATTCCGTGAGTCATCGAATCTT…
ITS	6	5	Healthy	Fungi	Basidiomycota	Tremellomycetes	Cystofilobasidiales	Cystofilobasidiaceae	Cystofilobasidium	macerans	AAGTCGTAACAAGGTTTCCGTAGGTGAACCTGCGGAAGGATCACTAAAGTAAACGCCCTCCGGGGCTCTCTTTATTCACACACCCCTGTGCACTTTGGCCACCTGCCGCGCTTAACTGCGTTAGTAGGTGTGTCTCTTTATTTATACCCATATACACAAGTCATTGAATGTAAAATCGTTATAAACTAATATAACTTTCAACAACGGATCTCTTGGTTCTCGCATCGATGAAGAACGCAGCGAATTGCGATAAGTAATGTGAATTGCAGAATTCAGTGAATCATCGAATCTTTGAACGCATCTTGCGCTCTTTGGTATTCCGAAGAGCATGCCTGTTTGAGTGTCATGAAACTCTCACCTCCAGCCTTCTTTAATTAGAGGTGTTGGGGCGTGGACGTG…
ITS	6	7	Healthy	Fungi	Ascomycota	Orbiliomycetes	Orbiliales	Orbiliaceae	Hyalorbilia	erythrostigma	AAGTCGTAACAAGGTTTCCGTAGGTGAACCTGCGGAAGGATCATTAAAAAAATCACGCGCCTTTGGCCGTGGAAACATTTGTAGGGTCGCATAACTTTATAAGTGGGTGACCCTCCCCATCTCTTGTGAAATACCTCTTTGCCTTGGTGGCCGCAGTCTGCCTCACCGCCGACGGCGTAAGTCCGCCAGCTAAACTCTTCAGAAACCTTTAGTCTGAACAAAATTCATAAAGAATTAAAACTTTCAACAACGGATCTCTTGGTTCCCGCATCGATGAAGAACGCAGCGAAACGCGATAGGTAATGTGAATTGCAGAATCTAGTGAATCATCGAATCTTTGAACGCACATTGCGCCTTTTGGTATTCCGAGAGGCATGTCTGTTTGAGCGTGAGTGAAAA…
ITS	6	3	Healthy	Fungi	Ascomycota	Dothideomycetes	Dothideales	Aureobasidiaceae	Aureobasidium	pullulans	AAGTCGTAACAAGGTTTCCGTAGGTGAACCTGCGGAAGGATCATTAAAGAGTAAGGGTGCTCAGCGCCCGACCTCCAACCCTTTGTTGTTAAAACTACCTTGTTGCTTTGGCGGGACCGCTCGGTCTCGAGCCGCTGGGGATTCGTCCCAGGCGAGCGCCCGCCAGAGTTAAACCAAACTCTTGTTATTTAACCGGTCGTCTGAGTTAAAATTTTGAATAAATCAAAACTTTCAACAACGGATCTCTTGGTTCTCGCATCGATGAAGAACGCAGCGAAATGCGATAAGTAATGTGAATTGCAGAATTCAGTGAATCATCGAATCTTTGAACGCACATTGCGCCCCTTGGTATTCCGAGGGGCATGCCTGTTCGAGCGTCATTACACCACTCAAGCTATG…
ITS	6	15	Healthy	Fungi	Basidiomycota	Tremellomycetes	Filobasidiales	Filobasidiaceae	Filobasidium	floriforme	AAGTCGTAACAAGGTTTCCGTAGGTGAACCTGCGGAAGGATCATTAATGAATAAGAACTTTACGTCTCATGGCGTTCTTGGATCATTGTGCAATAGTCTTTGATCCAGTTCTCTCATATCCATAACACCTGTGCACTGTTGGATGCTTGCATCCACTTTTAAACTAAACATTATTGTAACAAATGTAGTCTTATTATAACATAATAAAACTTTCAACAACGGATCTCTTGGCTCTCGCATCGATGAAGAACGCAGCGAAATGCGATAAGTAATGTGAATTGCAGAATTCAGTGAATCATCGAATCTTTGAACGCACCTTGCGCTCCTTGGTATTCCGAGGAGCATGCCTGTTTGAGTGTCATGAAACCCTCAAACCCAAGTTTTGGATTTCGATCCATG…
ITS	6	11	Healthy	Fungi	Ascomycota	Lecanoromycetes	Lecanorales	Ramalinaceae	Bacidina	mendax	AAGTCGTAACAAGGTTTCCGTAGGTGAACCTGCGGAAGGATCATTACAGAGAGGAGCCCCGCGCTCCAGGGGGTTCGCCCCCGCCTCTCAACCCTGTGTAAATCATACCTATGTTGCTTTGGCGGGCCTTGAGGTCATGCTCATGCCGGGCGTCAGCTCGGCGAGCGCCCGCCGGAAGCCCACCAAAACTCGTTTAATTTATGCTGTCAGAGTCTAAACACAAATAAAGCAAAACTTTCAACAACGGATCTCTTGGTTCTGGCATCGATGAAGAACGCAGCGAAATGCGATAAGTAATGTGAATTGCAGAATTCAGTGAATCATCGAATCTTTGAACGCACATTGCGCCCCTCGGTATTCCGGGGGGCATACCTGTTCGAGCGTCATTACACCTCTCAA…
ITS	6	5	Healthy	Fungi	Ascomycota	Lecanoromycetes	Lecanorales	Ramalinaceae	Bacidia	neosquamulosa	AAGTCGTAACAAGGTTTCCGTAGGTGAACCTGCGGAAGGATCATTACAGAGAGGAGCTTCGCGCTCCAGGGGGTTCGCCTCCGCCTCTCAACCCTGTGTAAATCATACCTTTGTTGCTTTGGCGGGCCTTGGGGTCATGCTCATGCCAGGCTTTTGCCTGGCGAGTGCTCGCCGGAAGCCTACCAAAACTCGTTTAATTTATGCTGTCAGAGTCTAAACACAAATAAAGCAAAACTTTCAACAACGGATCTCTTGGTTCTGGCATCGATGAAGAACGCAGCGAAATGCGATAAGTAATGTGAATTGCAGAATTCAGTGAATCATCGAATCTTTGAACGCACATTGCGCCCCCTGGCATTCCGGGGGGCATGCCTGTTCGAGCGTCATTACAACCCTCAA…
ITS	6	41	Healthy	Fungi	Ascomycota	Lecanoromycetes	Lecanorales	Ramalinaceae	Bacidia	neosquamulosa	AAGTCGTAACAAGGTTTCCGTAGGTGAACCTGCGGAAGGATCATTACAGAGAGGAGCTTCGCGCTCCAGGGGGTTCGCCTCCGCCTCTCAACCCTGTGTAAATCATACCTTTGTTGCTTTGGCGGGCCTTGGGGTCATGCTCATGCCAGGCTTTTGCCTGGCGAGTGCTCGCCGGAAGCCTACCAAAACTCGTTTAATTTATGCTGTCAGAGTCTAAACACAAATAAAGCAAAACTTTCAACAACGGATCTCTTGGTTCTGGCATCGATGAAGAACGCAGCGAAATGCGATAAGTAATGTGAATTGCAGAATTCAGTGAATCATCGAATCTTTGAACGCACATTGCGCCCCCTGGTATTCCGGGGGGCATGCCTGTTCGAGCGTCATTTCACCACTCAA…
ITS	6	2167	Healthy	Fungi	Ascomycota	Lecanoromycetes	Lecanorales	Ramalinaceae	Bacidia	neosquamulosa	AAGTCGTAACAAGGTTTCCGTAGGTGAACCTGCGGAAGGATCATTACAGAGAGGAGCTTCGCGCTCCAGGGGGTTCGCCTCCGCCTCTCAACCCTGTGTAAATCATACCTTTGTTGCTTTGGCGGGCCTTGGGGTCATGCTCATGCCAGGCTTTTGCCTGGCGAGTGCTCGCCGGAAGCCTACCAAAACTCGTTTAATTTATGCTGTCAGAGTCTAAACACAAATAAAGCAAAACTTTCAACAACGGATCTCTTGGTTCTGGCATCGATGAAGAACGCAGCGAAATGCGATAAGTAATGTGAATTGCAGAATTCAGTGAATCATCGAATCTTTGAACGCACATTGCGCCCCTCGGTATTCCGGGGGGCATACCTGTTCGAGCGTCATTACACCTCTCAA…
ITS	6	9	Healthy	Fungi	Ascomycota	Lecanoromycetes	Lecanorales	Ramalinaceae	Bacidia	neosquamulosa	AAGTCGTAACAAGGTTTCCGTAGGTGAACCTGCGGAAGGATCATTACAGAGAGGAGCTTCGCGCTCCAGGGGGTTCGCCTCCGCCTCTCAACCCTGTGTAAATCATACCTTTGTTGCTTTGGCGGGCCTTGGGGTCATGCTCATGCCAGGCTTTTGCCTGGCGAGTGCTCGCCGGAAGCCTACCAAAACTCGTTTAATTTATGCTGTCAGAGTCTAAACACAAATAAAGCAAAACTTTCAACAACGGATCTCTTGGTTCTGGCATCGATGAAGAACGCAGCGAAATGCGATAAGTAATGTGAATTGCAGAATTCAGTGAATCATCGAATCTTTGAACGCACATTGCGCCCCTTGGTATTCCATGGGGCATGCCTGTTCGAGCGTCATTTGTACCTTCAA…
ITS	6	11	Healthy	Fungi	Ascomycota	Lecanoromycetes	Lecanorales	Ramalinaceae	Bacidia	neosquamulosa	AAGTCGTAACAAGGTTTCCGTAGGTGAACCTGCGGAAGGATCATTACAGAGAGGAGCTTCGCGCTCCAGGGGGTTCGCCTCCGCCTCTCAACCCTGTGTAAATCATACCTTTGTTGCTTTGGCGGGCCTTGGGGTCATGCTCATGCCAGGCTTTTGCCTGGCGAGTGCTCGCCGGAAGCCTACCAAAACTCGTTTAATTTATGCTGTCAGAGTCTAAACACAAATAAAGCAAAACTTTCAACAACGGATCTCTTGGTTCTGGCATCGATGAAGAACGCAGCGAAATGCGATAAGTAATGTGAATTGCAGAATTCAGTGAATCATCGAATCTTTGAACGCACATTGCGCCCCTTGGTATTCCATGGGGCATGCCTGTTCGAGCGTCATTTGTACCTTCAA…
ITS	6	2	Healthy	Fungi	Ascomycota	Lecanoromycetes	Lecanorales	Ramalinaceae	Bacidia	neosquamulosa	AAGTCGTAACAAGGTTTCCGTAGGTGAACCTGCGGAAGGATCATTACAGAGAGGAGCTTCGCGCTCCAGGGGGTTCGCCTCCGCCTCTCAACCCTGTGTAAATCATACCTTTGTTGCTTTGGCGGGCCTTGGGGTCATGCTCATGCCAGGCTTTTGCCTGGCGAGTGCTCGCCGGAAGCCTACCAAAACTCGTTTAATTTATGCTGTCAGAGTCTAAACACAAATAAAGCAAAACTTTCAACAACGGATCTCTTGGTTCTGGCATCGATGAAGAACGCAGCGAAATGCGATAAGTAATGTGAATTGCAGAATTCAGTGAATCATCGAATCTTTGAACGCACATTGCGCCCGCTGGTATTCCGGCGGGCATGCCTGTTCGAGCGTCATTTCAACCCTCAA…
ITS	6	3	Healthy	Fungi	Ascomycota	Lecanoromycetes	Lecanorales	Ramalinaceae	Bacidia	neosquamulosa	AAGTCGTAACAAGGTTTCCGTAGGTGAACCTGCGGAAGGATCATTACAGAGAGGAGCTTCGCGCTCCAGGGGGTTCGCCTCCGCCTCTCAACCCTGTGTAAATCATACCTTTGTTGCTTTGGCGGGCCTTGGGGTCATGCTCATGCCAGGCTTTTGCCTGGCGAGTGCTCGCCGGAAGCCTACCAAAACTCGTTTAATTTATGCTGTCAGAGTCTAAACACAAATAAAGCAAAACTTTCAACAACGGATCTCTTGGTTCTGGCATCGATGAAGAACGCAGCGAAATGCGATAAGTAATGTGAATTGCAGAATTCAGTGAATCATCGAATCTTTGAACGCACATTGCGCCCTTTGGCATTCCGAAGGGCATGCCCGTTCGAGCGTCATTACACCCCTCAA…
ITS	6	7	Healthy	Fungi	Ascomycota	Lecanoromycetes	Lecanorales	Ramalinaceae	Bacidia	neosquamulosa	AAGTCGTAACAAGGTTTCCGTAGGTGAACCTGCGGAAGGATCATTACAGAGAGGAGCTTCGCGCTCCAGGGGGTTCGCCTCCGCCTCTCAACCCTGTGTAAATCATACCTTTGTTGCTTTGGCGGGCCTTGGGGTCATGCTCATGCCAGGCTTTTGCCTGGCGAGTGCTCGCCGGAAGCCTACCAAAACTCGTTTAATTTATGCTGTCAGAGTCTAAACACAAATAAAGCAAAACTTTCAACAACGGATCTCTTGGTTCTGGCATCGATGAAGAACGCAGCGAAATGCGATAAGTAGTGTGAATTGCAGAATTCAGTGAATCATCGAATCTTTGAACGCACATTGCGCCCTTCGGTATTCCGTTGGGCATGCCTGTTCGAGCGTCATTTAAACCTTCAA…
ITS	6	16	Healthy	Fungi	Ascomycota	Dothideomycetes	Pleosporales	Pleosporaceae	Alternaria	NA	AAGTCGTAACAAGGTTTCCGTAGGTGAACCTGCGGAAGGATCATTACAGAGAGGAGCTTCGCGCTCCAGGGGGTTCGCCTCCGCCTCTCAACCCTGTGTAAATCATACCTTTGTTGCTTTGGCGGGCCTTGGGGTCATGCTCATGCCAGGCTTTTGCCTGGCGAGTGCTCGCCGGAAGCCTACCAAAACTCGTTTAATTTATGCTGTCAGAGTCTAAACACAAATAAAGCAAAACTTTCAACAACGGATCTCTTGGTTCTGGCATCGATGAAGAACGCAGCGAAATGCGATAAGTAGTGTGAATTGCAGAATTCAGTGAATCATCGAATCTTTGAACGCACATTGCGCCCTTTGGTATTCCAAAGGGCATGCCTGTTCGAGCGTCATTTGTACCCTCAA…
ITS	6	23	Healthy	Fungi	Ascomycota	Lecanoromycetes	Lecanorales	Ramalinaceae	Bacidia	neosquamulosa	AAGTCGTAACAAGGTTTCCGTAGGTGAACCTGCGGAAGGATCATTACAGAGAGGAGCTTCGCGCTCCAGGGGGTTCGCCTCCGCCTCTCAACCCTGTGTAAATCATACCTTTGTTGCTTTGGCGGGCCTTGGGGTCATGCTCATGCCAGGCTTTTGCCTGGCGAGTGCTCGCCGGAAGCCTACCAAAACTCGTTTAATTTATGCTGTCAGAGTCTAAACACAAATAAAGCAAAACTTTCAACAATGGATCTCTTGGCTCTGGCATCGATGAAGAACGCAGCGAAATGCGATAAGTAGTGTGAATTGCAGAATTCAGTGAATCATCGAATCTTTGAACGCACATTGCGCCCTTTGGTATTCCTTAGGGCATGCCTGTTCGAGCGTCATTTACAAATTCAA…
ITS	6	126	Healthy	Fungi	Ascomycota	Lecanoromycetes	Lecanorales	Ramalinaceae	Bacidia	neosquamulosa	AAGTCGTAACAAGGTTTCCGTAGGTGAACCTGCGGAAGGATCATTACAGAGAGGAGCTTCGCGCTCCAGGGGGTTCGCCTCCGCCTCTCAACCCTGTGTAAATCATACCTTTGTTGCTTTGGCGGGCCTTGGGGTCATGCTCATGCCGGGCTTTTGCCTGGCGAGTGCTCGCCGGAAGCCTACCAAAACTCGTTTAATTTATGCTGTCAGAGTCTAAACACAAATAAAGCAAAACTTTCAACAACGGATCTCTTGGTTCTGGCATCGATGAAGAACGCAGCGAAATGCGATAAGTAATGTGAATTGCAGAATTCAGTGAATCATCGAATCTTTGAACGCACATTGCGCCCCTCGGTATTCCGGGGGGCATACCTGTTCGAGCGTCATTACACCTCTCAA…
ITS	6	10	Healthy	Fungi	Ascomycota	Leotiomycetes	Helotiales	Sclerotiniaceae	Botrytis	NA	AAGTCGTAACAAGGTTTCCGTAGGTGAACCTGCGGAAGGATCATTACAGAGTTCATGCCCGAAAGGGTAGACCTCCCACCCTTGTGTATTATTACTTTGTTGCTTTGGCGAGCTGCCTTCGGGCCTTGTATGCTCGCCAGAGAATACCAAAACTCTTTTTATTAATGTCGTCTGAGTACTATATAATAGTTAAAACTTTCAACAACGGATCTCTTGGTTCTGGCATCGATGAAGAACGCAGCGAAATGCGATAAGTAATGTGAATTGCAGAATTCAGTGAATCATCGAATCTTTGAACGCACATTGCGCCCCTTGGTATTCCGGGGGGCATGCCTGTTCGAGCGTCATTTCAACCCTCAAGCTTAGCTTGGTATTGAGTCTATGTCAGTAATGGCAGGC…
ITS	6	11	Healthy	Fungi	Ascomycota	Dothideomycetes	Pleosporales	Lentitheciaceae	Murilentithecium	clematidis	AAGTCGTAACAAGGTTTCCGTAGGTGAACCTGCGGAAGGATCATTACCAGGCCTTGGGCCGCCAGCGGGGTCCCGTCGTTCTCGCGACGACGGGCCCTCGCGGGTGCTTAGCCCTTGACTCTTACCTTGACTATGCGCACCTTTGTTGTTCCCTCGGCAGGTCTCCTGCCGCTAGGGACCCCATCAACCCTTTAGCATAAGCATAAAACGTCTGAAAACAAATTTAATTATTTACAACTTTCAACAATGGATCTCTTGGTTCTGGCATCGATGAAGAACGCAGCGAAATGCGATAAGTAGTGTGAATTGCAGAATTCAGTGAATCATCGAATCTTTGAACGCACATTGCGCCCCTTGGTATTCCATGGGGCATGCCTGTTCGAGCGTCATTTACACCCT…
ITS	6	6	Healthy	Fungi	Ascomycota	Lecanoromycetes	Lecanorales	Ramalinaceae	NA	NA	AAGTCGTAACAAGGTTTCCGTAGGTGAACCTGCGGAAGGATCATTACCGAAGTACAGGCCCTTTTATAGGGCTACACTTCCACCCTTTGTTTACCATACTATGTTGCTTTGGCGAGACGTCTTCGGACCACCGGCTCCCGGGCTGGTGCGCGCTCGCCAGAGAAAACCCAAACCCAAACCATTTTAAGTGTCGTCTGAAAAACAAGTTTAATTATTAAAACTTTCAACAACGGATCTCTTGGCTCTGGCATCGATGAAGAACGCAGCGAAATGCGATAAGTAATGTGAATTGCAGAATTCAGTGAATCATCGAATCTTTGAACGCACATTGCGCCCCTCGGTATTCCGGGGGGCATACCTGTTCGAGCGTCATTACACCTCTCAAGCGTAGCTTGGTAT…
ITS	6	6	Healthy	Fungi	Ascomycota	Leotiomycetes	Helotiales	Helotiaceae	Articulospora	proliferata	AAGTCGTAACAAGGTTTCCGTAGGTGAACCTGCGGAAGGATCATTACCGAAGTACAGGCCCTTTTATAGGGCTACACTTCCACCCTTTGTTTACCATACTATGTTGCTTTGGCGAGACGTCTTCGGACCACCGGCTCCCGGGCTGGTGCGCGCTCGCCAGAGAAAACCCAAACCCAAACCATTTTAAGTGTCGTCTGAAAAACAAGTTTAATTATTAAAACTTTCAACAACGGATCTCTTGGCTCTGGCATCGATGAAGAACGCAGCGAAATGCGATAAGTAATGTGAATTGCAGAATTCAGTGAATCATCGAATCTTTGAACGCACATTGCGCCCCTTGGTATTCCGGGGGGCATGCCTGTTCGAGCGTCATTATCACCCCTCAAGCTCAGCTTGGTG…
ITS	6	15	Healthy	Fungi	Ascomycota	Dothideomycetes	Botryosphaeriales	Botryosphaeriaceae	Diplodia	seriata	AAGTCGTAACAAGGTTTCCGTAGGTGAACCTGCGGAAGGATCATTACCGAGTTCTCGGGCTTCGGCTCGAATCTCCCACCCTTTGTGAACATACCTCTGTTGCTTTGGCGGCTCTTTGCCGCGAGGAGGCCCTCGCGGGCCCCCCCGCGCGCTTTCTGCCAGAGGACCTTCAAACTCCAGTCAGTAAACGTCGACGTCTGATAAACAAGTTAATAAACTAAAACTTTCAACAACGGATCTCTTGGTTCTGGCATCGATGAAGAACGCAGCGAAATGCGATAAGTAATGTGAATTGCAGAATTCAGTGAATCATCGAATCTTTGAACGCACATTGCGCCCCCTGGCATTCCGGGGGGCATGCCTGTTCGAGCGTCATTACAACCCTCAAGCTCTGCTTGG…
ITS	6	7	Healthy	Fungi	Ascomycota	Lecanoromycetes	Lecanorales	Ramalinaceae	NA	NA	AAGTCGTAACAAGGTTTCCGTAGGTGAACCTGCGGAAGGATCATTACCTAGAGTTGTAGGCTTTGCCTACCATCTCTTACCCATGTCTTTTGAGTACCTTCGTTTCCTCGGCGGGTCCGCCCGCCGATTGGACAAACTTAAACCCTTTGTAATTGAAATCAGCGTCTGAAAAAACATAATAGTTACAACTTTCAACAACGGATCTCTTGGTTCTGGCATCGATGAAGAACGCAGCGAAATGCGATAAGTAGTGTGAATTGCAGAATTCAGTGAATCATCGAATCTTTGAACGCACATTGCGCCCCTCGGTATTCCGGGGGGCATACCTGTTCGAGCGTCATTACACCTCTCAAGCGTAGCTTGGTATTGGGCCTCGCTCCCTCACGGGGGCGTGCCTGA…
ITS	6	22	Healthy	Fungi	Ascomycota	Dothideomycetes	Pleosporales	Didymellaceae	Boeremia	exigua	AAGTCGTAACAAGGTTTCCGTAGGTGAACCTGCGGAAGGATCATTACCTAGAGTTGTAGGCTTTGCCTACCATCTCTTACCCATGTCTTTTGAGTACCTTCGTTTCCTCGGCGGGTCCGCCCGCCGATTGGACAAACTTAAACCCTTTGTAATTGAAATCAGCGTCTGAAAAAACATAATAGTTACAACTTTCAACAACGGATCTCTTGGTTCTGGCATCGATGAAGAACGCAGCGAAATGCGATAAGTAGTGTGAATTGCAGAATTCAGTGAATCATCGAATCTTTGAACGCACATTGCGCCCCTTGGTATTCCATGGGGCATGCCTGTTCGAGCGTCATTTGTACCTTCAAGCTCTGCTTGGTGTTGGGTGTTTGTCTCGCCTTTGCGTGTAGACTC…
ITS	6	10	Healthy	Fungi	Ascomycota	Dothideomycetes	Pleosporales	Lentitheciaceae	Pleurophoma	NA	AAGTCGTAACAAGGTTTCCGTAGGTGAACCTGCGGAAGGATCATTACCTGAGGCCACGGGCCGTTCTTGGGGGGTAACCTCTGGGAGCGCTTAGCCCCTGACTATCACCTTGACTATGTGCACCTTTGTTGTTCCCTCGGCAGTTCGCTGCCGCCAGGGACCACGAAACCCCTTGCATCAGCATCAAACCTCTGAAAACAAAACCTAATTATTTACAACTTTCAACAATGGATCTCTTGGTTCTGGCATCGATGAAGAACGCAGCGAAATGCGATAAGTAGTGTGAATTGCAGAATTCAGTGAATCATCGAATCTTTGAACGCACATTGCGCCCCTTGGTATTCCATGGGGCATGCCTGTTCGAGCGTCATTTACACCCTCAAGCTCCGCTTGGTGTTG…
ITS	6	32	Healthy	Fungi	Ascomycota	Dothideomycetes	Pleosporales	Phaeosphaeriaceae	Paraphoma	NA	AAGTCGTAACAAGGTTTCCGTAGGTGAACCTGCGGAAGGATCATTACCTTTCAATGCAGCAGAATGGGGATGGTTGAGTTTCTCGCCTCTCTGTTCTGCCTGTATTCTACCCTTGTTTGTCATATACTATTATTTCCTCGGCAGGCTTGCTTGCCGAGTGAAACCAATTATAACCTATTTAATTTTCAATCAGCGTCTGAACAAAATTAATAATTACAACTTTCAACAACGGATCTCTTGGTTCTGGCATCGATGAAGAACGCAGCGAAATGCGATAAGTAGTGTGAATTGCAGAATTCAGTGAATCATCGAATCTTTGAACGCACATTGCGCCCCTTGGTATTCCATGGGGCATGCCTGTTCGAGCGTCATTTGTACCTTCAAGCTTTGCTTGGTGTT…
ITS	6	19	Healthy	Fungi	Ascomycota	Dothideomycetes	Pleosporales	Phaeosphaeriaceae	Paraphoma	NA	AAGTCGTAACAAGGTTTCCGTAGGTGAACCTGCGGAAGGATCATTACCTTTCAATGCAGCAGAATGGGGATGGTTGAGTTTCTCGCCTCTCTGTTCTGCCTGTGTTCTACCCTTGTTTGTCATATACTATTATTTCCTCGGCAGGCTTGCTTGCCGAGTGAAACCAATTATAACCTATTTAATTTTCAATCAGCGTCTGAACAAAATTAATAATTACAACTTTCAACAACGGATCTCTTGGTTCTGGCATCGATGAAGAACGCAGCGAAATGCGATAAGTAGTGTGAATTGCAGAATTCAGTGAATCATCGAATCTTTGAACGCACATTGCGCCCCTTGGTATTCCATGGGGCATGCCTGTTCGAGCGTCATTTGTACCTTCAAGCTTTGCTTGGTGTT…
ITS	6	3	Healthy	Fungi	Ascomycota	NA	NA	NA	NA	NA	AAGTCGTAACAAGGTTTCCGTAGGTGAACCTGCGGAAGGATCATTATCGAGTCAGGGTCCTCTGGGCCCGATCTCCAACCCTTTGTTTATCATACCTTTGTTGCTTTGGCAGACCCGTCCTTCGGGACCGTCGGGGGCGTTCAGTCGCCTCTGGCCAGCGTCTGCCAGTAGCCCAACCAAAATTCTTTGTTACATGTGACGTCTGAACGGTTCCATCAAAATCAAACCAAAACTTTCAACAACGGATCTCTTGGTTCTGGCATCGATGAAGAACGCAGCGAAATGCGATAAGTAATGTGAATTGCAGAATTCAGTGAATCATCGAATCTTTGAACGCACATTGCGCCCCTCGGTATTCCGGGGGGCATACCTGTTCGAGCGTCATTACACCTCTCAAGC…
ITS	6	3	Healthy	Fungi	Ascomycota	Eurotiomycetes	Phaeomoniellales	Phaeomoniellaceae	Phaeomoniella	chlamydospora	AAGTCGTAACAAGGTTTCCGTAGGTGAACCTGCGGAAGGATCATTATCGAGTCAGGGTCCTCTGGGCCCGATCTCCAACCCTTTGTTTATCATACCTTTGTTGCTTTGGCAGACCCGTCCTTCGGGACCGTCGGGGGCGTTCAGTCGCCTCTGGCCAGCGTCTGCCAGTAGCCCAACCAAAATTCTTTGTTACATGTGACGTCTGAACGGTTCCATCAAAATCAAACCAAAACTTTCAACAACGGATCTCTTGGTTCTGGCATCGATGAAGAACGCAGCGAAATGCGATAAGTAATGTGAATTGCAGAATTCAGTGAATCATCGAATCTTTGAACGCACATTGCGCCCTTTGGTATTCCGAAGGGCATGCCTGTTCGAGCGTCATTATCAACCCTCAAG…
ITS	6	3	Healthy	Fungi	Ascomycota	Dothideomycetes	Pleosporales	Amorosiaceae	Angustimassarina	acerina	AAGTCGTAACAAGGTTTCCGTAGGTGAACCTGCGGAAGGATCATTATCGTAGGGCTTTTGTCCTGTCGAGATAGCGTCCTTGCCTATTTTTTGGAGCACCGTTCGTTTCCTCAGCAGGCTTGCCTGCTACTGGGGACCCCTCAAACTCTTTGTAAATACAGTAATCGTCTGAAAAACAAACAAAAAATCAAAACTTTCAACAATGGATCTCTTGGTTCTGGCATCGATGAAGAACGCAGCAAAATGCGATAAGTAGTGTGAATTGCAGAATTCAGTGAATCATCGAATCTTTGAACGCACATTGCGCCCTTTGGTATTCCTTAGGGCATGCCTGTTCGAGCGTCATTTACACCCTCAAGCACAGCTTGGTGTTGGGCGTCTGTCCCGCTTCGGCGCGGA…
ITS	6	15	Healthy	Fungi	Ascomycota	Dothideomycetes	Pleosporales	Melanommataceae	Muriformistrickeria	rosae	AAGTCGTAACAAGGTTTCCGTAGGTGAACCTGCGGAAGGATCATTATCGTGGGGCTTCGGCCCCATTGAGATAGCACCCTTTGTTTATGAGTACCCTTGTTTCCTCGGCGGGCTTGCCCGCCAGTAGGACATCAAAACCCTTTGCAGTAGTAGTAACTTCAGTTAATAACAAATATTAAAACTTTCAACAACGGATCTCTTGGTTCTGGCATCGATGAAGAACGCAGCGAAATGCGATAAGTAGTGTGAATTGCAGAATTCAGTGAATCATCGAATCTTTGAACGCACATTGCGCCCTTCGGTATTCCGTTGGGCATGCCTGTTCGAGCGTCATTTAAACCTTCAAGCTATGCTTGGTGTTGGGTGTTTGTTCCGCCTCAGTGTGTGGACTCGCCTCAA…
ITS	6	3	Healthy	Fungi	Basidiomycota	Tremellomycetes	Filobasidiales	Filobasidiaceae	Filobasidium	chernovii	AAGTCGTAACAAGGTTTCCGTAGGTGAACCTGCGGAAGGATCATTATTGAATTCAAATCATCTGTGGCTTCGGTCCGGATGTGCCAACAGGTAACACTGTTGGTAATTCTATCCATAACACCTGTGAACTGTTGGATGCTTGCATCCACTTTTATACTAAACATTATTGTAACAAATGTAGTCTTATTATAACTAATAAAACTTTTAACAACGGATCTCTTGGCTCTCGCATCGATGAAGAACGCAGCGAAATGCGATAAGTAATGTGAATTGCAGAATTCAGTGAATCATCGAATCTTTGAACGCACCTTGCGCTCCTTGGTATTCCGAGGAGCATGCCTGTTTGAGTGTCATGAAACTCTCAAACCCAAGTTTTGGATTTCGATCCATGCTTGAGTT…
ITS	6	17	Healthy	Fungi	Basidiomycota	Tremellomycetes	Tremellales	Rhynchogastremataceae	Papiliotrema	flavescens	AAGTCGTAACAAGGTTTCCGTAGGTGAACCTGCGGAAGGATCATTATTGATTGGTCGAAAGACCTTATCAGATTCTACCACCTCTGTGAACCGTTGACCTCCGGGTTAATAATCAAACATCAGTGTAACGAACGTAAGAGTATCTTAATTAAACAAAACTTTTAACAACGGATCTCTTGGCTCTCGCATCGATGAAGAACGCAGCGAAATGCGATAAGTAATGTGAATTGCAGAATTCAGTGAATCATCGAATCTTTGAACGCACCTTGCGCCTTTTGGTATTCCGAAAGGCATGCCTGTTTCAGTGTCATGAAATCTCAATCTAATATGTTTTCTGAACATGTTAGGCTTGGACTTGGGTGTCTGCCAGCAATGGCTCACCTCAAATGACTTAGTGGA…
ITS	6	16	Healthy	Fungi	Ascomycota	Dothideomycetes	Pleosporales	Lophiostomataceae	Platystomum	crataegi	AAGTCGTAACAAGGTTTCCGTAGGTGAACCTGCGGAAGGATCATTATTGTAGGTGCCTTCGGGCCCGCTGACACAATAACCCTTGTCTTTTTTTGTGCACCCTTTGTTTCCTCGGCAGCTTCGCCTGCCAACGAGGACCCCCCTAAAACCTTTTGCAATCTTAGTACAACATTCTGAAAACAAACAATATTAAAACTTTCAACAATGGATCTCTTGGCTCTGGCATCGATGAAGAACGCAGCGAAATGCGATAAGTAGTGTGAATTGCAGAATTCAGTGAATCATCGAATCTTTGAACGCACATTGCGCCCTTTGGTATTCCTTAGGGCATGCCTGTTCGAGCGTCATTTACAAATTCAAGCTCAGCTTGGTGATGGGTGTCTGTCCCGCCTTTGCGTG…
ITS	6	7	Healthy	Fungi	Ascomycota	Dothideomycetes	Capnodiales	Cladosporiaceae	Cladosporium	exasperatum	AAGTCGTAACAAGGTTTCCGTAGGTGAACCTGCGGAAGGATCATTATTGTAGGTGCCTTTGGGCCCGCTGACACAATAACCCTTGTCTTTTTTTGTGCACCCTTTGTTACCTCGGCAGCTCCGCCTGCCAACGAGGACCCCCCAAAAACCTTTTGCAATCCTAGTATGACATTCTGAAAACAAACAATATTAAAACTTTCAACAATGGATCTCTTGGCTCTGGCATCGATGAAGAACGCAGCGAAATGCGATAAGTAGTGTGAATTGCAGAATTCAGTGAATCATCGAATCTTTGAACGCACATTGCGCCCCCTGGTATTCCGGGGGGCATGCCTGTTCGAGCGTCATTTCACCACTCAAGCCTCGCTTGGTATTGGGCAACGCGGTCCGCCGCGTGCC…
ITS	6	2	Healthy	Fungi	Ascomycota	Leotiomycetes	Helotiales	Helotiaceae	Articulospora	proliferata	AAGTCGTAACAAGGTTTCCGTAGGTGAACCTGCGGAAGGATCATTATTGTAGGTGCCTTTGGGCCCGCTGACACAATAACCCTTGTCTTTTTTTGTGCACCCTTTGTTACCTCGGCAGCTCCGCCTGCCAACGAGGACCCCCCAAAAACCTTTTGCAATCCTAGTATGACATTCTGAAAACAAACAATATTAAAACTTTCAACAATGGATCTCTTGGCTCTGGCATCGATGAAGAACGCAGCGAAATGCGATAAGTAGTGTGAATTGCAGAATTCAGTGAATCATCGAATCTTTGAACGCACATTGCGCCCCTTGGTATTCCGGGGGGCATGCCTGTTCGAGCGTCATTATCACCCCTCAAGCTCAGCTTGGTGTTGGGGCCTGCCCGTCACAGGGCAG…
ITS	6	2	Healthy	Fungi	Ascomycota	Dothideomycetes	Dothideales	Aureobasidiaceae	Aureobasidium	NA	AAGTCGTAACAAGGTTTCCGTAGGTGAACCTGCGGAAGGATCATTATTGTAGGTGCCTTTGGGCCCGCTGACACAATAACCCTTGTCTTTTTTTGTGCACCCTTTGTTACCTCGGCAGCTCCGCCTGCCAACGAGGACCCCCCAAAAACCTTTTGCAATCCTAGTATGACATTCTGAAAACAAACAATATTAAAACTTTCAACAATGGATCTCTTGGCTCTGGCATCGATGAAGAACGCAGCGAAATGCGATAAGTAGTGTGAATTGCAGAATTCAGTGAATCATCGAATCTTTGAACGCACATTGCGCCCTTGGTATTCCTAGGGCATGCCTGTTCGAGCGTCATTACACCACTCAAGCTATGCTTGGTATTGGGCGTCGTCCTTAGTTGGGCGCGCC…
ITS	6	16	Healthy	Fungi	Ascomycota	Lecanoromycetes	Lecanorales	Ramalinaceae	NA	NA	AAGTCGTAACAAGGTTTCCGTAGGTGAACCTGCGGAAGGATCATTATTGTAGGTGCCTTTGGGCCCGCTGACACAATAACCCTTGTCTTTTTTTGTGCACCCTTTGTTACCTCGGCAGCTCCGCCTGCCAACGAGGACCCCCCAAAAACCTTTTGCAATCCTAGTATGACATTCTGAAAACAAACAATATTAAAACTTTCAACAATGGATCTCTTGGCTCTGGCATCGATGAAGAACGCAGCGAAATGCGATAAGTAGTGTGAATTGCAGAATTCAGTGAATCATCGAATCTTTGAACGCACATTGCGCCCTTTGGTATTCCTTAGGGCATGCCTGTTCGAGCGTCATTACACCTCTCAAGCGTAGCTTGGTATTGGGCCTCGCTCCCTCACGGGGGCG…
ITS	6	266	Healthy	Fungi	Ascomycota	Dothideomycetes	Pleosporales	Lophiostomataceae	Platystomum	crataegi	AAGTCGTAACAAGGTTTCCGTAGGTGAACCTGCGGAAGGATCATTATTGTAGGTGCCTTTGGGCCCGCTGACACAATAACCCTTGTCTTTTTTTGTGCACCCTTTGTTACCTCGGCAGCTCCGCCTGCCAACGAGGACCCCCCAAAAACCTTTTGCAATCCTAGTATGACATTCTGAAAACAAACAATATTAAAACTTTCAACAATGGATCTCTTGGCTCTGGCATCGATGAAGAACGCAGCGAAATGCGATAAGTAGTGTGAATTGCAGAATTCAGTGAATCATCGAATCTTTGAACGCACATTGCGCCCTTTGGTATTCCTTAGGGCATGCCTGTTCGAGCGTCATTTACAAATTCAAGCTCAGCTTGGTGATGGGCGTCTGTCTCGCCTTTGCGTG…
ITS	6	9	Healthy	Fungi	Basidiomycota	Malasseziomycetes	Malasseziales	Malasseziaceae	Malassezia	restricta	AAGTCGTAACAAGGTTTCTGTAGGTGAACCTGCAGAAGGATCATTAGTGAAGATTTGGGCAGGCCATACGGACGCCACAAAGTGTCCCTGGCCGCCTACACCCACTATACATCCACAAACCCGTGTGCACTGTCCTTGGAAAGGGCATTTGGAGAGAAAAAGGAAGAGAGAAGCGAGAACAGTGCGATCCGTCGCGTTGGGCGTTGATCTCTGGCTTGGTCTCTCTGAGGCCCTTTCCTCGCTACAAACTCGAATGGTTAGTATGAACGTGGAACTTGGTTGGACCGTCACTGGCCAACAAACTATACACAACTTTCGACAACGGATCTCTTGGTTCTCCCATCGATGAAGAACGCAGCGAAACGCGATAGGTAATGTGAATTGCAGAATTCCGTGAAT…
ITS	6	72	Healthy	Fungi	Basidiomycota	Agaricostilbomycetes	Agaricostilbales	Chionosphaeraceae	NA	NA	AAGTCGTAACAAGGTTTTCGTAGGTGAACCTGCGGAAGGATCATTAATGAATCTCGGGAGTCCCTCCTAACCGGAGAAGGCCCGCATCATTATTTCACACACTTGTGCATTTGTCCCCCTTTTCAATACCTTTAACCCTGTATGCATTTGAAACAGTCATTGGTTAACAAACATGATAAATGAAAGAAAAACTTTCAGCAATGGATCTCTTGGCTCTCGCATCGATGAAGAACGCAGCAAAGCGCGAAATGTAATGTGAATTGCAGAATTCAGTGAATCATCGAATCTTTGAACGCACCTTGCGCTCTCGGGTTATTCCTGGGAGCATGTTCGTTGGAGTGTCGCGTACCTCTCAACCCCGTCCCTTGCAAAAGGGATCGTCTCAGGGTTTGGATCGTG…
ITS-28S	6	3	Healthy	Fungi	Ascomycota	Dothideomycetes	Capnodiales	Cladosporiaceae	Toxicocladosporium	irritans	AAGTCGTAACAAGGTCTCCGTAGGTGAACCTGCGGAGGGATCATTACAAGTGACCCCGGTCTAACCACCGGGATGTTCATAACCCTTTGTTGTCCGACTCTGTTGCCTCCGGGGCGACCCTGCCTTCGGGCGGGGGCTCCGGGTGGACACTTCAAACTCTTGCGTAACTTTGCAGTCTGAGTAAACTTAATTAATAAATTAAAACTTTTAACAACGGATCTCTTGGTTCTGGCATCGATGAAGAACGCAGCGAAATGCGATAAGTAATGTGAATTGCAGAATTCAGTGAATCATCGAATCTTTGAACGCACATTGCGCCCCCTGGTATTCCGGGGGGCATGCCTGTTCGAGCGTCATTTCACCACTCAAGCCTCGCTTGGTATTGGGCAACGCGGTCCG…
ITS-28S	6	6	Healthy	Fungi	Ascomycota	Dothideomycetes	Pleosporales	Pleosporaceae	Alternaria	thalictrigena	AAGTCGTAACAAGGTCTCCGTAGGTGAACCTGCGGAGGGATCATTACACAAATATGAAGGCGGGCTGGAACCTCTCGGGGTTACAGCCTTGCTGAATTATTCACCCTTGTCTTTTGCGTACTTCTTGTTTCCTTGGTGGGTTCGCCCACCACTAGGACAAACATAAACCTTTTGTAATTGCAATCAGCGTCAGTAACAAATTAATAATTACAACTTTCAACAACGGATCTCTTGGTTCTGGCATCGATGAAGAACGCAGCGAAATGCGATAAGTAGTGTGAATTGCAGAATTCAGTGAATCATCGAATCTTTGAACGCACATTGCGCCCTTTGGTATTCCAAAGGGCATGCCTGTTCGAGCGTCATTTGTACCCTCAAGCTTTGCTTGGTGTTGGGCGT…
ITS-28S	6	96	Healthy	Fungi	Ascomycota	Xylonomycetes	Symbiotaphrinales	Symbiotaphrinaceae	Symbiotaphrina	buchneri	AAGTCGTAACAAGGTTTCCGTAGGTGAACCTGCGGAAGGATCATTACAGAGAGGAGCTTCGCGCTCCAGGGGGTTCGCCTCCGCCTCTCAACCCTGTGTAAATCATACCTTTGTTGCTTTGGCGGGCCTTGGGGTCATGCTCATGCCAGGCTTTTGCCTGGCGAGTGCTCGCCGGAAGCCTACCAAAACTCGTTTAATTTATGCTGTCAGAGTCTAAACACAAATAAAGCAAAACTTTCAACAACGGATCTCTTGGTTCTGGCATCGATGAAGAACGCAGCGAAATGCGATAAGTAATGTGAATTGCAGAATTCAGTGAATCATCGAATCTTTGAACGCACATTGCGCCCCTCGGTATTCCGGGGGGCATACCTGTTCGAGCGTCATTACACCTCTCAA…
ITS-28S	6	15	Healthy	Fungi	Ascomycota	Dothideomycetes	Pleosporales	Cucurbitariaceae	NA	NA	AAGTCGTAACAAGGTTTCCGTAGGTGAACCTGCGGAAGGATCATTACCTTTCAATGCAGCAGAATGGGGATGGTTGAGTTTCTCGCCTCTCTGTTCTGCCTGTATTCTACCCTTGTTTGTCATATACTATTATTTCCTCGGCAGGCTTGCTTGCCGAGTGAAACCAATTATAACCTATTTAATTTTCAATCAGCGTCTGAACAAAATTAATAATTACAACTTTCAACAACGGATCTCTTGGTTCTGGCATCGATGAAGAACGCAGCGAAATGCGATAAGTAGTGTGAATTGCAGAATTCAGTGAATCATCGAATCTTTGAACGCACATTGCGCCCCTTGGTATTCCATGGGGCATGCCTGTTCGAGCGTCATTTGTACCTTCAAGCTTTGCTTGGTGTT…
ITS-28S	6	31	Healthy	Fungi	Ascomycota	Dothideomycetes	Pleosporales	Lophiostomataceae	Lophiostoma	macrostomoides	AAGTCGTAACAAGGTTTCCGTAGGTGAACCTGCGGAAGGATCATTATTGTAGGTGCCTTTGGGCCCGCTGACACAATAACCCTTGTCTTTTTTTGTGCACCCTTTGTTACCTCGGCAGCTCCGCCTGCCAACGAGGACCCCCCAAAAACCTTTTGCAATCCTAGTATGACATTCTGAAAACAAACAATATTAAAACTTTCAACAATGGATCTCTTGGCTCTGGCATCGATGAAGAACGCAGCGAAATGCGATAAGTAGTGTGAATTGCAGAATTCAGTGAATCATCGAATCTTTGAACGCACATTGCGCCCTTTGGTATTCCTTAGGGCATGCCTGTTCGAGCGTCATTTACAAATTCAAGCTCAGCTTGGTGATGGGCGTCTGTCTCGCCTTTGCGTG…
ITS	8	22	Healthy	Fungi	Basidiomycota	Tremellomycetes	Tremellales	Cuniculitremaceae	Kockovaella	NA	AAGTCATAACAAGGTTTCCGTAGGTGAACCTGCGGAAGGATCATTAGTGATTTGGCCGAGAGGCCTTAATACAAATCCTCACACCTGTGAACTTGTCGGTGGGCTCACGCCCGCCGTACACCACAAACTATGTGTAATGAACGTCATATAACATAACAAAAACAAAACTTTCAACAACGGATCTCTTGGCTCTCGCATCGATGAAGAACGCAGCGAAATGCGATAAGTAATGTGAATTGCAGAATTCAGTGAATCATCGAATCTTTGAACGCACCTTGCGCCTCTTGGTATTCCGAGAGGCATGCCTGTTTGAGTGTCATGAAACCTCAATCCCCATGGGTTTTTCGACCTGTGGGGACTTGGACCTGGGCGTTGCCTACCAAGGCTCGCCTCAAATGA…
ITS	8	14	Healthy	Fungi	Basidiomycota	Exobasidiomycetes	Exobasidiales	Cryptobasidiaceae	Acaromyces	ingoldii	AAGTCATAACAAGGTTTCTGTAGGTGAACCTGCAGAAGGATCATTAGGGAATTATAAAATCGGCTTGCCCCTCTCGAGGGTGCTCGCCGTAATTTCTATCCACAAAACACCGTGAACCCTCGAAAGAGGCGTAATTTTTTTTCTATAAAAACACAAAGTCTATGAAAGTAACAAAACATTAAAAACAAAATAAAACTTTTGACAACGGATCTCTTGGTTCTCCCATCGATGAAGAACGCAGCGAAACGCGATAGGTATTGTGAATTGCAGAATCAGGGAATCATCGAATTTTTGAACGCACCTTGCGCTCCCTGGTATTCCTAGGAGCATGCCTGTTTGAGTGTTGATAGCCTCTCCAAACCTTGGTTTTTTATTAAATCAAGTGCTTTGGGTCCCTGG…
ITS	8	4	Healthy	Fungi	Ascomycota	Sordariomycetes	Xylariales	Amphisphaeriaceae	Seimatosporium	vitis	AAGTCGTAACAAGGTCTCCGTTGGTGAACCAGCGGAGGGATCATTACAGAGTTATCTAACTCCCAAACCCATGTGAACTTACCATTGTTGCCTCGGCAGAACCTACCCGGTACCTACCCTGTAACGACCTACCCTGTAGCGAGTTACCCGGGAACGGCCTACCCTGTAGCGCGCTGCCGGTGGACTTCTAAACTCTTGTTATTTATTGTAATCTGAGCGTCTTATTTTAATAAGTCAAAACTTTCAACAACGGATCTCTTGGTTCTGGCATCGATGAAGAACGCAGCGAAATGCGATAAGTAGTGTGAATTGCAGAATTCAGTGAATCATCGAATCTTTGAACGCACATTGCGCCCTTCGGTATTCCGTTGGGCATGCCTGTTCGAGCGTCATTTAAAA…
ITS	8	12	Healthy	Fungi	Ascomycota	Sordariomycetes	Xylariales	Amphisphaeriaceae	Seimatosporium	vitis	AAGTCGTAACAAGGTCTCCGTTGGTGAACCAGCGGAGGGATCATTACAGAGTTATCTAACTCCCAAACCCATGTGAACTTACCATTGTTGCCTCGGCAGAACCTACCCGGTACCTACCCTGTAACGACCTACCCTGTAGCGAGTTACCCGGGAACGGCCTACCCTGTAGCGCGCTGCCGGTGGACTTCTAAACTCTTGTTATTTATTGTAATCTGAGCGTCTTATTTTAATAAGTCAAAACTTTCAACAACGGATCTCTTGGTTCTGGCATCGATGAAGAACGCAGCGAAATGCGATACGTAATGTGAATTGCAGAATTCAGTGAATCATCGAATCTTTGAACGCACATTGCGCCCATTAGTATTCTAGTGGGCATGCCTGTTCGAGCGTCATTTACAC…
ITS	8	7	Healthy	Fungi	Ascomycota	Sordariomycetes	Xylariales	Amphisphaeriaceae	Seimatosporium	vitis	AAGTCGTAACAAGGTCTCCGTTGGTGAACCAGCGGAGGGATCATTACAGAGTTATCTAACTCCCAAACCCATGTGAACTTACCATTGTTGCCTCGGCAGAACCTACCCGGTACCTACCCTGTAACGACCTACCCTGTAGCGAGTTACCCGGGAACGGCCTACCCTGTAGCGCGCTGCCGGTGGACTTCTAAACTCTTGTTATTTATTGTAATCTGAGCGTCTTATTTTAATAAGTCAAAACTTTCAACAACGGATCTCTTGGTTCTGGCATCGATGAAGAACGCAGCGAAATGCGATACGTAATGTGAATTGCAGAATTCAGTGAATCATCGAATCTTTGAACGCACATTGCGCCCATTAGTATTCTAGTGGGCATGCCTGTTCGAGCGTCATTTCAAC…
ITS	8	294	Healthy	Fungi	Ascomycota	Sordariomycetes	Xylariales	Amphisphaeriaceae	Seimatosporium	vitis	AAGTCGTAACAAGGTCTCCGTTGGTGAACCAGCGGAGGGATCATTACAGAGTTATCTAACTCCCAAACCCATGTGAACTTACCATTGTTGCCTCGGCAGAACCTACCCGGTACCTACCCTGTAACGACCTACCCTGTAGCGAGTTACCCGGGAACGGCCTACCCTGTAGCGCGCTGCCGGTGGACTTCTAAACTCTTGTTATTTATTGTAATCTGAGCGTCTTATTTTAATAAGTCAAAACTTTCAACAACGGATCTCTTGGTTCTGGCATCGATGAAGAACGCAGCGAAATGCGATACGTAATGTGAATTGCAGAATTCAGTGAATCATCGAATCTTTGAACGCACATTGCGCCCATTAGTATTCTAGTGGGCATGCCTGTTCGAGCGTCATTTCAAC…
ITS	8	21	Healthy	Fungi	Ascomycota	Sordariomycetes	Xylariales	Amphisphaeriaceae	Seimatosporium	vitis	AAGTCGTAACAAGGTCTCCGTTGGTGAACCAGCGGAGGGATCATTACAGAGTTATCTAACTCCCAAACCCATGTGAACTTACCATTGTTGCCTCGGCAGAACCTACCCGGTACCTACCCTGTAACGACCTACCCTGTAGCGAGTTACCCGGGAACGGCCTACCCTGTAGCGCGCTGCCGGTGGACTTCTAAACTCTTGTTATTTATTGTAATCTGAGCGTCTTATTTTAATAAGTCAAAACTTTCAACAATGGATCTCTTGGTTCTGGCATCGATGAAGAACGCAGCAAAATGCGATAAGTAGTGTGAATTGCAGAATTCAGTGAATCATCGAATCTTTGAACGCACATTGCGCCCTTTGGTATTCCTTAGGGCATGCCTGTTCGAGCGTCATTTACAC…
ITS	8	182	Healthy	Fungi	Ascomycota	Sordariomycetes	Myrmecridiales	Myrmecridiaceae	Myrmecridium	sorbicola	AAGTCGTAACAAGGTCTCCGTTGGTGAACCAGCGGAGGGATCATTACGAGAGTTGAAAAACTCCCAACCCATTGTTTACCTACCTGTGGAAATCGTGCTTCGGCAGGCAGCCCCGTGGGACGGGGCCCCCGCCTTCTCCAGAAGGTGCCTGCCGCTGGCCAAACAACAAACTCTGTCATACAAGTTACCATCTGAGTCTATAAACAAATAAGTTAAAACTTTCAACAACGGATCTCTTGGTTCTGGCATCGATGAAGAACGCAGCGAAATGCGATAAGTAATGTGAATTGCAGAATTCAGTGAATCATCGAATCTTTGAACGCACATTGCGCCCATTAGTACTCTAGTGGGCATGCCTGTTCGAGCGTCATTTCAACCCTCAAGCACTGCTTGGTGTTG…
ITS	8	24	Healthy	Fungi	Ascomycota	Sordariomycetes	Myrmecridiales	Myrmecridiaceae	Myrmecridium	sorbicola	AAGTCGTAACAAGGTCTCCGTTGGTGAACCAGCGGAGGGATCATTACGAGAGTTGAAAAACTCCCAACCCATTGTTTACCTACCTGTGGAAATCGTGCTTCGGCAGGCAGCCCCGTGGGACGGGGCCCCCGCCTTCTCCAGAAGGTGCCTGCCGCTGGCCAAACAACAAACTCTGTCATACAAGTTACCATCTGAGTCTATAAACAAATAAGTTAAAACTTTCAACAATGGATCTCTTGGTTCTGGCATCGATGAAGAACGCAGCGAAATGCGATAAGTAATGTGAATTGCAGAATTCAGTGAATCATCGAATCTTTGAACGCACATTGCGCCCTTTGGTATTCCTTAGGGCATGCCTGTTCGAGCGTCATTTACACCCTCAAGCACAGCTTGGTGTTG…
ITS	8	5	Healthy	Fungi	Ascomycota	Eurotiomycetes	Verrucariales	Verrucariaceae	NA	NA	AAGTCGTAACAAGGTTTCCGTAGGGTAAGCTTGGACCTCCAATCCCCATATCCTACCCATGCTAACCATTCTCTAGTGAACCTGCGGAAGGATCATTAATAATCGGGGGCCAGTCTTCATCCGCGGCTAATGCCGCCGGTGGAGTCAGCCTGTCTGAACACTCTTGTCTATCTACTCCTAGTTGCTTTGGCGGGTCGTCTCCGGACCGTCAGGGGCTTCGGCCCCCGGCGTGTGCCCGCCAAAGGCCTCAAATAAACCGCAACAACGTGTCTTGTCTTAACTAAAACAAAAAATAAACAAAACTTTCAACAACGGATCTCTTGGTTCTGGCATCGATGAAGAACGCAGCGAAATGCGATAAGTAATGCGAATTGCAGAATTCCGTGAGTCATCGAATCT…
ITS	8	6	Healthy	Fungi	Ascomycota	Lecanoromycetes	Lecanorales	Ramalinaceae	Bacidina	mendax	AAGTCGTAACAAGGTTTCCGTAGGTGAACCTGCGGAAGGATCATTACAGAGAGGAGCCCCGCGCTCCAGGGGGTTCGCCCCCGCCTCTCAACCCTGTGTAAATCATACCTATGTTGCTTTGGCGGGCCTTGAGGTCATGCTCATGCCGGGCGTCAGCTCGGCGAGCGCCCGCCGGAAGCCCACCAAAACTCGTTTAATTTATGCTGTCAGAGTCTAAACACAAATAAAGCAAAACTTTCAACAACGGATCTCTTGGTTCTGGCATCGATGAAGAACGCAGCGAAATGCGATAAGTAATGTGAATTGCAGAATTCAGTGAATCATCGAATCTTTGAACGCACATTGCGCCCCTCGGTATTCCGGGGGGCATACCTGTTCGAGCGTCATTACACCTCTCAA…
ITS	8	4	Healthy	Fungi	Ascomycota	Lecanoromycetes	Lecanorales	Ramalinaceae	Bacidia	chloroticula	AAGTCGTAACAAGGTTTCCGTAGGTGAACCTGCGGAAGGATCATTACAGAGAGGAGCTCCGCGCTCCAGGGGGTTCGCCCCCGCCTCTCAACCCTGTGAAAACATACCTTTGTTGCTTTGGCGGGCCTTGGGGTCATGCCCATGCCGAGCCTTACCGCCCGGCGCGCGCCCGCCAGAAGCCCACCAAAACTCGTTTAAATATGTCGTCAGAGTCTAAACACAAATAAAGCAAAACTTTCAACAACGGATCTCTTGGTTCTGGCATCGATGAAGAACGCAGCGAAATGCGATAAGTAATGTGAATTGCAGAATTCAGTGAATCATCGAATCTTTGAACGCACATTGCGCCCCTCGGCATTCCGGGGGGCATACCTGTTCGAGCGTCATTACACCTCTCAA…
ITS	8	5	Healthy	Fungi	Ascomycota	Lecanoromycetes	Lecanorales	Ramalinaceae	Bacidia	neosquamulosa	AAGTCGTAACAAGGTTTCCGTAGGTGAACCTGCGGAAGGATCATTACAGAGAGGAGCTTCGCGCTCCAGGGGGTTCGCCTCCGCCTCTCAACCCTGTGTAAATCATACCTTTGTTGCTTTGGCGGGCCTTGGGGTCATGCTCATGCCGGGCTTTTGCCTGGCGAGTGCTCGCCGGAAGCCTACCAAAACTCGTTTAATTTATGCTGTCAGAGTCTAAACACAAATAAAGCAAAACTTTCAACAACGGATCTCTTGGTTCTGGCATCGATGAAGAACGCAGCGAAATGCGATAAGTAATGTGAATTGCAGAATTCAGTGAATCATCGAATCTTTGAACGCACATTGCGCCCCTCGGTATTCCGGGGGGCATACCTGTTCGAGCGTCATTACACCTCTCAA…
ITS	8	8	Healthy	Fungi	Ascomycota	Dothideomycetes	Botryosphaeriales	Botryosphaeriaceae	Botryosphaeria	stevensii	AAGTCGTAACAAGGTTTCCGTAGGTGAACCTGCGGAAGGATCATTACCGAGTTCTCGGGCTTCGGCCCGAATCTCCCACCCTTTGTGAACATACCTCTGTTGCTTTGGCGGCTCTTGCCGCGTGGAGGCCCTCAAAAGCCCCCCCGCGCGCTTCCGCCAGAGGACCTTCAAACTCCAGTCAGTAAACGTCGACGTCTGAAAAACAAGTTAATAAACTAAAACTTTCAACAACGGATCTCTTGGTTCTGGCATCGATGAAGAACGCAGCGAAATGCGATAAGTAATGTGAATTGCAGAATTCAGTGAATCATCGAATCTTTGAACGCACATTGCGCCCCTTGGCATTCCGAGGGGCATGCCTGTTCGAGCGTCATTACAACCCTCAAGCTCTGCTTGGTA…
ITS	8	6	Healthy	Fungi	Ascomycota	Dothideomycetes	Pleosporales	Lophiotremataceae	Lophiotrema	rubi	AAGTCGTAACAAGGTTTCCGTAGGTGAACCTGCGGAAGGATCATTACCGTAGGGAGGTAACCCCCCCTTCGAGATAGCACCCTTGATTTTCGAGTACCTTCTGTTTCTTCGGCGGGCTCGCCCGCCGGTGGACAAACTCAAACCCTTTTTGCAATAGCAGTACGCTCTGATAAACAAACAAAAAGTTAAAACTTTCAACAACGGATCTCTTGGTTCTGGCATCGATGAAGAACGCAGCGAAATGCGATAAGTAGTGTGAATTGCAGAATTCAGTGAATCATCGAATCTTTGAACGCACATTGCGCCCTTTGGTATTCCTTAGGGCATGCCTGTTCGAGCGTCATTTACACCCTCAAGCACAGCTTGGTGTTGGGCGTCTGTCCCGCTTCGGCGCGGACT…
ITS	8	14	Healthy	Fungi	Ascomycota	Dothideomycetes	Pleosporales	Lophiotremataceae	Lophiotrema	rubi	AAGTCGTAACAAGGTTTCCGTAGGTGAACCTGCGGAAGGATCATTACCGTAGGGAGGTAACCCCCCCTTCGAGATAGCACCCTTGATTTTCGAGTACCTTCTGTTTCTTCGGCGGGCTCGCCCGCCGGTGGACAAACTCAAACCCTTTTTGCAATAGCAGTACGCTCTGATAAACAAACAAAAAGTTAAAACTTTCAACAACGGATCTCTTGGTTCTGGCATCGATGAAGAACGCAGCGAAATGCGATAAGTAGTGTGAATTGCAGAATTCAGTGAATCATCGAATCTTTGAACGCACATTGCGCCCTTTGGTATTCCTTAGGGCATGCCTGTTCGAGCGTCATTTCAAACTTCAAGCCCCCCTCATGGCTTGGTGTTGGGCGTCTGTCCTCCTGGGAC…
ITS	8	70	Healthy	Fungi	Ascomycota	Dothideomycetes	Pleosporales	Melanommataceae	NA	NA	AAGTCGTAACAAGGTTTCCGTAGGTGAACCTGCGGAAGGATCATTACCGTAGGGGCTTCGGCCCCTATTGAGATAGCACCCTTTGTTTATGAGCACCACTTGTTTCCTCGGCGGGCCTGCCCGCCGCCAGGACCCCCAACCAAACCCTTTGCAGTAGCAGTACCTTCAGTAGCAAAAACAAATATCAAAACTTTCAACAACGGATCTCTTGGTTCTGGCATCGATGAAGAACGCAGCGAAATGCGATAAGTAGTGTGAATTGCAGAATTCAGTGAATCATCGAATCTTTGAACGCACATTGCGCCCTTCGGTATTCCGTTGGGCATGCCTGTTCGAGCGTCATTTAAAACTTCAAGCTCTGCTTGGTGTTGGGCGTTTGTCCCGCCTATCGTGCGTGGA…
ITS	8	23	Healthy	Fungi	Ascomycota	Dothideomycetes	Pleosporales	Amorosiaceae	Angustimassarina	acerina	AAGTCGTAACAAGGTTTCCGTAGGTGAACCTGCGGAAGGATCATTACCGTAGGGGCTTCGGCCCCTATTGAGATAGCACCCTTTGTTTATGAGCACCACTTGTTTCCTCGGCGGGCCTGCCCGCCGCCAGGACCCCCAACCAAACCCTTTGCAGTAGCAGTACCTTCAGTAGCAAAAACAAATATCAAAACTTTCAACAATGGATCTCTTGGTTCTGGCATCGATGAAGAACGCAGCAAAATGCGATAAGTAGTGTGAATTGCAGAATTCAGTGAATCATCGAATCTTTGAACGCACATTGCGCCCTTTGGTATTCCTTAGGGCATGCCTGTTCGAGCGTCATTTACACCCTCAAGCACAGCTTGGTGTTGGGCGTCTGTCCCGCTTCGGCGCGGACTC…
ITS	8	7	Healthy	Fungi	Ascomycota	Dothideomycetes	Pleosporales	Lentitheciaceae	NA	NA	AAGTCGTAACAAGGTTTCCGTAGGTGAACCTGCGGAAGGATCATTACCTGGCCTTGGGCCGCTCGTGGGGGCTCGTCGCTTGCGGCGGCGCTTCCGGGGGTGCTTAGCCCTTGACTCTTACCTTGATTATGCGCACCTTTGTTGTTCCCTCGGCAGGTCCGCCTGCCGACAGGAACCCCATAAACCCTTTTGTATAAGCATCAAACGTCTGAAAACAAATTTAATTATTTACAACTTTCAACAATGGATCTCTTGGTTCTGGCATCGATGAAGAACGCAGCGAAATGCGATAAGTAGTGTGAATTGCAGAATTCAGTGAATCATCGAATCTTTGAACGCACATTGCGCCCCTTGGTATTCCATGGGGCATGCCTGTTCGAGCGTCATTTACACCCTCAA…
ITS	8	17	Healthy	Fungi	Ascomycota	Eurotiomycetes	Phaeomoniellales	Phaeomoniellaceae	Phaeomoniella	chlamydospora	AAGTCGTAACAAGGTTTCCGTAGGTGAACCTGCGGAAGGATCATTATCGAGTCAGGGTCCTCTGGGCCCGATCTCCAACCCTTTGTTTATCATACCTTTGTTGCTTTGGCAGACCCGTCCTTCGGGACCGTCGGGGGCGTTCAGTCGCCTCTGGCCAGCGTCTGCCAGTAGCCCAACCAAAATTCTTTGTTACATGTGACGTCTGAACGGTTCCATCAAAATCAAACCAAAACTTTCAACAACGGATCTCTTGGTTCTGGCATCGATGAAGAACGCAGCGAAATGCGATAAGTAATGTGAATTGCAGAATTCAGTGAATCATCGAATCTTTGAACGCACATTGCGCCCTTTGGTATTCCGAAGGGCATGCCTGTTCGAGCGTCATTATCAACCCTCAAG…
ITS	8	26	Healthy	Fungi	Ascomycota	Dothideomycetes	Pleosporales	Amorosiaceae	Angustimassarina	NA	AAGTCGTAACAAGGTTTCCGTAGGTGAACCTGCGGAAGGATCATTATCGTAGGGCTTTTGTCCTGTCGAGATAGCGTCCTTGCCTATTTTTTGGAGCACCGTTCGTTTCCTCAGCAGGCTTGCCTGCTACTGGGGACCCCTCAAACTCTTTGTAAATACAGTAATCGTCTGAAAAACAAACAAAAAATCAAAACTTTCAACAATGGATCTCTTGGTTCTGGCATCGATGAAGAACGCAGCAAAATGCGATAAGTAGTGTGAATTGCAGAATTCAGTGAATCATCGAATCTTTGAACGCACATTGCGCCCATTAGTACTCTAGTGGGCATGCCTGTTCGAGCGTCATTTCAACCCTCAAGCACTGCTTGGTGTTGGGGCCCTACGCAGCGTAGGCCCTAA…
ITS	8	22	Healthy	Fungi	Ascomycota	Dothideomycetes	Pleosporales	Amorosiaceae	Angustimassarina	NA	AAGTCGTAACAAGGTTTCCGTAGGTGAACCTGCGGAAGGATCATTATCGTAGGGCTTTTGTCCTGTCGAGATAGCGTCCTTGCCTATTTTTTGGAGCACCGTTCGTTTCCTCAGCAGGCTTGCCTGCTACTGGGGACCCCTCAAACTCTTTGTAAATACAGTAATCGTCTGAAAAACAAACAAAAAATCAAAACTTTCAACAATGGATCTCTTGGTTCTGGCATCGATGAAGAACGCAGCAAAATGCGATAAGTAGTGTGAATTGCAGAATTCAGTGAATCATCGAATCTTTGAACGCACATTGCGCCCATTAGTATTCTAGTGGGCATGCCTGTTCGAGCGTCATTTCAACCCTTAAGCCTAGCTTAGTGTTGGGAGTCTACTGTATTGTAGCTCCCC…
ITS	8	13	Healthy	Fungi	Ascomycota	Dothideomycetes	Pleosporales	Amorosiaceae	Angustimassarina	acerina	AAGTCGTAACAAGGTTTCCGTAGGTGAACCTGCGGAAGGATCATTATCGTAGGGCTTTTGTCCTGTCGAGATAGCGTCCTTGCCTATTTTTTGGAGCACCGTTCGTTTCCTCAGCAGGCTTGCCTGCTACTGGGGACCCCTCAAACTCTTTGTAAATACAGTAATCGTCTGAAAAACAAACAAAAAATCAAAACTTTCAACAATGGATCTCTTGGTTCTGGCATCGATGAAGAACGCAGCAAAATGCGATAAGTAGTGTGAATTGCAGAATTCAGTGAATCATCGAATCTTTGAACGCACATTGCGCCCTTCGGTATTCCGTTGGGCATGCCTGTTCGAGCGTCATTTAAAACTTCAAGCTCTGCTTGGTGTTGGGCGTTTGTCCCGCCTATCGTGCGT…
ITS	8	4	Healthy	Fungi	Ascomycota	Dothideomycetes	Pleosporales	Amorosiaceae	Angustimassarina	NA	AAGTCGTAACAAGGTTTCCGTAGGTGAACCTGCGGAAGGATCATTATCGTAGGGCTTTTGTCCTGTCGAGATAGCGTCCTTGCCTATTTTTTGGAGCACCGTTCGTTTCCTCAGCAGGCTTGCCTGCTACTGGGGACCCCTCAAACTCTTTGTAAATACAGTAATCGTCTGAAAAACAAACAAAAAATCAAAACTTTCAACAATGGATCTCTTGGTTCTGGCATCGATGAAGAACGCAGCAAAATGCGATAAGTAGTGTGAATTGCAGAATTCAGTGAATCATCGAATCTTTGAACGCACATTGCGCCCTTTGGTATTCCTAGGGCATGCCTGTTCGAGCGTCATTATCAACCCTCAAGCCCGGCTTGTTATTGGGTCCATATCAACTTTCATAGAAGA…
ITS	8	2442	Healthy	Fungi	Ascomycota	Dothideomycetes	Pleosporales	Amorosiaceae	Angustimassarina	acerina	AAGTCGTAACAAGGTTTCCGTAGGTGAACCTGCGGAAGGATCATTATCGTAGGGCTTTTGTCCTGTCGAGATAGCGTCCTTGCCTATTTTTTGGAGCACCGTTCGTTTCCTCAGCAGGCTTGCCTGCTACTGGGGACCCCTCAAACTCTTTGTAAATACAGTAATCGTCTGAAAAACAAACAAAAAATCAAAACTTTCAACAATGGATCTCTTGGTTCTGGCATCGATGAAGAACGCAGCAAAATGCGATAAGTAGTGTGAATTGCAGAATTCAGTGAATCATCGAATCTTTGAACGCACATTGCGCCCTTTGGTATTCCTTAGGGCATGCCTGTTCGAGCGTCATTTACACCCTCAAGCACAGCTTGGTGTTGGGCGTCTGTCCCGCTTCGGCGCGGA…
ITS	8	5	Healthy	Fungi	Ascomycota	Dothideomycetes	Pleosporales	Amorosiaceae	Angustimassarina	NA	AAGTCGTAACAAGGTTTCCGTAGGTGAACCTGCGGAAGGATCATTATCGTAGGGCTTTTGTCCTGTCGAGATAGCGTCCTTGCCTATTTTTTGGAGCACCGTTCGTTTCCTCAGCAGGCTTGCCTGCTACTGGGGACCCCTCAAACTCTTTGTAAATACAGTAATCGTCTGAAAAACAAACAAAAAATCAAAACTTTCAACAATGGATCTCTTGGTTCTGGCATCGATGAAGAACGCAGCGAAATGCGATAAGTAGTGTGAATTGCAGAATTCAGTGAATCATCGAATCTTTGAACGCACATTGCGCCCCTTGGTATTCCATGGGGCATGCCTGTTCGAGCGTCATTTACACCCTCAAGCTCTGCTTGGTGTTGGGCGTCTGTCCCGCTTCGTGCGCGG…
ITS	8	9	Healthy	Fungi	Ascomycota	Lecanoromycetes	Acarosporales	Acarosporaceae	Neoacrodontiella	eucalypti	AAGTCGTAACAAGGTTTCCGTAGGTGAGTAAACCCCAAATAAAAAAATTCCATTGAGAAAAGAACAAAATGCTAACATAATTTTCTAGGTGAACCTGCGGAAGGATCATTAAAAGAGAATTTAGTTTTCTGAGAGAAATCAAAGAAACTGAAATCCCAACCCTTACTTATACAAAAATTTAAAAATTGTTGCTTCGGCGAATGATTAATTTCGTCGCCAGAAGAACCTCAAACCAAACTCTTTATAAAAATAAATGTCTGAATTATTTGAAATAGGATAAAACCTATTAGAATTAAAATTACAACTTTCAACAACGGATCTCTTGGTTCTGGCATCGATGAAGAACGCAGCGAAATGCGATAAGTAATGTGAATTGCAGAATTTTGTGAATCATCGAAT…
ITS	8	4	Healthy	Fungi	Basidiomycota	Malasseziomycetes	Malasseziales	Malasseziaceae	Malassezia	NA	AAGTCGTAACAAGGTTTCTGTAGGTGAACCTGCAGAAGGATCATTAGTGAAGATTTGGGCAGGCCATAAGGACGCCAAAAAGTGTCCCTGGCCGCCTACACCCACTATACATCCACAAACCCGTGTGCACTGGTCTTGGAGAAAGGCTTCAGAGAGGTTTTTTGTGGCCTCTCTTGGAGTCTTTTTCTTCGCTACAAACTCGAATGGTTAGTATGAACGTGGAACTTGGTTGGACCGTCACTGGCCAACAAACTATACACAACTTTCGACAACGGATCTCTTGGTTCTCCCATCGATGAAGAACGCAGCGAAACGCGATAGGTAATGTGAATTGCAGAATTCCGTGAATCATCGAATCTTTGAACGCACCTTGCGCTCTATGGCAATCCGTAGAGCATG…
ITS	8	10	Healthy	Fungi	Basidiomycota	Malasseziomycetes	Malasseziales	Malasseziaceae	Malassezia	restricta	AAGTCGTAACAAGGTTTCTGTAGGTGAACCTGCAGAAGGATCATTAGTGAAGATTTGGGCAGGCCATACGGACGCCACAAAGTGTCCCTGGCCGCCTACACCCACTATACATCCACAAACCCGTGTGCACTGTCCTTGGAAAGGGCATTTGGAGAGAAAAAGGAAGAGAGAAGCGAGAACAGTGCGATCCGTCGCGTTGGGCGTTGATCTCTGGCTTGGTCTCTCTGAGGCCCTTTCCTCGCTACAAACTCGAATGGTTAGTATGAACGTGGAACTTGGTTGGACCGTCACTGGCCAACAAACTATACACAACTTTCGACAACGGATCTCTTGGTTCTCCCATCGATGAAGAACGCAGCGAAACGCGATAGGTAATGTGAATTGCAGAATTCCGTGAAT…
ITS-28S	8	6	Healthy	Fungi	Basidiomycota	Tremellomycetes	Tremellales	Cuniculitremaceae	Kockovaella	NA	AAGTCATAACAAGGTTTCCGTAGGTGAACCTGCGGAAGGATCATTAGTGATTTGGCCGAGAGGCCTTAATACAAATCCTCACACCTGTGAACTTGTCGGTGGGCTCACGCCCGCCGTACACCACAAACTATGTGTAATGAACGTCATATAACATAACAAAAACAAAACTTTCAACAACGGATCTCTTGGCTCTCGCATCGATGAAGAACGCAGCGAAATGCGATAAGTAATGTGAATTGCAGAATTCAGTGAATCATCGAATCTTTGAACGCACCTTGCGCCTCTTGGTATTCCGAGAGGCATGCCTGTTTGAGTGTCATGAAACCTCAATCCCCATGGGTTTTTCGACCTGTGGGGACTTGGACCTGGGCGTTGCCTACCAAGGCTCGCCTCAAATGA…
ITS-28S	8	13	Healthy	Fungi	Basidiomycota	Exobasidiomycetes	Exobasidiales	Cryptobasidiaceae	Acaromyces	ingoldii	AAGTCATAACAAGGTTTCTGTAGGTGAACCTGCAGAAGGATCATTAGGGAATTATAAAATCGGCTTGCCCCTCTCGAGGGTGCTCGCCGTAATTTCTATCCACAAAACACCGTGAACCCTCGAAAGAGGCGTAATTTTTTTTCTATAAAAACACAAAGTCTATGAAAGTAACAAAACATTAAAAACAAAATAAAACTTTTGACAACGGATCTCTTGGTTCTCCCATCGATGAAGAACGCAGCGAAACGCGATAGGTATTGTGAATTGCAGAATCAGGGAATCATCGAATTTTTGAACGCACCTTGCGCTCCCTGGTATTCCTAGGAGCATGCCTGTTTGAGTGTTGATAGCCTCTCCAAACCTTGGTTTTTTATTAAATCAAGTGCTTTGGGTCCCTGG…
ITS-28S	8	369	Healthy	Fungi	Ascomycota	Sordariomycetes	Xylariales	Sporocadaceae	Seiridium	marginatum	AAGTCGTAACAAGGTCTCCGTTGGTGAACCAGCGGAGGGATCATTACAGAGTTATCTAACTCCCAAACCCATGTGAACTTACCATTGTTGCCTCGGCAGAACCTACCCGGTACCTACCCTGTAACGACCTACCCTGTAGCGAGTTACCCGGGAACGGCCTACCCTGTAGCGCGCTGCCGGTGGACTTCTAAACTCTTGTTATTTATTGTAATCTGAGCGTCTTATTTTAATAAGTCAAAACTTTCAACAACGGATCTCTTGGTTCTGGCATCGATGAAGAACGCAGCGAAATGCGATACGTAATGTGAATTGCAGAATTCAGTGAATCATCGAATCTTTGAACGCACATTGCGCCCATTAGTATTCTAGTGGGCATGCCTGTTCGAGCGTCATTTCAAC…
ITS-28S	8	9	Healthy	Fungi	Ascomycota	Sordariomycetes	NA	NA	NA	NA	AAGTCGTAACAAGGTCTCCGTTGGTGAACCAGCGGAGGGATCATTACGAGAGTTGAAAAACTCCCAACCCATTGTTTACCTACCTGTGGAAATCGTGCTTCGGCAGGCAGCCCCGTGGGACGGGGCCCCCGCCTTCTCCAGAAGGTGCCTGCCGCTGGCCAAACAACAAACTCTGTCATACAAGTTACCATCTGAGTCTATAAACAAATAAGTTAAAACTTTCAACAACGGATCTCTTGGTTCTGGCATCGATGAAGAACGCAGCGAAATGCGATAAGTAATGTGAATTGCAGAATTCAGTGAATCATCGAATCTTTGAACGCACATTGCGCCCATTAGTACTCTAGTGGGCATGCCTGTTCGAGCGTCATTTCAACCCTCAAGCACTGCTTGGTGTTG…
ITS-28S	8	2	Healthy	Fungi	Ascomycota	Dothideomycetes	Pleosporales	Melanommataceae	Praetumpfia	obducens	AAGTCGTAACAAGGTTTCCGTAGGTGAACCTGCGGAAGGATCATTACCGTAGGGGCTTCGGCCCCTATTGAGATAGCACCCTTTGTTTATGAGCACCACTTGTTTCCTCGGCGGGCCTGCCCGCCGCCAGGACCCCCAACCAAACCCTTTGCAGTAGCAGTACCTTCAGTAGCAAAAACAAATATCAAAACTTTCAACAACGGATCTCTTGGTTCTGGCATCGATGAAGAACGCAGCGAAATGCGATAAGTAGTGTGAATTGCAGAATTCAGTGAATCATCGAATCTTTGAACGCACATTGCGCCCTTCGGTATTCCGTTGGGCATGCCTGTTCGAGCGTCATTTAAAACTTCAAGCTCTGCTTGGTGTTGGGCGTTTGTCCCGCCTATCGTGCGTGGA…
ITS-28S	8	6	Healthy	Fungi	Ascomycota	Leotiomycetes	Helotiales	Helotiales_fam_Incertae_sedis	Mycochaetophora	gentianae	AAGTCGTAACAAGGTTTCCGTAGGTGAACCTGCGGAAGGATCATTACTAGAGCAAAGGACAGGCAGCGCCCCACAGAAGCTTGCTTCGTGGCGGGGCTACCCTACTTCGGTAGGGTTTAGAGCCGTCGACCCTCTCGGAGAAGGTCGGTCCTGAACTCCACCCTTGAATAAACTACCTTTGTTGCTTTGGCGGGCCGCCTCGCGCCAGCGGCTTCGGCTGTTGAGTGCCCGCCAGAGGACCACAACTCTTGTTTTTAGTGATGTCTGAGTACTATATAATAGTTAAAACTTTCAACAACGGATCTCTTGGTTCTGGCATCGATGAAGAACGCAGCGAAATGCGATAAGTAATGTGAATTGCAGAATTCAGTGAATCATCGAATCTTTGAACGCACATTG…
ITS-28S	8	27	Healthy	Fungi	Ascomycota	NA	NA	NA	NA	NA	AAGTCGTAACAAGGTTTCCGTAGGTGAACCTGCGGAAGGATCATTATCGAGTCAGGGTCCTCTGGGCCCGATCTCCAACCCTTTGTTTATCATACCTTTGTTGCTTTGGCAGACCCGTCCTTCGGGACCGTCGGGGGCGTTCAGTCGCCTCTGGCCAGCGTCTGCCAGTAGCCCAACCAAAATTCTTTGTTACATGTGACGTCTGAACGGTTCCATCAAAATCAAACCAAAACTTTCAACAACGGATCTCTTGGTTCTGGCATCGATGAAGAACGCAGCGAAATGCGATAAGTAATGTGAATTGCAGAATTCAGTGAATCATCGAATCTTTGAACGCACATTGCGCCCTTTGGTATTCCGAAGGGCATGCCTGTTCGAGCGTCATTATCAACCCTCAAG…
ITS-28S	8	189	Healthy	Fungi	Ascomycota	Dothideomycetes	Pleosporales	NA	NA	NA	AAGTCGTAACAAGGTTTCCGTAGGTGAACCTGCGGAAGGATCATTATCGTAGGGCTTTTGTCCTGTCGAGATAGCGTCCTTGCCTATTTTTTGGAGCACCGTTCGTTTCCTCAGCAGGCTTGCCTGCTACTGGGGACCCCTCAAACTCTTTGTAAATACAGTAATCGTCTGAAAAACAAACAAAAAATCAAAACTTTCAACAATGGATCTCTTGGTTCTGGCATCGATGAAGAACGCAGCAAAATGCGATAAGTAGTGTGAATTGCAGAATTCAGTGAATCATCGAATCTTTGAACGCACATTGCGCCCTTTGGTATTCCTTAGGGCATGCCTGTTCGAGCGTCATTTACACCCTCAAGCACAGCTTGGTGTTGGGCGTCTGTCCCGCTTCGGCGCGGA…
ITS-28S	8	7	Healthy	Fungi	Basidiomycota	Malasseziomycetes	Malasseziales	Malasseziaceae	Malassezia	NA	AAGTCGTAACAAGGTTTCTGTAGGTGAACCTGCAGAAGGATCATTAGTGAAGATTTGGGCAGGCCATACGGACGCCACAAAGTGTCCCTGGCCGCCTACACCCACTATACATCCACAAACCCGTGTGCACTGTCCTTGGAAAGGGCATTTGGAGAGAAAAAGGAAGAGAGAAGCGAGAACAGTGCGATCCGTCGCGTTGGGCGTTGATCTCTGGCTTGGTCTCTCTGAGGCCCTTTCCTCGCTACAAACTCGAATGGTTAGTATGAACGTGGAACTTGGTTGGACCGTCACTGGCCAACAAACTATACACAACTTTCGACAACGGATCTCTTGGTTCTCCCATCGATGAAGAACGCAGCGAAACGCGATAGGTAATGTGAATTGCAGAATTCCGTGAAT…
ITS	9	7	Healthy	Fungi	Basidiomycota	Tremellomycetes	Tremellales	Bulleribasidiaceae	Vishniacozyma	foliicola	AAGTCATAACAAGGTTTCCGTAGGTGAACCTGCGGAAGGATCATTAATGATGCCCTCGAAGTCTTTGGACTGGTAGGGTTTGTGTCGGTCTCTTCGGAGTCGACCTTATCTCACACACCGTGAACTGTGGCTTCGGCCATTTACACAAACTGTTAGTAATGAATGTAACATCATAACAAACATAAAACTTTTAACAACGGATCTCTTGGCTCTCGCATCGATGAAGAACGCAGCGAAATGCGATAAGTAATGTGAATTGCAGAATTCAGTGAATCATCGAATCTTTGAACGCACCTTGCGCCCTTTGGTATTCCGAAGGGCATGCCTGTTTGAGTGTCATGAAACCTCACCCCACTTGGGTTTTTGCCCGAGCGGTGGTGGATTGGGTGTCTGCCGTTA…
ITS	9	31	Healthy	Fungi	Ascomycota	Dothideomycetes	Capnodiales	Cladosporiaceae	Cladosporium	NA	AAGTCGTAACAAGGTCTCCGTAGGTGAACCTGCGGAGGGATCATTACAAGTGACCCCGGTCTAACCACCGGGATGTTCATAACCCTTTGTTGTCCGACTCTGTTGCCTCCGGGGCGACCCTGCCTTCGGGCGGGGGCTCCGGGTGGACACTTCAAACTCTTGCGTAACTTTGCAGTCTGAGTAAACTTAATTAATAAATTAAAACTTTTAACAACGGATCTCTTGGTTCTGGCATCGATGAAGAACGCAGCGAAATGCGATAAGTAATGTGAATTGCAGAATTCAGTGAATCATCGAATCTTTGAACGCACATTGCGCCCCCTGGTATTCCGGGGGGCATGCCTGTTCGAGCGTCATTTCACCACTCAAGCCTCGCTTGGTATTGGGCAACGCGGTCCG…
ITS	9	34	Healthy	Fungi	Ascomycota	Dothideomycetes	Pleosporales	Didymosphaeriaceae	Pseudopithomyces	rosae	AAGTCGTAACAAGGTTTCCGTAGGTGAACCTGCGGAAGGATCATTAACCTTTCAAATCAGGGTGTGGCGCGGCCCCCGAGGAGCGGAAACAATCCAAGGGAGGTTTGCGGGGTCTTCGGACCTCCCTAACGCCCACACGACTGCCATCCTTACTTTACGAGCACCTTCTGTTCTCCCTCGGCGGGGCAACCTGCCGTTGGAACCGAATAAACTCTTTTTGCATCTAGCATTACCTGTTCCGAAACAAACAATCGTTACAACTTTCAACAATGGATCTCTTGGCTCTGGCATCGATGAAGAACGCAGCGAAATGCGATAAGTAGTGTGAATTGCAGAATTCAGTGAATCATCGAATCTTAGAACGCACATTGCGCCCCTCGGTATTCCGTGGGGCATGCC…
ITS	9	207	Healthy	Fungi	Basidiomycota	Agaricomycetes	Polyporales	Polyporaceae	Trametes	versicolor	AAGTCGTAACAAGGTTTCCGTAGGTGAACCTGCGGAAGGATCATTAACGAGTTTTGAAACGAGTTGTAGCTGGCCTTCCGAGGCATGTGCACGCTCTGCTCATCCACTCTACCCCTGTGCACTTACTGTAGGTTGGCGTGGGCTCCTTAACGGGAGCATTCTGCCGGCCTATGTATACTACAAACACTTTAAAGTATCAGAATGTAAACGCGTCTAACGCATCTATAATACAACTTTTAGCAACGGATCTCTTGGCTCTCGCATCGATGAAGAACGCAGCGAAATGCGATAAGTAATGTGAATTGCAGAATTCAGTGAATCATCGAATCTTTGAACGCACCTTGCGCTCCTTGGTATTCCGAGGAGCATGCCTGTTTGAGTGTCATGGAATTCTCAACT…
ITS	9	4	Healthy	Fungi	Ascomycota	Eurotiomycetes	Chaetothyriales	Herpotrichiellaceae	Rhinocladiella	NA	AAGTCGTAACAAGGTTTCCGTAGGTGAACCTGCGGAAGGATCATTACCGAGTTAGGGTCCTCTGGGCTCGACCTCCTACCCTTTGTCTACCTTACCTTTTGTTGCTTCGGCGGATCCGTCCCTTAGGGGACCGCCGGAGGGGTTTATCCCCCTCTGGCCCGCGTCCGCCGGTGGCCCACAACCAAAACTCTTGTTTAAACGTGTCGTCTAAGTACAAAAACAAATAAGTAAAAACTTTCAACAACGGATCTCTTGGTTCTGGCATCGATGAAGAACGCAGCGAAATGCGATAAGTAATGCGAATTGCAGAATCCGTGAGTCATCGAATCTTTGAACGCACATTGCGCCCTTTGGTATTCCGAAGGGCATGCCTGTTCGAGCGTCATTATCACCCCTCAA…
ITS	9	64	Healthy	Fungi	Ascomycota	Dothideomycetes	Pleosporales	Pleosporales_fam_Incertae_sedis	Nigrograna	NA	AAGTCGTAACAAGGTTTCCGTAGGTGAACCTGCGGAAGGATCATTACCGTTGGAGTTCGCTCCATCTGGGATAGAACCCTTGAATTTGAGTACCTTTTCGTTTCCTCGGTGGGCTCGCCCGCCGGTGGACAACCAAAACTCTTTGTAATAGCAGTATCTTCTGAAAAAAACAAATAGTCAAAACTTTCAACAACGGATCTCTTGGTTCTGGCATCGATGAAGAACGCAGCGAAATGCGATAAGTAGTGTGAATTGCAGAATTCAGTGAATCATCGAATCTTTGAACGCACATTGCGCCCTTCGGTATTCCGTTGGGCATGCCTGTTCGAGCGTCATTAGAAACTTCAAGCTCAGCTTGGTGTTGGGTGCTTGTCCGCCGCCCGCGGCGGACTCACCTCA…
ITS	9	3	Healthy	Fungi	Ascomycota	Eurotiomycetes	Phaeomoniellales	Phaeomoniellaceae	Phaeomoniella	chlamydospora	AAGTCGTAACAAGGTTTCCGTAGGTGAACCTGCGGAAGGATCATTACCGTTGGAGTTCGCTCCATCTGGGATAGAACCCTTGAATTTGAGTACCTTTTCGTTTCCTCGGTGGGCTCGCCCGCCGGTGGACAACCAAAACTCTTTGTAATAGCAGTATCTTCTGAAAAAAACAAATAGTCAAAACTTTCAACAACGGATCTCTTGGTTCTGGCATCGATGAAGAACGCAGCGAAATGCGATAAGTAGTGTGAATTGCAGAATTCAGTGAATCATCGAATCTTTGAACGCACATTGCGCCCTTTGGTATTCCGAAGGGCATGCCTGTTCGAGCGTCATTATCAACCCTCAAGCCCGGCTTGTTATTGGGTCCATATCAACTTTCATAGAAGATAGGCCCGA…
ITS	9	3	Healthy	Fungi	Basidiomycota	Microbotryomycetes	Sporidiobolales	Sporidiobolaceae	Rhodotorula	mucilaginosa	AAGTCGTAACAAGGTTTCCGTAGGTGAACCTGCGGAAGGATCATTAGTGAATATAGGACGTCCAACTTAACTTGGAGTCCGAACTCTCACTTTCTAACCCTGTGCACTTGTTTGGGATAGTAACTCTCGCAAGAGAGCGAACTCCTATTCACTTATAAACACAAAGTCTATGAATGTATTAAATTTTATAACAAAATAAAACTTTCAACAACGGATCTCTTGGCTCTCGCATCGATGAAGAACGCAGCGAAATGCGATAAGTAATGTGAATTGCAGAATTCAGTGAATCATCGAATCTTTGAACGCACCTTGCGCTCCATGGTATTCCGTGGAGCATGCCTGTTTGAGTGTCATGAATACTTCAACCCTCCTCTTTCTTAATGATTGAAGAGGTGTTTG…
ITS	9	6	Healthy	Fungi	Ascomycota	Eurotiomycetes	Phaeomoniellales	Phaeomoniellaceae	Phaeomoniella	chlamydospora	AAGTCGTAACAAGGTTTCCGTAGGTGAACCTGCGGAAGGATCATTATCGAGTCAGGGTCCTCTGGGCCCGATCTCCAACCCTTTGTTTATCATACCTTTGTTGCTTTGGCAGACCCGTCCTTCGGGACCGTCGGGGGCGTTCAGTCGCCTCTGGCCAGCGTCTGCCAGTAGCCCAACCAAAATTCTTTGTTACATGTGACGTCTGAACGGTTCCATCAAAATCAAACCAAAACTTTCAACAACGGATCTCTTGGTTCTGGCATCGATGAAGAACGCAGCGAAATGCGATAAGTAATGTGAATTGCAGAATTCAGTGAATCATCGAATCTTAGAACGCACATTGCGCCCCTCGGTATTCCGTGGGGCATGCCTGTTCGAGCGTCATCTACACCCTCAAGC…
ITS	9	7	Healthy	Fungi	Ascomycota	Eurotiomycetes	Phaeomoniellales	Phaeomoniellaceae	Phaeomoniella	chlamydospora	AAGTCGTAACAAGGTTTCCGTAGGTGAACCTGCGGAAGGATCATTATCGAGTCAGGGTCCTCTGGGCCCGATCTCCAACCCTTTGTTTATCATACCTTTGTTGCTTTGGCAGACCCGTCCTTCGGGACCGTCGGGGGCGTTCAGTCGCCTCTGGCCAGCGTCTGCCAGTAGCCCAACCAAAATTCTTTGTTACATGTGACGTCTGAACGGTTCCATCAAAATCAAACCAAAACTTTCAACAACGGATCTCTTGGTTCTGGCATCGATGAAGAACGCAGCGAAATGCGATAAGTAATGTGAATTGCAGAATTCAGTGAATCATCGAATCTTTGAACGCACATTGCGCCCTTCGGTATTCCGTTGGGCATGCCTGTTCGAGCGTCATTAGAAACTTCAAGC…
ITS	9	18	Healthy	Fungi	Ascomycota	Eurotiomycetes	Phaeomoniellales	Phaeomoniellaceae	Phaeomoniella	chlamydospora	AAGTCGTAACAAGGTTTCCGTAGGTGAACCTGCGGAAGGATCATTATCGAGTCAGGGTCCTCTGGGCCCGATCTCCAACCCTTTGTTTATCATACCTTTGTTGCTTTGGCAGACCCGTCCTTCGGGACCGTCGGGGGCGTTCAGTCGCCTCTGGCCAGCGTCTGCCAGTAGCCCAACCAAAATTCTTTGTTACATGTGACGTCTGAACGGTTCCATCAAAATCAAACCAAAACTTTCAACAACGGATCTCTTGGTTCTGGCATCGATGAAGAACGCAGCGAAATGCGATAAGTAATGTGAATTGCAGAATTCAGTGAATCATCGAATCTTTGAACGCACATTGCGCCCTTTGGTATTCCGAAGGGCATGCCTGTTCGAGCGTCATTATCAACCCTCAAG…
ITS	9	681	Healthy	Fungi	Ascomycota	Eurotiomycetes	Phaeomoniellales	Phaeomoniellaceae	Phaeomoniella	chlamydospora	AAGTCGTAACAAGGTTTCCGTAGGTGAACCTGCGGAAGGATCATTATCGAGTCAGGGTCCTCTGGGCCCGATCTCCAACCCTTTGTTTATCATACCTTTGTTGCTTTGGCAGACCCGTCCTTCGGGACCGTCGGGGGCGTTCAGTCGCCTCTGGCCAGCGTCTGCCAGTAGCCCAACCAAAATTCTTTGTTACATGTGACGTCTGAACGGTTCCATCAAAATCAAACCAAAACTTTCAACAACGGATCTCTTGGTTCTGGCATCGATGAAGAACGCAGCGAAATGCGATAAGTAATGTGAATTGCAGAATTCAGTGAATCATCGAATCTTTGAACGCACATTGCGCCCTTTGGTATTCCGAAGGGCATGCCTGTTCGAGCGTCATTATCAACCCTCAAG…
ITS	9	15	Healthy	Fungi	Basidiomycota	Tremellomycetes	Tremellales	Rhynchogastremataceae	Papiliotrema	flavescens	AAGTCGTAACAAGGTTTCCGTAGGTGAACCTGCGGAAGGATCATTATTGATTGGTCGAAAGACCTTATCAGATTCTACCACCTCTGTGAACCGTTGACCTCCGGGTTAATAATCAAACATCAGTGTAACGAACGTAAGAGTATCTTAATTAAACAAACCTTTTAACAACGGATCTCTTGGCTCTCGCATCGATGAAGAACGCAGCGAAATGCGATAAGTAATGTGAATTGCAGAATTCAGTGATCATCGAATCTTTGAACGCACCTTGCGCCTTTTGGTATTCCGAAAGGCATGCCTGTTTCAGTGTCATGAAATCTCAATCTAATATGTTTTCTGAACATGTTAGGCTTGGACTTGGGTGTCTGCCAGCAATGGCTCACCTCAAATGACTTAGTGGAA…
ITS	9	22	Healthy	Fungi	Basidiomycota	Malasseziomycetes	Malasseziales	Malasseziaceae	Malassezia	restricta	AAGTCGTAACAAGGTTTCTGTAGGTGAACCTGCAGAAGGATCATTAGTGAAGATTTGGGCAGGCCATACGGACGCCAAAAAGTGTCCCTGGCCGCCTACACCCACTATACATCCACAAACCCGTGTGCACTGTCTTGGAGAAAGGCTTCAGAGAAGTTTTTTGTGGCCTCTCTTGGGGTCTTTCTTCGCTACAAACTCGAATGGTTAGTATGAACGTGGAACTTGGTTGGACCGTCACTGGCCAACAAACTATACACAACTTTCGACAACGGATCTCTTGGTTCTCCCATCGATGAAGAACGCAGCGAAACGCGATAGGTAATGTGAATTGCAGAATTCCGTGAATCATCGAATCTTTGAACGCACCTTGCGCTCTATGGCAATCCGTAGAGCATGCCT…
ITS-28S	9	2	Healthy	Fungi	Ascomycota	NA	NA	NA	NA	NA	AAGTCGTAACAAGGTTTCCGTAGGTGAACCTGCGGAAGGATCATTATCGAGTCAGGGTCCTCTGGGCCCGATCTCCAACCCTTTGTTTATCATACCTTTGTTGCTTTGGCAGACCCGTCCTTCGGGACCGTCGGGGGCGTTCAGTCGCCTCTGGCCAGCGTCTGCCAGTAGCCCAACCAAAATTCTTTGTTACATGTGACGTCTGAACGGTTCCATCAAAATCAAACCAAAACTTTCAACAACGGATCTCTTGGTTCTGGCATCGATGAAGAACGCAGCGAAATGCGATAAGTAATGTGAATTGCAGAATTCAGTGAATCATCGAATCTTTGAACGCACATTGCGCCCTTTGGTATTCCGAAGGGCATGCCTGTTCGAGCGTCATTATCAACCCTCAAG…
ITS	10	271	Healthy	Fungi	Ascomycota	Dothideomycetes	Capnodiales	Mycosphaerellaceae	Mycosphaerella	tassiana	AAGTCGTAACAAGGTCTCCGTAGGTGAACCTGCGGAGGGATCATTACAAGAACGCCCGGGCTTCGGCCTGGTTATTCATAACCCTTTGTTGTCCGACTCTGTTGCCTCCGGGGCGACCCTGCCTTCGGGCGGGGGCTCCGGGTGGACACTTCAAACTCTTGCGTAACTTTGCAGTCTGAGTAAACTTAATTAATAAATTAAAACTTTTAACAACGGATCTCTTGGTTCTGGCATCGATGAAGAACGCAGCGAAATGCGATAAGTAATGTGAATTGCAGAATTCAGTGAATCATCGAATCTTTGAACGCACATTGCGCCCCCTGGTATTCCGGGGGGCATGCCTGTTCGAGCGTCATTTCACCACTCAAGCCTCGCTTGGTATTGGGCAACGCGGTCCGC…
ITS	10	18	Healthy	Fungi	Ascomycota	Dothideomycetes	Capnodiales	Cladosporiaceae	Cladosporium	NA	AAGTCGTAACAAGGTCTCCGTAGGTGAACCTGCGGAGGGATCATTACAAGTGACCCCGGTCTAACCACCGGGATGTTCATAACCCTTTGTTGTCCGACTCTGTTGCCTCCGGGGCGACCCTGCCTTCGGGCGGGGGCTCCGGGTGGACACTTCAAACTCTTGCGTAACTTTGCAGTCTGAGTAAACTTAATTAATAAATTAAAACTTTTAACAACGGATCTCTTGGTTCTGGCATCGATGAAGAACGCAGCGAAATGCGATAAGTAATGTGAATTGCAGAATTCAGTGAATCATCGAATCTTTGAACGCACATTGCGCCCCCTGGTATTCCGGGGGGCATGCCTGTTCGAGCGTCATTTCACCACTCAAGCCTCGCTTGGTATTGGGCAACGCGGTCCG…
ITS	10	10	Healthy	Fungi	Ascomycota	Dothideomycetes	Pleosporales	Pleosporaceae	Alternaria	alternata	AAGTCGTAACAAGGTCTCCGTAGGTGAACCTGCGGAGGGATCATTACACAAATATGAAGGCGGGCTGGAACCTCTCGGGGTTACAGCCTTGCTGAATTATTCACCCTTGTCTTTTGCGTACTTCTTGTTTCCTTGGTGGGTTCGCCCACCACTAGGACAAACATAAACCTTTTGTAATTGCAATCAGCGTCAGTAACAAATTAATAATTACAACTTTCAACAACGGATCTCTTGGTTCTGGCATCGATGAAGAACGCAGCGAAATGCGATAAGTAGTGTGAATTGCAGAATTCAGTGAATCATCGAATCTTTGAACGCACATTGCGCCCTTTGGTATTCCAAAGGGCATGCCTGTTCGAGCGTCATTTGTACCCTCAAGCTTTGCTTGGTGTTGGGCGT…
ITS	10	106	Healthy	Fungi	Ascomycota	Dothideomycetes	Dothideales	Aureobasidiaceae	Aureobasidium	pullulans	AAGTCGTAACAAGGTTTCCGTAGGTGAACCTGCGGAAGGATCATTAAAGAGTAAGGGTGCTCAGCGCCCGACCTCCAACCCTTTGTTGTTAAAACTACCTTGTTGCTTTGGCGGGACCGCTCGGTCTCGAGCCGCTGGGGATTCGTCCCAGGCGAGCGCCCGCCAGAGTTAAACCAAACTCTTGTTATTTAACCGGTCGTCTGAGTTAAAATTTTGAATAAATCAAAACTTTCAACAACGGATCTCTTGGTTCTCGCATCGATGAAGAACGCAGCGAAATGCGATAAGTAATGTGAATTGCAGAATTCAGTGAATCATCGAATCTTTGAACGCACATTGCGCCCCTTGGTATTCCGAGGGGCATGCCTGTTCGAGCGTCATTACACCACTCAAGCTATG…
ITS	10	80	Healthy	Fungi	Ascomycota	Lecanoromycetes	Candelariales	Candelariaceae	Candelariella	NA	AAGTCGTAACAAGGTTTCCGTAGGTGAACCTGCGGAAGGATCATTAATGAGCAAGGGTCTTCAGGCCCGACCTCCAACCCTGTGTCTATCTACCACTGTTGCTTTGGCGGACCTGCTGGGGAGACCCACCGCTGGCCTCTGGCTGGTGAGTGTCCGTCAGAGACTCTTCAAACTCTGTTTCTCCGTGATGTCTGAGTATCATACAATTAGTTAAAACTTTCAACAACGGATCTCTTGGTTCTGGCATCGATGAAGAACGCAGCGAAATGCGATAAGTAATGTGAATTGCAGAATTCAGTGAATCATCGAATCTTTGAACGCACATTGCGCCCCTTGGTATTCCGAGGGGCATGCCTGTTCGAGCGTCATTACACCACTCAAGCCCAGCTTGGTAATGGG…
ITS	10	2	Healthy	Fungi	Ascomycota	Dothideomycetes	Dothideales	Aureobasidiaceae	Aureobasidium	NA	AAGTCGTAACAAGGTTTCCGTAGGTGAACCTGCGGAAGGATCATTAATGAGCAAGGGTCTTCAGGCCCGACCTCCAACCCTGTGTCTATCTACCACTGTTGCTTTGGCGGACCTGCTGGGGAGACCCACCGCTGGCCTCTGGCTGGTGAGTGTCCGTCAGAGACTCTTCAAACTCTGTTTCTCCGTGATGTCTGAGTATCATACAATTAGTTAAAACTTTCAACAACGGATCTCTTGGTTCTGGCATCGATGAAGAACGCAGCGAAATGCGATAAGTAATGTGAATTGCAGAATTCAGTGAATCATCGAATCTTTGAACGCACATTGCGCCCCTTGGTATTCCGAGGGGCATGCCTGTTCGAGCGTCATTACACCACTCAAGCTATGCTTGGTATTGGG…
ITS	10	26	Healthy	Fungi	Ascomycota	Leotiomycetes	Helotiales	Sclerotiniaceae	Botrytis	NA	AAGTCGTAACAAGGTTTCCGTAGGTGAACCTGCGGAAGGATCATTACAGAGTTCATGCCCGAAAGGGTAGACCTCCCACCCTTGTGTATTATTACTTTGTTGCTTTGGCGAGCTGCCTTCGGGCCTTGTATGCTCGCCAGAGAATACCAAAACTCTTTTTATTAATGTCGTCTGAGTACTATATAATAGTTAAAACTTTCAACAACGGATCTCTTGGTTCTGGCATCGATGAAGAACGCAGCGAAATGCGATAAGTAATGTGAATTGCAGAATTCAGTGAATCATCGAATCTTTGAACGCACATTGCGCCCCTTGGTATTCCGGGGGGCATGCCTGTTCGAGCGTCATTTCAACCCTCAAGCTTAGCTTGGTATTGAGTCTATGTCAGTAATGGCAGGC…
ITS	10	365	Healthy	Fungi	Basidiomycota	Microbotryomycetes	Sporidiobolales	Sporidiobolaceae	Rhodotorula	mucilaginosa	AAGTCGTAACAAGGTTTCCGTAGGTGAACCTGCGGAAGGATCATTAGTGAATATAGGACGTCCAACTTAACTTGGAGTCCGAACTCTCACTTTCTAACCCTGTGCACTTGTTTGGGATAGTAACTCTCGCAAGAGAGCGAACTCCTATTCACTTATAAACACAAAGTCTATGAATGTATTAAATTTTATAACAAAATAAAACTTTCAACAACGGATCTCTTGGCTCTCGCATCGATGAAGAACGCAGCGAAATGCGATAAGTAATGTGAATTGCAGAATTCAGTGAATCATCGAATCTTTGAACGCACCTTGCGCTCCATGGTATTCCGTGGAGCATGCCTGTTTGAGTGTCATGAATACTTCAACCCTCCTCTTTCTTAATGATTGAAGAGGTGTTTG…
ITS	10	5	Healthy	Fungi	Basidiomycota	Microbotryomycetes	Sporidiobolales	Sporidiobolaceae	Rhodotorula	mucilaginosa	AAGTCGTAACAAGGTTTCCGTAGGTGAACCTGCGGAAGGATCATTCATAATAAGTGTTTTATGGCACTTTTTAAATCCATATCCACCTTGTGTGCAATGTCAGTCGATCTTCTTCATGGAGATCGACCAAACATCAACCTTTATTTTTTAACTCTTTGTCTGAAAAATATTATGAATAAACAATTCAAAATACAACTTTCAACAACGGATCTCTTGGCTCTCGCATCGATGAAGAACGCAGCGAAATGCGATAAGTAATGTGAATTGCAGAATTCAGTGAATCATCGAATCTTTGAACGCACCTTGCGCTCCATGGTATTCCGTGGAGCATGCCTGTTTGAGTGTCATGAATACTTCAACCCTCCTCTTTCTTAATGATTGAAGAGGTGTTTGGTTTCT…
ITS	10	34	Healthy	Fungi	Mortierellomycota	Mortierellomycetes	Mortierellales	Mortierellaceae	Mortierella	elongata	AAGTCGTAACAAGGTTTCCGTAGGTGAACCTGCGGAAGGATCATTCATAATAAGTGTTTTATGGCACTTTTTAAATCCATATCCACCTTGTGTGCAATGTCAGTCGATCTTCTTCATGGAGATCGACCAAACATCAACCTTTATTTTTTAACTCTTTGTCTGAAAAATATTATGAATAAACAATTCAAAATACAACTTTCAACAACGGATCTCTTGGCTCTCGCATCGATGAAGAACGCAGCGAAATGCGATACGTAATGTGAATTGCAGAATTCAGTGAATCATCGAATCTTTGAACGCATATTGCGCTCTTTGGTATTCCGAAGAGCATGCTTGTTTGAGTATCAGTAAACACCTCAAAGCTTTTGGATTTTTTAATCAAAAAGCTTTGGACTTGAG…
ITS	10	41	Healthy	Fungi	Mortierellomycota	Mortierellomycetes	Mortierellales	Mortierellaceae	Mortierella	elongata	AAGTCGTAACAAGGTTTCCGTAGGTGAACCTGCGGAAGGATCATTCATAATAAGTGTTTTATGGCACTTTTTAAATCCATATCCACCTTGTGTGCAATGTCAGTCGATCTTCTTCATGGAGATCGACCAAACATCAACCTTTATTTTTTAACTCTTTGTCTGAAAAATATTATGAATAAACAATTCAAAATACAACTTTCAACAACGGATCTCTTGGCTCTCGCATCGATGAAGAACGCAGCGAAATGCGATACGTAATGTGAATTGCAGAATTCAGTGAATCATCGAATCTTTGAACGCATATTGCGCTCTTTGGTATTCCGAAGAGCATGCTTGTTTGAGTATCAGTAAACACCTCAAAGCTTTTGGATTTTTTAATCGAAAAGCTTTGGACTTGAG…
ITS	10	203	Healthy	Fungi	Mortierellomycota	Mortierellomycetes	Mortierellales	Mortierellaceae	Mortierella	elongata	AAGTCGTAACAAGGTTTCCGTAGGTGAACCTGCGGAAGGATCATTCATAATAAGTGTTTTATGGCACTTTTTAAATCCATATCCACCTTGTGTGCAATGTCAGTCGATCTTCTTCATGGAGATCGACCAAACATCAACCTTTATTTTTTAACTCTTTGTCTGAAAAATATTATGAATAAACAATTCAAAATACAACTTTCAACAACGGATCTCTTGGCTCTCGCATCGATGAAGAACGCAGCGAAATGCGATACGTAATGTGAATTGCAGAATTCAGTGAATCATCGAATCTTTGAACGCATATTGCGCTCTTTGGTATTCCGAAGAGCATGCTTGTTTGAGTATCAGTAAACACCTCAAAGCTTTTGGATTTTTTAATCGAAAAGCTTTGGACTTGAG…
ITS	10	54	Healthy	Fungi	Basidiomycota	Malasseziomycetes	Malasseziales	Malasseziaceae	Malassezia	restricta	AAGTCGTAACAAGGTTTCTGTAGGTGAACCTGCAGAAGGATCATTAGTGAAGATTTGGGCAGGCCATACGGACGCCAAAAAGTGTCCCTGGCCGCCTACACCCACTATACATCCACAAACCCGTGTGCACTGTCTTGGAGAAAGGCTTCAGAGAAGTTTTTTGTGGCCTCTCTTGGGGTCTTTCTTCGCTACAAACTCGAATGGTTAGTATGAACGTGGAACTTGGTTGGACCGTCACTGGCCAACAAACTATACACAACTTTCGACAACGGATCTCTTGGTTCTCCCATCGATGAAGAACGCAGCGAAACGCGATAGGTAATGTGAATTGCAGAATTCCGTGAATCATCGAATCTTTGAACGCACCTTGCGCTCTATGGCAATCCGTAGAGCATGCCT…
ITS	11	24	Healthy	Fungi	Ascomycota	Leotiomycetes	Helotiales	Helotiales_fam_Incertae_sedis	Cadophora	melinii	AAGTCGTAACAAGGTTTCACTGCGGAGACCGTGCAACCCTGCGGGGAGGCAGCGCGACAGTAAATAAAGCTACCGCTTGCAAGTCAGTCTCGACTGGCAACACAATCGAATTGCGGGGACCTCCTAAAGCTCAAGCTACGAAGTTAGCGCCGAAAGGTGCTGATGCAGTTAAAATGCTTGAGATGTTACAATGGACAATCCGCAGCGAAGACCCTACAGCGCAAGCCACGGGTATCGTTCACAGACTAAGTGATTGTGGGTAGGCAACTACTTAAGATATAGTCGAGCCTGAGCCGAAAGGTTGAGGGTGCACTGTCCGTAGGTGAACCTGCGGAAGGATCATTAATAAACCTAGTCGTTCGCGTACATAGGGGCAACCCTCGCGTGATGTCAGCAATA…
ITS	11	43	Healthy	Fungi	Basidiomycota	Agaricomycetes	Hymenochaetales	Hymenochaetaceae	Phellinopsis	conchata	AAGTCGTAACAAGGTTTCCGTAGGTGAACCTGCGGAAGGATCATTAACGAGTTTTGAAAGCGAGCGTTGTTGCTGGCGCGGAGACGCGCATGTGCACGGGCTCGCACTCAATCCAACTCTCAACCCCCTGTGCACCTGTTGAAGTCAGTAGTCTTTTACCGGTACCTCTTTGAGGGACCGGTGGGAGGAGCGAACACTTCAAATCTTGAAGTCAGTAGTTGGAAACCCGGAAAGGGGGGTCAGGCTTGCGTCAGTAGTAAGCGGTGGAGGACGCCGCATGCGAGAGCAATTTGCCTTTACCTCGGAAGGGAGAACCGGCGAGCGCTTCGAGTCTTATAAACCTTTTACAAGTCATGTTAGAATGTAATGCTCTCTTGTGGGCGAAACAAATACAACTTT…
ITS	11	772	Healthy	Fungi	Basidiomycota	Agaricomycetes	Hymenochaetales	Hymenochaetaceae	Phellinopsis	conchata	AAGTCGTAACAAGGTTTCCGTAGGTGAACCTGCGGAAGGATCATTAACGAGTTTTGAAAGCGAGCGTTGTTGCTGGCGCGGAGACGCGCATGTGCACGGGCTCGCACTCAATCCAACTCTCAACCCCCTGTGCACCTGTTGAAGTCAGTAGTCTTTTACCGGTACCTCTTTGAGGGACCGGTGGGAGGAGCGAACACTTCAAATCTTGAAGTCAGTAGTTGGAAACCTGGAAAGGGGGGTCAGGCTTGCGTCAGTAGTAAGCGGTGGAGGACGCCGCATGCGAGAGCAATTTGCCTTTACCTCGGAAGGGAGACCGGCGAGCGCTTCGAGTCTTATAAACCTTTTACAAGTCATGTTAGAATGTAATGCTCCCTTGTGGGCGAAACAAATACAACTTTC…
ITS	11	49	Healthy	Fungi	Basidiomycota	Agaricomycetes	Hymenochaetales	Hymenochaetaceae	Phellinopsis	conchata	AAGTCGTAACAAGGTTTCCGTAGGTGAACCTGCGGAAGGATCATTAACGAGTTTTGAAAGCGAGCGTTGTTGCTGGCGCGGAGACGCGCATGTGCACGGGCTCGCACTCAATCCAACTCTCAACCCTCTGTGCACCTGTTGAAGTCAGTAGTCTTTTACCGGTACCTCTTTGAGGGACCGGTGGGAGGAGCGAACACTTCAAATCTTGAAGTCAGTAGTTGGAAACCTGGAAAGGGGGGTCAGGCTTGCGTCAGTAGTAAGCGGTGGAGGACGCCGCATGCGAGAGCAATTTGCCTTTACCTCGGAAGGGAGACCGGCGAGCGCTTCGAGTCTTATAAACCTTTTACAAGTCATGTTAGAATGTAATGCTCCCTTGTGGGCGAAACAAATACAACTTTC…
ITS	11	1135	Healthy	Fungi	Basidiomycota	Agaricomycetes	Hymenochaetales	Hymenochaetaceae	Phellinopsis	conchata	AAGTCGTAACAAGGTTTCCGTAGGTGAACCTGCGGAAGGATCATTAACGAGTTTTGAAAGCGAGCGTTGTTGCTGGCGCGGAGACGCGCATGTGCACGGGCTCGCACTCAATCCAACTCTCAACCCTCTGTGCACCTGTTGAAGTCAGTAGTCTTTTACCGGTACCTCTTTGAGGGACCGGTGGGAGGAGCGAACACTTCAAATCTTGAAGTCAGTAGTTGGAAACCTGGAAAGGGGGGTCAGGCTTGCGTCAGTAGTAAGCGGTGGAGGACGCCGCATGCGAGAGCAATTTGCCTTTACCTCGGAAGGGAGACCGGCGAGCGCTTCGAGTCTTATAAACCTTTTACAAGTCATGTTAGAATGTAATGCTCCCTTGTGGGCGAAACAAATACAACTTTC…
ITS	11	3	Healthy	Fungi	Ascomycota	Eurotiomycetes	Chaetothyriales	Herpotrichiellaceae	Rhinocladiella	NA	AAGTCGTAACAAGGTTTCCGTAGGTGAACCTGCGGAAGGATCATTACCGAGTTAGGGTCCTCTGGGCTCGACCTCCTACCCTTTGTCTACCTTACCTTTTGTTGCTTCGGCGGATCCGTTCCTTTGGGGACCGCCGGAGGGTTTACCCCCTCTGGCCCGCGTCCGCCGGTGGCCCACAACCAAAACTCTTGTTTAAACGTGTCGTCTAAGTACAAAAACAAATAAGTAAAAACTTTCAACAACGGATCTCTTGGTTCTGGCATCGATGAAGAACGCAGCGAAATGCGATAAGTAATGCGAATTGCAGAATCCGTGAGTCATCGAATCTTTGAACGCACATTGCGCCCTTTGGTATTCCGAAGGGCATGCCTGTTCGAGCGTCATTATCACCCCTCAAGC…
ITS	11	9	Healthy	Fungi	Ascomycota	Dothideomycetes	Pleosporales	Teichosporaceae	Teichospora	melanommoides	AAGTCGTAACAAGGTTTCCGTAGGTGAACCTGCGGAAGGATCATTACGCATAGCGAGAGCCGGAAGACAGTCCCCCTGTAGCAAAAATTACGGGGGGTAGGACTCTCGCCCCGAGCAATCGGGTCACCCTGCCTTTTGAGCACCATTTGTTTCCTCGGCGGGCTTGCCCGCCACTGGGACCCCCCAAAACCTTTTGCAATGAGAAGTAACCGTCAGTAAGATAAAAATTATCACAACTTTCAACAATGGATCTCTTGGCTCTGGCATCGATGAAGAACGCAGCGAAATGCGATAAGTAGTGTGAATTGCAGAATTCCGTGAATCATCGAATCTTTGAACGCACATTGCGCCCCTCGGTATTCCGTGGGGCATGCCTGTTCGAGCGTCATTTACACCCTC…
ITS	11	1381	Healthy	Fungi	Ascomycota	Eurotiomycetes	Phaeomoniellales	Phaeomoniellaceae	Phaeomoniella	chlamydospora	AAGTCGTAACAAGGTTTCCGTAGGTGAACCTGCGGAAGGATCATTATCGAGTCAGGGTCCTCTGGGCCCGATCTCCAACCCTTTGTTTATCATACCTTTGTTGCTTTGGCAGACCCGTCCTTCGGGACCGTCGGGGGCGTTCAGTCGCCTCTGGCCAGCGTCTGCCAGTAGCCCAACCAAAATTCTTTGTTACATGTGACGTCTGAACGGTTCCATCAAAATCAAACCAAAACTTTCAACAACGGATCTCTTGGTTCTGGCATCGATGAAGAACGCAGCGAAATGCGATAAGTAATGTGAATTGCAGAATTCAGTGAATCATCGAATCTTTGAACGCACATTGCGCCCTTTGGTATTCCGAAGGGCATGCCTGTTCGAGCGTCATTATCAACCCTCAAG…
ITS	11	49	Healthy	Fungi	Basidiomycota	Agaricomycetes	Hymenochaetales	Hymenochaetaceae	Phellinopsis	conchata	AAGTCGTAACAAGGTTTCCGTAGGTGAACCTGCGGAAGGATCATTATCGAGTCAGGGTCCTCTGGGCCCGATCTCCAACCCTTTGTTTATCATACCTTTGTTGCTTTGGCAGACCCGTCCTTCGGGACCGTCGGGGGCGTTCAGTCGCCTCTGGCCAGCGTCTGCCAGTAGCCCAACCAAAATTCTTTGTTACATGTGACGTCTGAACGGTTCCATCAAAATCAAACCAAAACTTTCAACAACGGATCTCTTGGTTCTGGCATCGATGAAGAACGCAGCGAAATGCGATAAGTAATGTGAATTGCAGAATTCAGTGAATCATCGAATCTTTGAACGCACCTTGCGCCCCTTGGTATTCCGAGGGGCATGCCTGTTTGAGTGTCATTTAAATCTCAAACC…
ITS	11	3	Healthy	Fungi	Ascomycota	Leotiomycetes	Helotiales	NA	NA	NA	AAGTCGTAACAAGGTTTCCGTAGGTGGGAGGTTTGCCTACGACCCCAGTTGGCCATGCCAGCAACATCTCTACTGTGCTAGAATTTACCTGTGTAATACTAGCAGCTCTTTGCTGAGTTCACAGATCAAATGGAGGTGGCCCTTCTGAGGGTTGAGATATGATCGGCCAGGATGCTTGACAGCACCTGATGTTTGCGGAACCTGCGGAAGGATCATTACAGAGAACATGCCCTTTGGGTAGATCTCCCACCCTTTGTTTACCTACCTTTGTTGCTTTGGCAGGCCCGTCTCTGGACCGTCGGCTTCGGCTGACCAGCGCCTGCCAGAGGACCCAAAACTCTTTATTACTGTCGTCTGAGTACTATACAAAATAGTTAAAACTTTCAACAACGGATCTCT…
ITS-28S	11	38	Healthy	Fungi	Ascomycota	Leotiomycetes	Helotiales	Hyaloscyphaceae	NA	NA	AAGTCGTAACAAGGTTTCACTGCGGAGACCGTGCAACCCTGCGGGGAGGCAGCGCGACAGTAAATAAAGCTACCGCTTGCAAGTCAGTCTCGACTGGCAACACAATCGAATTGCGGGGACCTCCTAAAGCTCAAGCTACGAAGTTAGCGCCGAAAGGTGCTGATGCAGTTAAAATGCTTGAGATGTTACAATGGACAATCCGCAGCGAAGACCCTACAGCGCAAGCCACGGGTATCGTTCACAGACTAAGTGATTGTGGGTAGGCAACTACTTAAGATATAGTCGAGCCTGAGCCGAAAGGTTGAGGGTGCACTGTCCGTAGGTGAACCTGCGGAAGGATCATTAATAAACCTAGTCGTTCGCGTACATAGGGGCAACCCTCGCGTGATGTCAGCAATA…
ITS-28S	11	4	Healthy	Fungi	Ascomycota	Leotiomycetes	Helotiales	Hyaloscyphaceae	NA	NA	AAGTCGTAACAAGGTTTCCGTAGGTGAACCTGCGGAAGGATCATTATCGAGTCAGGGTCCTCTGGGCCCGATCTCCAACCCTTTGTTTATCATACCTTTGTTGCTTTGGCAGACCCGTCCTTCGGGACCGTCGGGGGCGTTCAGTCGCCTCTGGCCAGCGTCTGCCAGTAGCCCAACCAAAATTCTTTGTTACATGTGACGTCTGAACGGTTCCATCAAAATCAAACCAAAACTTTCAACAACGGATCTCTTGGTTCTGGCATCGATGAAGAACGCAGCGAAATGCGATAAGTAATGTGAATTGCAGAATTCAGTGAATCATCGAATCTTTGAACGCACATTGCGCCCTTTGGTATTCCGAAGGGCATGCCTGTTCGAGCGTCATTATAACCACTCAAG…
ITS-28S	11	4130	Healthy	Fungi	Ascomycota	NA	NA	NA	NA	NA	AAGTCGTAACAAGGTTTCCGTAGGTGAACCTGCGGAAGGATCATTATCGAGTCAGGGTCCTCTGGGCCCGATCTCCAACCCTTTGTTTATCATACCTTTGTTGCTTTGGCAGACCCGTCCTTCGGGACCGTCGGGGGCGTTCAGTCGCCTCTGGCCAGCGTCTGCCAGTAGCCCAACCAAAATTCTTTGTTACATGTGACGTCTGAACGGTTCCATCAAAATCAAACCAAAACTTTCAACAACGGATCTCTTGGTTCTGGCATCGATGAAGAACGCAGCGAAATGCGATAAGTAATGTGAATTGCAGAATTCAGTGAATCATCGAATCTTTGAACGCACATTGCGCCCTTTGGTATTCCGAAGGGCATGCCTGTTCGAGCGTCATTATCAACCCTCAAG…
ITS-28S	11	7	Healthy	Fungi	Ascomycota	Leotiomycetes	Helotiales	NA	NA	NA	AAGTCGTAACAAGGTTTCCGTAGGTGAACCTGCGGAAGGATCATTATCGAGTCAGGGTCCTCTGGGCCCGATCTCCAACCCTTTGTTTATCATACCTTTGTTGCTTTGGCAGACCCGTCCTTCGGGACCGTCGGGGGCGTTCAGTCGCCTCTGGCCAGCGTCTGCCAGTAGCCCAACCAAAATTCTTTGTTACATGTGACGTCTGAACGGTTCCATCAAAATCAAACCAAAACTTTCAACAACGGATCTCTTGGTTCTGGCATCGATGAAGAACGCAGCGAAATGCGATAAGTAATGTGAATTGCAGAATTCAGTGAATCATCGAATCTTTGAACGCACATTGCGCCCTTTGGTATTCCGAAGGGCATGCCTGTTCGAGCGTCATTATCAACCCTCAAG…
ITS-28S	11	5	Healthy	Fungi	Basidiomycota	Malasseziomycetes	Malasseziales	Malasseziaceae	Malassezia	restricta	AAGTCGTAACAAGGTTTCTGTAGGTGAACCTGCAGAAGGATCATTAGTGAAGATTTGGGCAGGCCATACGGACGCCAAAAAGTGTCCCTGGCCGCCTACACCCACTATACATCCACAAACCCGTGTGCACTGTCTTGGAGAAAGGCTTCAGAGAAGTTTTTTGTGGCCTCTCTCTTGGGGTCTTTCTTCGCTACAAACTCGAATGGTTAGTATGAACGTGGAACTTGGTTGGACCGTCACTGGCCAACAAACTATACACAACTTTCGACAACGGATCTCTTGGTTCTCCCATCGATGAAGAACGCAGCGAAACGCGATAGGTAATGTGAATTGCAGAATTCCGTGAATCATCGAATCTTTGAACGCACCTTGCGCTCTATGGCAATCCGTAGAGCATGC…
ITS	12	106	Healthy	Fungi	Ascomycota	Dothideomycetes	Capnodiales	Cladosporiaceae	Cladosporium	NA	AAGTCGTAACAAGGTCTCCGTAGGTGAACCTGCGGAGGGATCATTACAAGTGACCCCGGTCTAACCACCGGGATGTTCATAACCCTTTGTTGTCCGACTCTGTTGCCTCCGGGGCGACCCTGCCTTCGGGCGGGGGCTCCGGGTGGACACTTCAAACTCTTGCGTAACTTTGCAGTCTGAGTAAACTTAATTAATAAATTAAAACTTTTAACAACGGATCTCTTGGTTCTGGCATCGATGAAGAACGCAGCGAAATGCGATAAGTAATGTGAATTGCAGAATTCAGTGAATCATCGAATCTTTGAACGCACATTGCGCCCCCTGGTATTCCGGGGGGCATGCCTGTTCGAGCGTCATTTCACCACTCAAGCCTCGCTTGGTATTGGGCAACGCGGTCCG…
ITS	12	7	Healthy	Fungi	Ascomycota	Dothideomycetes	Capnodiales	Cladosporiaceae	Cladosporium	sphaerospermum	AAGTCGTAACAAGGTCTCCGTAGGTGAACCTGCGGAGGGATCATTACAAGTTGACCCCGGCCCTCGGGCCGGGATGTTCACAACCCTTTGTTGTCCGACTCTGTTGCCTCCGGGGCGACCCTGCCTCCGGGCGGGGGCCCCGGGTGGACATTTCAAACTCTTGCGTAACTTTGCAGTCTGAGTAAATTTAATTAATAAATTAAAACTTTCAACAACGGATCTCTTGGTTCTGGCATCGATGAAGAACGCAGCGAAATGCGATAAGTAATGTGAATTGCAGAATTCAGTGAATCATCGAATCTTTGAACGCACATTGCGCCCCCTGGTATTCCGGGGGGCATGCCTGTTCGAGCGTCATTTCACCACTCAAGCCTCGCTTGGTATTGGGCGACGCGGTCC…
ITS	12	3	Healthy	Fungi	Ascomycota	Leotiomycetes	Helotiales	Helotiales_fam_Incertae_sedis	Cystodendron	NA	AAGTCGTAACAAGGTTTCCGTAGGTGAACCTGCGGAAGGATCATTAAAAAGATCAATCCGGTTGTAAAGTCAATGCCCTTTCGGGCCTTGTGGGGCTGTCTTAAACTCACAGCAATGCCAGTTGACAAGTCATGCCTGTTTACAGGCCTTGTGGGGCTGTTTTAAACTCACAGCAATACCAGTGACGCACACTCATACCGGGGGCTTTAGGGCCCCCGGGCCGGTTGAATCCCACCCGTGTCTACATACTCTTGTTGCTTTGGCAGGCCGTGGCCTCCGCTGTGGGCTCTGCCTGCATGTGCCTGCCAGAGGACCAAACTCTGAATTTTAGTGATGTCTGAGTACTATATAATAGTTAAAACTTTCAACAACGGATCTCTTGGTTCTGGCATCGATGAA…
ITS	12	44	Healthy	Fungi	Basidiomycota	Agaricomycetes	Sebacinales	NA	NA	NA	AAGTCGTAACAAGGTTTCCGTAGGTGAACCTGCGGAAGGATCATTAATGAACTTCAAGTCGGTCGTCTGTGCTGGTGGCAACACATGTGCACGTCGGCTGCAAATCCACACACCTGTGCACCTTTGACTTTGGGATCCGCTGGTTGGCTTGTCCGACTTGCAGCTGGTTGACTTGTGTGTCGACCTGGGTCTCAGGGTATTTTTACACATACTGAATGTAACGGAATGTCACTGTGCATAATGCGCATAATAACAACTTTCAACAACGGATCTCTTGGCTCTCGCACCGATGAAGAACGCAGCGAAATGCGATAAGTAATGTGAATTGCAGAATTCAGTGAATCATCGAATCTTTGAACGCACCTTGCACCCTTTGGTATTCCGAAGGGTACACCCGTT…
ITS	12	10	Healthy	Fungi	Ascomycota	Dothideomycetes	Pleosporales	NA	NA	NA	AAGTCGTAACAAGGTTTCCGTAGGTGAACCTGCGGAAGGATCATTACCATTTGCTCACGGGTGCAGTCTTGGGAAACCTGGCGGCCCCGAGCTTACCATCCCTGCCTATCCACACCTCATGTTACCTTCGGCAGGGCAACCTGCCGCTGGAGAAATCCAAACCCACTGTATCCAGTATCCACCTTCTGAGCATTTAAATTATCACAACTTTCAACAACGGATCTCTTGGCTCTGGCATCGATGAAGAACGCAGCGAAATGCGATAAGTAGTGTGAATTGCAGGCTTTAGTGAATCATCGAATCTTTGAACGCACATTGCGCCCTTTGGTATTCCACTGGGCATGCCTGTTCGAGCGTCATCTACACCTTCGAGCCCTGCTCGGTGTTGGGTGTCTGTCT…
ITS	12	3	Healthy	Fungi	Ascomycota	Dothideomycetes	Pleosporales	Lophiostomataceae	Lophiostoma	cynaroidis	AAGTCGTAACAAGGTTTCCGTAGGTGAACCTGCGGAAGGATCATTACCGTTGGGGCTTCGGCCCCAATCAAGATACCACCCCTTGCATTTTGAGTACCTTCTGTTTCCTCGGCGGGCCCGCCCGCCAACGGGGACCACACCGAACCCTTCTGTAGTTGCAGTAAACGTCTGAAAAACAAACAAAAAATCAAAACTTTCAACAACGGATCTCTTGGTTCTGGCATCGATGAAGAACGCAGCGAAATGCGATAAGTAGTGTGAATTGCAGAATTCAGTGAATCATCGAATCTTTGAACGCACATTGCGCCCTTTGGTATTCCTTAGGGCATGCCTGTTCGAGCGTCATCTAACCCCCTCAAGCACTGCTTGGTGTTGGGCGCTTTGTCCCGCCCCGGCGCG…
ITS	12	44	Healthy	Fungi	Basidiomycota	Microbotryomycetes	Sporidiobolales	Sporidiobolaceae	Rhodotorula	mucilaginosa	AAGTCGTAACAAGGTTTCCGTAGGTGAACCTGCGGAAGGATCATTAGTGAATATAGGACGTCCAACTTAACTTGGAGTCCGAACTCTCACTTTCTAACCCTGTGCACTTGTTTGGGATAGTAACTCTCGCAAGAGAGCGAACTCCTATTCACTTATAAACACAAAGTCTATGAATGTATTAAATTTTATAACAAAATAAAACTTTCAACAACGGATCTCTTGGCTCTCGCATCGATGAAGAACGCAGCGAAATGCGATAAGTAATGTGAATTGCAGAATTCAGTGAATCATCGAATCTTTGAACGCACCTTGCGCTCCATGGTATTCCGTGGAGCATGCCTGTTTGAGTGTCATGAATACTTCAACCCTCCTCTTTCTTAATGATTGAAGAGGTGTTTG…
ITS	12	5	Healthy	Fungi	Basidiomycota	Microbotryomycetes	Sporidiobolales	Sporidiobolaceae	Rhodotorula	dairenensis	AAGTCGTAACAAGGTTTCCGTAGGTGAACCTGCGGAAGGATCATTATCGAGTCAGGGTCCTCTGGGCCCGATCTCCAACCCTTTGTTTATCATACCTTTGTTGCTTTGGCAGACCCGTCCTTCGGGACCGTCGGGGGCGTTCAGTCGCCTCTGGCCAGCGTCTGCCAGTAGCCCAACCAAAATTCTTTGTTACATGTGACGTCTGAACGGTTCCATCAAAATCAAACCAAAACTTTCAACAACGGATCTCTTGGCTCTCGCATCGATGAAGAACGCAGCGAAATGCGATAAGTAATGTGAATTGCAGAATTCAGTGAATCATCGAATCTTTGAACGCACCTTGCGCTCCATGGTATTCCGTGGAGCATGCCTGTTTGAGTGTCATGAATACTTCAACCC…
ITS	12	23	Healthy	Fungi	Ascomycota	Dothideomycetes	Capnodiales	Cladosporiaceae	Cladosporium	NA	AAGTCGTAACAAGGTTTCCGTAGGTGAACCTGCGGAAGGATCATTATCGAGTCAGGGTCCTCTGGGCCCGATCTCCAACCCTTTGTTTATCATACCTTTGTTGCTTTGGCAGACCCGTCCTTCGGGACCGTCGGGGGCGTTCAGTCGCCTCTGGCCAGCGTCTGCCAGTAGCCCAACCAAAATTCTTTGTTACATGTGACGTCTGAACGGTTCCATCAAAATCAAACCAAAACTTTCAACAACGGATCTCTTGGTTCTGGCATCGATGAAGAACGCAGCGAAATGCGATAAGTAATGTGAATTGCAGAATTCAGTGAATCATCGAATCTTTGAACGCACATTGCGCCCCCTGGTATTCCGGGGGGCATGCCTGTTCGAGCGTCATTTCACCACTCAAGC…
ITS	12	38	Healthy	Fungi	Ascomycota	Eurotiomycetes	Phaeomoniellales	Phaeomoniellaceae	Phaeomoniella	chlamydospora	AAGTCGTAACAAGGTTTCCGTAGGTGAACCTGCGGAAGGATCATTATCGAGTCAGGGTCCTCTGGGCCCGATCTCCAACCCTTTGTTTATCATACCTTTGTTGCTTTGGCAGACCCGTCCTTCGGGACCGTCGGGGGCGTTCAGTCGCCTCTGGCCAGCGTCTGCCAGTAGCCCAACCAAAATTCTTTGTTACATGTGACGTCTGAACGGTTCCATCAAAATCAAACCAAAACTTTCAACAACGGATCTCTTGGTTCTGGCATCGATGAAGAACGCAGCGAAATGCGATAAGTAATGTGAATTGCAGAATTCAGTGAATCATCGAATCTTTGAACGCACATTGCGCCCTGTGGTATTCCGCAGGGCATGCCTGTTCGAGCGTCATTATAACCACTCAAG…
ITS	12	6275	Healthy	Fungi	Ascomycota	Eurotiomycetes	Phaeomoniellales	Phaeomoniellaceae	Phaeomoniella	chlamydospora	AAGTCGTAACAAGGTTTCCGTAGGTGAACCTGCGGAAGGATCATTATCGAGTCAGGGTCCTCTGGGCCCGATCTCCAACCCTTTGTTTATCATACCTTTGTTGCTTTGGCAGACCCGTCCTTCGGGACCGTCGGGGGCGTTCAGTCGCCTCTGGCCAGCGTCTGCCAGTAGCCCAACCAAAATTCTTTGTTACATGTGACGTCTGAACGGTTCCATCAAAATCAAACCAAAACTTTCAACAACGGATCTCTTGGTTCTGGCATCGATGAAGAACGCAGCGAAATGCGATAAGTAATGTGAATTGCAGAATTCAGTGAATCATCGAATCTTTGAACGCACATTGCGCCCTTTGGTATTCCGAAGGGCATGCCTGTTCGAGCGTCATTATCAACCCTCAAG…
ITS-28S	12	56	Healthy	Fungi	Ascomycota	NA	NA	NA	NA	NA	AAGTCGTAACAAGGTTTCCGTAGGTGAACCTGCGGAAGGATCATTATCGAGTCAGGGTCCTCTGGGCCCGATCTCCAACCCTTTGTTTATCATACCTTTGTTGCTTTGGCAGACCCGTCCTTCGGGACCGTCGGGGGCGTTCAGTCGCCTCTGGCCAGCGTCTGCCAGTAGCCCAACCAAAATTCTTTGTTACATGTGACGTCTGAACGGTTCCATCAAAATCAAACCAAAACTTTCAACAACGGATCTCTTGGTTCTGGCATCGATGAAGAACGCAGCGAAATGCGATAAGTAATGTGAATTGCAGAATTCAGTGAATCATCGAATCTTTGAACGCACATTGCGCCCTTTGGTATTCCGAAGGGCATGCCTGTTCGAGCGTCATTATCAACCCTCAAG…
ITS	13	13	Healthy	Fungi	NA	NA	NA	NA	NA	NA	AAGTCGTAACAAGGTAACCGTAGGTGAACCTGCGGTTGGATCATTATAAAATCTTCAATTCATTTTGGAACGAACTGTAGGGTCCGCCCTCCATACGTATTCAAGTACAAAATGAAACCCCTTTCCCAAAAGGAGAGGGGTAAACCCCACATTGTGTGAACTCGTACATTGTCTCTGGCGGGGGAGGAAGGAGATTGGGGATTTTCCCTTCGGGGGGCATTCCTTTTTGCAATTCCTCGTCAGCTCGGATCACTCGTCAAGGGTGAACCCCGGGCCGTGGACATCCCGCCAAAAACTTCCCTTGGGAGATCCTTGTCTGGGTCTCTCAGGGGATATCTTGTGCTCAACTTTTGTGTTTTGGGGAATGCTTCTGAGAATTTGACTGAGCAGATGCTCGGT…
ITS	13	32	Healthy	Fungi	Ascomycota	Eurotiomycetes	Chaetothyriales	Herpotrichiellaceae	Exophiala	psychrophila	AAGTCGTAACAAGGTCTCCGTAGGTGAACCTGCGGAGGGATCATTAACGAGTTAGGGTCTCACCGGCCCGATCTCCCAACCCTTTGTCTACTTGACCATCGTTGCTTCGGCGAGCCCGTCCCTCGGGACCGCCGGGGGGATCTTCACCGACCCTCTGGCCCGCGCTCGTCGATAGCCCCCAATTTTAAAACCTTAACTAAACGTGTCTTGAATCTAAGTATTATTGTTAAATAAAAACAAAACTTTCAACAACGGATCTCTTGGTTCTGGCATCGATGAAGAACGCAGCGAAATGCGATAAGTAATGCGAATTGCAGAATTCCAGTGAGTCATCGAATCTTTGAACGCACATTGCGCCCTTTGGTATTCCGAAGGGCATGCCTGTTCGAGCGTCATTAT…
ITS	13	9	Healthy	Fungi	Ascomycota	Dothideomycetes	Capnodiales	Mycosphaerellaceae	Mycosphaerella	tassiana	AAGTCGTAACAAGGTCTCCGTAGGTGAACCTGCGGAGGGATCATTACAAGAACGCCCGGGCTTCGGCCTGGTTATTCATAACCCTTTGTTGTCCGACTCTGTTGCCTCCGGGGCGACCCTGCCTTCGGGCGGGGGCTCCGGGTGGACACTTCAAACTCTTGCGTAACTTTGCAGTCTGAGTAAACTTAATTAATAAATTAAAACTTTTAACAACGGATCTCTTGGTTCTGGCATCGATGAAGAACGCAGCGAAATGCGATAAGTAATGTGAATTGCAGAATTCAGTGAATCATCGAATCTTTGAACGCACATTGCGCCCCCTGGTATTCCGGGGGGCATGCCTGTTCGAGCGTCATTTCACCACTCAAGCCTCGCTTGGTATTGGGCAACGCGGTCCGC…
ITS	13	14	Healthy	Fungi	Ascomycota	Dothideomycetes	Capnodiales	Cladosporiaceae	Cladosporium	NA	AAGTCGTAACAAGGTCTCCGTAGGTGAACCTGCGGAGGGATCATTACAAGTGACCCCGGTCTAACCACCGGGATGTTCATAACCCTTTGTTGTCCGACTCTGTTGCCTCCGGGGCGACCCTGCCTTCGGGCGGGGGCTCCGGGTGGACACTTCAAACTCTTGCGTAACTTTGCAGTCTGAGTAAACTTAATTAATAAATTAAAACTTTTAACAACGGATCTCTTGGTTCTGGCATCGATGAAGAACGCAGCGAAATGCGATAAGTAATGTGAATTGCAGAATTCAGTGAATCATCGAATCTTTGAACGCACATTGCGCCCCCTGGTATTCCGGGGGGCATGCCTGTTCGAGCGTCATTTCACCACTCAAGCCTCGCTTGGTATTGGGCAACGCGGTCCG…
ITS	13	17	Healthy	Fungi	Ascomycota	Dothideomycetes	Pleosporales	Pleosporaceae	Alternaria	alternata	AAGTCGTAACAAGGTCTCCGTAGGTGAACCTGCGGAGGGATCATTACACAAATATGAAGGCGGGCTGGAACCTCTCGGGGTTACAGCCTTGCTGAATTATTCACCCTTGTCTTTTGCGTACTTCTTGTTTCCTTGGTGGGTTCGCCCACCACTAGGACAAACATAAACCTTTTGTAATTGCAATCAGCGTCAGTAACAAATTAATAATTACAACTTTCAACAACGGATCTCTTGGTTCTGGCATCGATGAAGAACGCAGCGAAATGCGATAAGTAGTGTGAATTGCAGAATTCAGTGAATCATCGAATCTTTGAACGCACATTGCGCCCTTTGGTATTCCAAAGGGCATGCCTGTTCGAGCGTCATTTGTACCCTCAAGCTTTGCTTGGTGTTGGGCGT…
ITS	13	3	Healthy	Fungi	Ascomycota	Dothideomycetes	Capnodiales	Teratosphaeriaceae	Devriesia	NA	AAGTCGTAACAAGGTCTCCGTAGGTGAACCTGCGGAGGGATCATTACCAGAGATGGCGGGCCCCCGCGCCCCCGTCCCCAACCCTTTGTTGACCAAACCACTTTTGCCTCGGGGGCAGAGCGGCCTCCGCCGCCCCCGGTGGACCATTTAACCCTGTCTCTGTACGTCGGAGTCTTCGATAAATAAATGAAAACTTTTAACAACGGATCTCTTGGTTCTGGCATCGATGAAGAACGCAGCGAAATGCGATAAGTAATGTGAATTGCAGAATTCAGTGAATCATCGAATCTTTGAACGCACATTGCGCCCTCTGGCATTCCGGGGGGCATGCCCGTTCGAGCGTCATTAAAACCCATCAAGCCTGGCTTGGTATTGGGCGACGGGACCTCCCCGCGCCCC…
ITS	13	4	Healthy	Fungi	Ascomycota	Eurotiomycetes	Chaetothyriales	Herpotrichiellaceae	Exophiala	bonariae	AAGTCGTAACAAGGTCTCCGTAGGTGAACCTGCGGAGGGATCATTACCGAGTTAGGGTCTCACCGGCCCGATCTCCCAACCCTTTGTCTACTTGACCATCGTTGCTTCGGCGAGCCCGTCCTCACGGACCGCCGGGGGGTCTCTGTACCCCTTGGCCCGCGCTCGTCGATAGCCCCCAAATAAAAAAATCTTAACTAAACGTGTCTTGAATCTAAGTATTATTGTTAAATAAAAACAAAACTTTCAACAACGGATCTCTTGGTTCTGGCATCGATGAAGAACGCAGCGAAATGCGATAAGTAATGCGAATTGCAGAATTCCAGTGAGTCATCGAATCTTTGAACGCACATTGCGCCCTTTGGTATTCCGAAGGGCATGCCTGTTCGAGCGTCATTATCA…
ITS	13	2	Healthy	Fungi	Ascomycota	Sordariomycetes	Hypocreales	NA	NA	NA	AAGTCGTAACAAGGTCTCCGTTGGTGAACCAGCGGAGGGATCATTACCGAGTCTAACTCACCCACCCATGTGAACTTACCTTTTGTTGCCTCGGCGGGAACAGCCCCAGCGCCCCGTGCACTGGAATCAGGCCCCGCCGCAGGACCCAAACCTCTGTATTCATGAATTTCTTCTGATTTGAAAAGCTTCTTTTGGAGCAAAAATAAGTAACAACTTTCAACAATGGATCTCTTGGCTCTGGCATCGATGAAGAACGCAGCGAAATGCGATAAGTAATGCGAATTGCAGATTTCAGTGAATCATCGAATCTTTGAACGCACATTGCGCCCGTCAGTATTCTGGCGGGCATGCCTGTTCGAGCGTCATTTCAACCCTCAGAACCCCTTTGGGGGATCTGGT…
ITS	13	130	Healthy	Fungi	Ascomycota	Sordariomycetes	Xylariales	Xylariales_fam_Incertae_sedis	Fusidium	NA	AAGTCGTAACAAGGTCTCCGTTGGTGAACCAGCGGAGGGATCATTATAGAGTTGTAAAACTCCCAAAACCCATGTGAACATACCTGTTGCCTCGGCGGACCTACCCTGTAGTTACCCTGTAGCTACCCTGTAGAGCCGCCGAAGGACCATTAAACTCTTTTATCTCTGTATCTCTGAGTAAAAAACAAATAAGTTAAAACTTTCAACAACGGATCTCTTGGTTCTGGCATCGATGAAGAACGCAGCGAAATGCGATAAGTAATGTGAATTGCAGAATTCAGTGAATCATCGAATCTTTGAACGCACATTGCGCCCATTAGTATTCTAGTGGGCATGCCTGTTCGAGCGTCATTAAGTCCACTTAAGCCCCTTGCTTAGTATTGGGAATCTACGTCAGAA…
ITS	13	3	Healthy	Fungi	Ascomycota	Eurotiomycetes	Phaeomoniellales	Phaeomoniellaceae	Phaeomoniella	chlamydospora	AAGTCGTAACAAGGTCTCCGTTGGTGAACCAGCGGAGGGATCATTATAGAGTTGTAAAACTCCCAAAACCCATGTGAACATACCTGTTGCCTCGGCGGACCTACCCTGTAGTTACCCTGTAGCTACCCTGTAGAGCCGCCGAAGGACCATTAAACTCTTTTATCTCTGTATCTCTGAGTAAAAAACAAATAAGTTAAAACTTTCAACAACGGATCTCTTGGTTCTGGCATCGATGAAGAACGCAGCGAAATGCGATAAGTAATGTGAATTGCAGAATTCAGTGAATCATCGAATCTTTGAACGCACATTGCGCCCTTTGGTATTCCGAAGGGCATGCCTGTTCGAGCGTCATTATCAACCCTCAAGCCCGGCTTGTTATTGGGTCCATATCAACTTTCA…
ITS	13	9	Healthy	Fungi	Ascomycota	Sordariomycetes	Xylariales	NA	NA	NA	AAGTCGTAACAAGGTCTCCGTTGGTGAACCAGCGGAGGGATCATTATAGAGTTGTAAAACTCCCAAAACCCATGTGAACATACCTGTTGCCTCGGCGGACCTACCCTGTAGTTACCCTGTAGCTACCCTGTAGAGCCGCCGAAGGACCATTAAACTCTTTTATCTCTGTATCTCTGAGTAAAAAACAAATAAGTTAAAACTTTCAACAACGGATCTCTTGGTTCTGGCATCGATGAAGAACGCAGCGAAATGCGATAAGTAATGTGAATTGCAGAATTCAGTGAATCATCGAATCTTTGAACGCACATTGCGCCCTTTGGTATTCCGAAGGGCATGCCTGTTCGAGCGTCATTATCAACCCTCAAGCTCGGCTTGTTATTGGGTCTCTATATCGGTTAT…
ITS	13	16	Healthy	Fungi	Ascomycota	Eurotiomycetes	Phaeomoniellales	Phaeomoniellaceae	NA	NA	AAGTCGTAACAAGGTTTCCGTAGGTAAGTAATCATAACCAAATCCCTTAAAATCATCCCCCCAAGACAATACTAACATGCTTAATAGGTGAACCTGCGGAAGGATCATTACTGAGTTAGGGTTCCTTGTGAGCCCAATCTCCAACCCTTTGATAAAACACTTTGTTGCTTTGGCCAGCCCGTCTTTTGGGACCGCCGGAGGTTTAATCACCTCTGGCCAGTGCTGGCCAGTAGCCAATCTAAATTCTTCTTAACAATGTCGTCTGATATTTAATTAAAATATAATTAAAACTTTCAACAACGGATCTCTTGGTTCTGGCATCGATGAAGAACGCAGCGAAATGCGATAAGTAATGTGAATTGCAGAATTCAGTGAATCATCGAATCTTTGAACGCACAT…
ITS	13	254	Healthy	Fungi	Ascomycota	Eurotiomycetes	Phaeomoniellales	Phaeomoniellaceae	NA	NA	AAGTCGTAACAAGGTTTCCGTAGGTAAGTAATCATAACCAAATCCCTTTTAAATTTATCCCCCCAAGGCAATACTAACATGCTTAATAGGTGAACCTGCGGAAGGATCATTACTGAGTTAGGGTTCCTTGTGAGCCCAATCTCCAACCCTTTGATAAAACACTTTGTTGCTTTGGCCAGCCCGTCTTTTGGGACCGCCGGAGGTTTAATCACCTCTGGCCAGTGCTGGCCAGTAGCCAATCTAAATTCTTCTTAACAATGTCGTCTGATATTTAATTAAAATATAATTAAAACTTTCAACAACGGATCTCTTGGTTCTGGCATCGATGAAGAACGCAGCGAAATGCGATAAGTAATGTGAATTGCAGAATTCAGTGAATCATCGAATCTTTGAACGCAC…
ITS	13	122	Healthy	Fungi	Ascomycota	Eurotiomycetes	Chaetothyriales	Herpotrichiellaceae	NA	NA	AAGTCGTAACAAGGTTTCCGTAGGTAAGTCAAAACAACACTCCGGTCTTGTGTTTCTCTACGACAGCTTGCTAACATTCTTTTCTAGGTGAACCTGCGGAAGGATCATTAATGAGTTAGGGTCTTCTAGGCCCGACCTCCCAACCCTTTGTGTATTTGACCATCGTTGCTTCGGCGAGCCCGTCCCTCACGGGACCGCCGGGGGGCCTCTCAAAGGCTCTCTGGTCCGCGCTCGCCGGTGGCCAACCTTTAATTCTTTATTAAACGTGTCTTATCTGAGTACCATATTATAAATAAAAGCAAAACTTTCAACAACGGATCTCTTGGTTCTGGCATCGATGAAGAACGCAGCGAAATGCGATAAGTAATGCGAATTGCAGAATTCCAGTGAGTCATCGAA…
ITS	13	2	Healthy	Fungi	Ascomycota	Lecanoromycetes	Caliciales	Physciaceae	Physcia	stellaris	AAGTCGTAACAAGGTTTCCGTAGGTACAAATAGGTTTGCCTGCCGAAACCTCCCGCAACGACGTTAAAAAACTGCGCGGTCTGCGCCCTATTGGCGTGGGCAACACCGTTTAAGTGCTGAGAATGCCCGGCGAGAGCCCCGCACAACCAGCAGCCAGCAGTTACTGCCTGGTCCACAGATCAATCGACGGTGACCGTTATCGGTTAAGTTATGACCGGTCCAGAGCCCCAACGGGCCCTGGAGCCATGGAACCTGCGGAAGGATCATTACCGAGAGACGGGGTCTAACCGGCCTCAACTCTTCATCCGTGTCTACATACCAATGTTGCTTTGGCGAGCCTCGGGCTTGTTCCGGGGAGTTCACGCTCCTTCGCCCGCCAAAGGCCCATATAAAACCTGT…
ITS	13	5	Healthy	Fungi	Ascomycota	Lecanoromycetes	Caliciales	Physciaceae	Physcia	stellaris	AAGTCGTAACAAGGTTTCCGTAGGTACAAATAGGTTTGCCTGCCGAAACCTCCCGCAACGACGTTAAAAAACTGCGCGGTCTGCGCCCTATTGGCGTGGGCAACACCGTTTAAGTGCTGAGAATGCCCGGCGAGAGCCCCGCACAACCAGCAGCCAGCAGTTACTGCCTGGTCCACAGATCAATCGACGGTGACCGTTATCGGTTAAGTTATGACCGGTCCAGAGCCCCAACGGGCCCTGGAGCCATGGAACCTGCGGAAGGATCATTACCGAGAGACGGGGTCTAACCGGCCTCAACTCTTCATCCGTGTCTACATACCAATGTTGCTTTGGCGAGCCTCGGGCTTGTTCCGGGGAGTTCACGCTCCTTCGCCCGCCAAAGGCCCATATAAAACCTGT…
ITS	13	232	Healthy	Fungi	Ascomycota	Lecanoromycetes	Caliciales	Physciaceae	Physcia	stellaris	AAGTCGTAACAAGGTTTCCGTAGGTACAAATAGGTTTGCCTGCCGAAACCTCCCGCAACGACGTTAAAAAACTGCGCGGTCTGCGCCCTATTGGCGTGGGCAACACCGTTTAAGTGCTGAGAATGCCCGGCGAGAGCCCCGCACAACCAGCAGCCAGCAGTTACTGCCTGGTCCACAGATCAATCGACGGTGACCGTTATCGGTTAAGTTATGACCGGTCCAGAGCCCCAACGGGCCCTGGAGCCATGGAACCTGCGGAAGGATCATTACCGAGAGACGGGGTCTAACCGGCCTCAACTCTTCATCCGTGTCTACATACCAATGTTGCTTTGGCGAGCCTCGGGCTTGTTCCGGGGAGTTCACGCTCCTTCGCCCGCCAAAGGCCCATATAAAACCTGT…
ITS	13	15	Healthy	Fungi	Ascomycota	Leotiomycetes	Rhytismatales	Rhytismatales_fam_Incertae_sedis	Karstenia	macer	AAGTCGTAACAAGGTTTCCGTAGGTGAACCTGCGGAAGGATCATTAAACGAAAGCTGAGTAGTTCGCTGCTCAACCTTCCACCCTTTGAAAACAAACTTTATTGTTGCTTTGGCGGGGCGTGACCTAGTCCCGTTGGCTTAGGCTGACGAGTCCCCGCCGGAGAACCCCAAAACTCATTTTAAACTATGAAGTCTGAATAAAAAAATTAATAGCGATAAAACTTTCAACAACGGATCTCTTGGTTCTGGCATCGATGAAGAACGCAGCGAAATGCGATAAGTAATGTGAATTGCAGAATTCAGTGAATCATCGAATCTTTGAACGCACATTGCGCCCCCCGGTATTCCGGCGGGCATGCCTGTTCGAGCGTCATTTCAACCCTCAAGCTTTGCTTGGTA…
ITS	13	17	Healthy	Fungi	Ascomycota	Lecanoromycetes	Lecanorales	Ramalinaceae	Bacidina	caligans	AAGTCGTAACAAGGTTTCCGTAGGTGAACCTGCGGAAGGATCATTAAAGAGAGGAGCTCCGCGCTCCAGGGGGTTCGCCCCCGCCTCTCAACCCCGTGTAAATCATACCTTTGTTGCTTTGGCGGGCCTTGAGGTCATGCTCATGCCGGGCGTCCGCCCGGCGAGTGCCCGCCGGAAGCCCACCAAAACTCGTTTAATTTATGCTGTCAGAGTCTAAACACAAATAAAGCAAAACTTTCAACAACGGATCTCTTGGTTCTGGCATCGATGAAGAACGCAGCGAAATGCGATAAGTAATGTGAATTGCAGAATTCAGTGAATCATCGAATCTTTGAACGCACATTGCGCCCCTCGGTATTCCGGGGGGCATACCTGTTCGAGCGTCATTACACCTCTCAA…
ITS	13	50	Healthy	Fungi	Ascomycota	Lecanoromycetes	Candelariales	Candelariaceae	Candelariella	NA	AAGTCGTAACAAGGTTTCCGTAGGTGAACCTGCGGAAGGATCATTAAAGAGTAAGGGTCTCCTAGGCCCGACCTCCAACCCCATGGATACATACCTCTGTTGCTTTGGCGGGCCCGCTGGGGAGACCCACCGCCGGCCTAGGCTGGTGAGCGTCCGTCAAAGACTGCCTAAAATCCTGCTCATCGGTGACGTCTGAGTACTATACAATAGTTAAAACTTTCAACAACGGATCTCTTGGTTCTGGCATCGATGAAGAACGCAGCGAAATGCGATAAGTAATGTGAATTGCAGAATTCAGTGAATCATCGAATCTTTGAACGCACATTGCGCCCCTTGGTATTCCGAGGGGCATGCCTGTTCGAGCGTCATTACACCACTCAAGCTCCGCTTGGTCATGGG…
ITS	13	7	Healthy	Fungi	Ascomycota	Lecanoromycetes	Candelariales	Candelariaceae	Candelariella	NA	AAGTCGTAACAAGGTTTCCGTAGGTGAACCTGCGGAAGGATCATTAAAGAGTAAGGGTCTCCTAGGCCCGACCTCCAACCCCATGGATACATACCTCTGTTGCTTTGGCGGGCCCGCTGGGGAGACCCACCGCCGGCCTAGGCTGGTGAGCGTCCGTCAAAGACTGCCTAAAATCCTGCTCATCGGTGACGTCTGAGTACTATACAATAGTTAAAACTTTCAACAACGGATCTCTTGGTTCTGGCATCGATGAAGAACGCAGCGAAATGCGATAAGTAATGTGAATTGCAGAATTCAGTGAATCATCGAATCTTTGAACGCACATTGCGCCCTTTGGTATTCCGAAGGGCATGCCTGTTCGAGCGTCATTATCAACCCTCAAGCTCGGCTTGTTATTGG…
ITS	13	2	Healthy	Fungi	Ascomycota	Dothideomycetes	Dothideales	Aureobasidiaceae	Aureobasidium	pullulans	AAGTCGTAACAAGGTTTCCGTAGGTGAACCTGCGGAAGGATCATTAAAGAGTAAGGGTGCTCAGCGCCCGACCTCCAACCCTTTGTTGTTAAAACTACCTTGTTGCTTTGGCGGGACCGCTCGGTCTCGAGCCGCTGGGGATTCGTCCCAGGCGAGCGCCCGCCAGAGTTAAACCAAACTCTTGTTATTTAACCGGTCGTCTGAGTTAAAATTTTGAATAAATCAAAACTTTCAACAACGGATCTCTTGGTTCTCGCATCGATGAAGAACGCAGCGAAATGCGATAAGTAATGTGAATTGCAGAATTCAGTGAATCATCGAATCTTTGAACGCACATTGCGCCCCTTGGTATTCCGAGGGGCATGCCTGTTCGAGCGTCATTACACCACTCAAGCTATG…
ITS	13	15	Healthy	Fungi	Ascomycota	Dothideomycetes	Pleosporales	Phaeosphaeriaceae	Neosetophoma	NA	AAGTCGTAACAAGGTTTCCGTAGGTGAACCTGCGGAAGGATCATTAAATTCAGTAGCTTGCTACTGTTAGGGGGGTCTATTAGTCTGTATAGTATCACTACTGATGAGCAGCACGACCCTCTGTCTATACCCTTGTCTTTTGCGCACTCATGTTTCCTCGGCGGCTTTATACCCGCCGGCTGGATCAATCTATAACCTTTTTAATTTTCAATCAGCGTCTGAAAAACCTAATAATTACAACTTTCAACAACGGATCTCTTGGTTCTGGCATCGATGAAGAACGCAGCGAAATGCGATAAGTAGTGTGAATTGCAGAATTCAGTGAATCATCGAATCTTTGAACGCACATTGCGCCCCTTGGTATTCCATGGGGCATGCCTGTTCGAGCGTCATTTGTAC…
ITS	13	2	Healthy	Fungi	Ascomycota	Dothideomycetes	Pleosporales	Didymosphaeriaceae	Pseudopithomyces	rosae	AAGTCGTAACAAGGTTTCCGTAGGTGAACCTGCGGAAGGATCATTAACCTTTCAAAACAGGGTGCGTCGCGGCCCCCGAGGTGCGGAAACAAGCCTCGAGCGGTTTGGGGTCCTCCCCTTCACGCGCGCACGACTGCCATCCTTACTTTACGAGCACCTTCTGTTCTCCCTCGGCGGGGCAACCTGCCGTTGGAACCGAATAAACTCTTTTTGCATCTAGCATTACCTGTTCCGAAACAAACAATCGTTACAACTTTCAACAATGGATCTCTTGGCTCTGGCATCGATGAAGAACGCAGCGAAATGCGATAAGTAGTGTGAATTGCAGAATTCAGTGAATCATCGAATCTTTGAACGCACATTGCGCCCCTCGGTATTCCGTGGGGCATGCCTGTTCGA…
ITS	13	6	Healthy	Fungi	Ascomycota	NA	NA	NA	NA	NA	AAGTCGTAACAAGGTTTCCGTAGGTGAACCTGCGGAAGGATCATTAACGAGTGATTGCGTGGTATGTGACGCAGCCTCAACCCTATGTAAACCATACCTTTTGTTGCTTTGGCGGGGCGTGGCTTCGGCCCCGTTGGTCTAGGCCGACGTGCCCCCGCCAGAGGACCCTAAAAATCTGTTTAATTGTGTCTGAATATCAAAATAAATAGCGATAAAACTTTCAACAACGGATCTCTTGGTTCTGGCATCGATGAAGAACGCAGCGAAATGCGATAAGTAATGTGAATTGCAGAATTCAGTGAATCATCGAATCTTTGAACGCACATTGCGCCCATTAGTATTCTAGTGGGCATGCCTGTTCGAGCGTCATTAAGTCCACTTAAGCCCCTTGCTTAGTAT…
ITS	13	450	Healthy	Fungi	Ascomycota	Leotiomycetes	Rhytismatales	Rhytismatales_fam_Incertae_sedis	Karstenia	macer	AAGTCGTAACAAGGTTTCCGTAGGTGAACCTGCGGAAGGATCATTAACGAGTGATTGCGTGGTATGTGACGCAGCCTCAACCCTATGTAAACCATACCTTTTGTTGCTTTGGCGGGGCGTGGCTTCGGCCCCGTTGGTCTAGGCCGACGTGCCCCCGCCAGAGGACCCTAAAAATCTGTTTAATTGTGTCTGAATATCAAAATAAATAGCGATAAAACTTTCAACAACGGATCTCTTGGTTCTGGCATCGATGAAGAACGCAGCGAAATGCGATAAGTAATGTGAATTGCAGAATTCAGTGAATCATCGAATCTTTGAACGCACATTGCGCCCCCCGGTATTCCGGCGGGCATGCCTGTTCGAGCGTCATTTCAACCCTCAAGCTCTGCTTGGTATTGG…
ITS	13	6	Healthy	Fungi	Ascomycota	Lecanoromycetes	Lecanorales	Ramalinaceae	Bacidia	neosquamulosa	AAGTCGTAACAAGGTTTCCGTAGGTGAACCTGCGGAAGGATCATTAACGAGTGATTGCGTGGTATGTGACGCAGCCTCAACCCTATGTAAACCATACCTTTTGTTGCTTTGGCGGGGCGTGGCTTCGGCCCCGTTGGTCTAGGCCGACGTGCCCCCGCCAGAGGACCCTAAAAATCTGTTTAATTGTGTCTGAATATCAAAATAAATAGCGATAAAACTTTCAACAACGGATCTCTTGGTTCTGGCATCGATGAAGAACGCAGCGAAATGCGATAAGTAATGTGAATTGCAGAATTCAGTGAATCATCGAATCTTTGAACGCACATTGCGCCCCTCGGTATTCCGGGGGGCATACCTGTTCGAGCGTCATTACACCTCTCAAGCGTAGCTTGGTATTGG…
ITS	13	3	Healthy	Fungi	Ascomycota	Dothideomycetes	Pleosporales	Didymellaceae	NA	NA	AAGTCGTAACAAGGTTTCCGTAGGTGAACCTGCGGAAGGATCATTAACGAGTGATTGCGTGGTATGTGACGCAGCCTCAACCCTATGTAAACCATACCTTTTGTTGCTTTGGCGGGGCGTGGCTTCGGCCCCGTTGGTCTAGGCCGACGTGCCCCCGCCAGAGGACCCTAAAAATCTGTTTAATTGTGTCTGAATATCAAAATAAATAGCGATAAAACTTTCAACAACGGATCTCTTGGTTCTGGCATCGATGAAGAACGCAGCGAAATGCGATAAGTAATGTGAATTGCAGAATTCAGTGAATCATCGAATCTTTGAACGCACATTGCGCCCCTTGGTATTCCATGGGGCATGCCTGTTCGAGCGTCATTTGTACCTTCAAGCTCTGCTTGGTGTTGG…
ITS	13	4	Healthy	Fungi	Ascomycota	Lecanoromycetes	Candelariales	Candelariaceae	Candelariella	NA	AAGTCGTAACAAGGTTTCCGTAGGTGAACCTGCGGAAGGATCATTAACGAGTGATTGCGTGGTATGTGACGCAGCCTCAACCCTATGTAAACCATACCTTTTGTTGCTTTGGCGGGGCGTGGCTTCGGCCCCGTTGGTCTAGGCCGACGTGCCCCCGCCAGAGGACCCTAAAAATCTGTTTAATTGTGTCTGAATATCAAAATAAATAGCGATAAAACTTTCAACAACGGATCTCTTGGTTCTGGCATCGATGAAGAACGCAGCGAAATGCGATAAGTAATGTGAATTGCAGAATTCAGTGAATCATCGAATCTTTGAACGCACATTGCGCCCCTTGGTATTCCGAGGGGCATGCCTGTTCGAGCGTCATTACACCACTCAAGCTCCGCTTGGTCATGG…
ITS	13	15	Healthy	Fungi	Ascomycota	Eurotiomycetes	Phaeomoniellales	Phaeomoniellaceae	Phaeomoniella	chlamydospora	AAGTCGTAACAAGGTTTCCGTAGGTGAACCTGCGGAAGGATCATTAACGAGTGATTGCGTGGTATGTGACGCAGCCTCAACCCTATGTAAACCATACCTTTTGTTGCTTTGGCGGGGCGTGGCTTCGGCCCCGTTGGTCTAGGCCGACGTGCCCCCGCCAGAGGACCCTAAAAATCTGTTTAATTGTGTCTGAATATCAAAATAAATAGCGATAAAACTTTCAACAACGGATCTCTTGGTTCTGGCATCGATGAAGAACGCAGCGAAATGCGATAAGTAATGTGAATTGCAGAATTCAGTGAATCATCGAATCTTTGAACGCACATTGCGCCCTTTGGTATTCCGAAGGGCATGCCTGTTCGAGCGTCATTATCAACCCTCAAGCCCGGCTTGTTATTG…
ITS	13	14	Healthy	Fungi	Ascomycota	Eurotiomycetes	Phaeomoniellales	Phaeomoniellaceae	NA	NA	AAGTCGTAACAAGGTTTCCGTAGGTGAACCTGCGGAAGGATCATTAACGAGTGATTGCGTGGTATGTGACGCAGCCTCAACCCTATGTAAACCATACCTTTTGTTGCTTTGGCGGGGCGTGGCTTCGGCCCCGTTGGTCTAGGCCGACGTGCCCCCGCCAGAGGACCCTAAAAATCTGTTTAATTGTGTCTGAATATCAAAATAAATAGCGATAAAACTTTCAACAACGGATCTCTTGGTTCTGGCATCGATGAAGAACGCAGCGAAATGCGATAAGTAATGTGAATTGCAGAATTCAGTGAATCATCGAATCTTTGAACGCACATTGCGCCCTTTGGTATTCCGAAGGGCATGCCTGTTCGAGCGTCATTATCAACCCTCAAGCTCGGCTTGTTATTG…
ITS	13	19	Healthy	Fungi	Basidiomycota	Agaricomycetes	Hymenochaetales	Hymenochaetaceae	Fomitiporia	punicata	AAGTCGTAACAAGGTTTCCGTAGGTGAACCTGCGGAAGGATCATTAACGAGTGATTGCGTGGTATGTGACGCAGCCTCAACCCTATGTAAACCATACCTTTTGTTGCTTTGGCGGGGCGTGGCTTCGGCCCCGTTGGTCTAGGCCGACGTGCCCCCGCCAGAGGACCCTAAAAATCTGTTTAATTGTGTCTGAATATCAAAATAAATAGCGATAAAACTTTCAACAACGGATCTCTTGGTTCTGGCATCGATGAAGAACGCAGCGAAATGCGATAAGTAATGTGAATTGCAGAATTCAGTGAATCATCGAATCTTTGAACGCACCTTGCGCCCCTTGGTATTCCGAGGGGCATGCCTGTTTGAGTGTCATGTAATTCTCAATCCTCTTTCCTCTTAATT…
ITS	13	6	Healthy	Fungi	Ascomycota	Orbiliomycetes	Orbiliales	Orbiliaceae	Dactylaria	mitrata	AAGTCGTAACAAGGTTTCCGTAGGTGAACCTGCGGAAGGATCATTAACGAGTGTTTTTCGGTTGACTCCGAAAACTCCCACCCTTGTGTATTTTCGCTGAAAAGCAGCTTCGGCGGGCCGTCTACACTCTAGCGATAGGGTGTGGGCGTCGGCCCTGTGCGGATTTGCGTCCGCCGAAGAACCAACTCTGTTCAATTTGAAGTCTGATAAAACAAACAAAATAAATCAAAACTTTCAACAACGGATCTCTTGGTTCTGGCATCGATGAAGAACGCAGCGAAATGCGATAAGTAATGTGAATTGCAGAATTCAGCGAATCATCGAATCTTTGAACGCACATTGCGCCTCCGGGTATTCCTGGAGGCATGCCTGTTCGAGCGTCGTTAAAGACCATGAGGC…
ITS	13	11	Healthy	Fungi	Ascomycota	Eurotiomycetes	Chaetothyriales	Herpotrichiellaceae	Exophiala	equina	AAGTCGTAACAAGGTTTCCGTAGGTGAACCTGCGGAAGGATCATTAACGAGTTAGGGTCTCTCTGGCCCGACCTCCCAACCCTTTGTCTACTTGACCATCGTTGCTTCGGCGAGCCCGTCCTCACGGACCGCCGGAGGGATCTTTACTGGCCCTCTGGTCCGCGCTCGTCGGTAGCCCAACCTTTAAAATCTTTAACTAAACGTGCCTTAATCTAAGTACAATTATTAAATAAAAGCAAAACTTTCAACAACGGATCTCTTGGTTCTGGCATCGATGAAGAACGCAGCGAAATGCGATAAGTAATGCGAATTGCAGAATTCCAGTGAGTCATCGAATCTTTGAACGCACATTGCGCCCTTTGGTATTCCGAAGGGCATGCCTGTTCGAGCGTCATTATC…
ITS	13	11	Healthy	Fungi	Basidiomycota	Agaricomycetes	Hymenochaetales	Hymenochaetaceae	Fomitiporia	punicata	AAGTCGTAACAAGGTTTCCGTAGGTGAACCTGCGGAAGGATCATTAACGAGTTGGAACGTGGAGGTTGATGCTGGTGCATATATAGTGTACATGTGCTCGCCTTCACACTCTTCATCCACTCAACCCCTGTGCACTTTATCAGAGTTAGTAATAGTATTGTGGTGGCAGCCGTTTGTTATTCATTGTTAGAAGCGGGGTAACTACTTTCTAGCAGTAGTAATAATAACAATCTTGGTTCTACTACTATTACTGTGAACACTTTGACTTTTACTTATACAAACACTTTGCTTGTTCTTGTGAATGTGTAATGCTCCTTGTGAGCGAAATACAAATATACAACTTTCAACAACGGATCTCTTGGCTCTCGCATCGATGAAGAACGCAGCGAAATGCGATAA…
ITS	13	23	Healthy	Fungi	Basidiomycota	Agaricomycetes	Hymenochaetales	Hymenochaetaceae	Fomitiporia	punicata	AAGTCGTAACAAGGTTTCCGTAGGTGAACCTGCGGAAGGATCATTAACGAGTTGGAACGTGGAGGTTGATGCTGGTGCATATATAGTGTACATGTGCTCGCCTTCACACTCTTCATCCACTCAACCCCTGTGCACTTTATCAGAGTTAGTAATAGTATTGTGGTGGCAGCCGTTTGTTATTCATTGTTAGAAGCGGGGTAACTACTTTCTAGCAGTAGTAATAATAACAATCTTGGTTCTACTACTATTACTGTGAACACTTTGACTTTTACTTATACAAACACTTTGCTTGTTCTTGTGAATGTGTAATGCTCCTTGTGAGCGAAATACAAATATACAACTTTCAACAACGGATCTCTTGGCTCTCGCATCGATGAAGAACGCAGCGAAATGCGATAA…
ITS	13	20	Healthy	Fungi	Basidiomycota	Agaricomycetes	Hymenochaetales	Hymenochaetaceae	Fomitiporia	punicata	AAGTCGTAACAAGGTTTCCGTAGGTGAACCTGCGGAAGGATCATTAACGAGTTGGAACGTGGAGGTTGATGCTGGTGCATATATAGTGTACATGTGCTCGCCTTCACACTCTTCATCCACTCAACCCCTGTGCACTTTATCAGAGTTAGTAATAGTATTGTGGTGGCAGCCGTTTGTTATTCATTGTTAGAAGCGGGGTAACTACTTTCTAGCAGTAGTAATAATAACAATCTTGGTTCTACTACTATTACTGTGAACACTTTGACTTTTACTTATACAAACACTTTGCTTGTTCTTGTGAATGTGTAATGCTCCTTGTGAGCGAAATACAAATATACAACTTTCAACAACGGATCTCTTGGCTCTCGCATCGATGAAGAACGCAGCGAAATGCGATAA…
ITS	13	8	Healthy	Fungi	Basidiomycota	Agaricomycetes	Hymenochaetales	Hymenochaetaceae	Fomitiporia	punicata	AAGTCGTAACAAGGTTTCCGTAGGTGAACCTGCGGAAGGATCATTAACGAGTTGGAACGTGGAGGTTGATGCTGGTGCATATATAGTGTACATGTGCTCGCCTTCACACTCTTCATCCACTCAACCCCTGTGCACTTTATCAGAGTTAGTAATAGTATTGTGGTGGCAGCCGTTTGTTATTCATTGTTAGAAGCGGGGTAACTACTTTCTAGCAGTAGTAATAATAACAATCTTGGTTCTACTACTATTACTGTGAACACTTTGACTTTTACTTATACAAACACTTTGCTTGTTCTTGTGAATGTGTAATGCTCCTTGTGAGCGAAATACAAATATACAACTTTCAACAACGGATCTCTTGGCTCTCGCATCGATGAAGAACGCAGCGAAATGCGATAA…
ITS	13	7	Healthy	Fungi	Basidiomycota	Agaricomycetes	Hymenochaetales	Hymenochaetaceae	Fomitiporia	punicata	AAGTCGTAACAAGGTTTCCGTAGGTGAACCTGCGGAAGGATCATTAACGAGTTGGAACGTGGAGGTTGATGCTGGTGCATATATAGTGTACATGTGCTCGCCTTCACACTCTTCATCCACTCAACCCCTGTGCACTTTATCAGAGTTAGTAATAGTATTGTGGTGGCAGCCGTTTGTTATTCATTGTTAGAAGCGGGGTAACTACTTTCTAGCAGTAGTAATAATAACAATCTTGGTTCTACTACTATTACTGTGAACACTTTGACTTTTACTTATACAAACACTTTGCTTGTTCTTGTGAATGTGTAATGCTCCTTGTGAGCGAAATACAAATATACAACTTTCAACAACGGATCTCTTGGCTCTCGCATCGATGAAGAACGCAGCGAAATGCGATAA…
ITS	13	3118	Healthy	Fungi	Basidiomycota	Agaricomycetes	Hymenochaetales	Hymenochaetaceae	Fomitiporia	punicata	AAGTCGTAACAAGGTTTCCGTAGGTGAACCTGCGGAAGGATCATTAACGAGTTGGAACGTGGAGGTTGATGCTGGTGCATATATAGTGTACATGTGCTCGCCTTCACACTCTTCATCCACTCAACCCCTGTGCACTTTATCAGAGTTAGTAATAGTATTGTGGTGGCAGCCGTTTGTTATTCATTGTTAGAAGCGGGGTAACTACTTTCTAGCAGTAGTAATAATAACAATCTTGGTTCTACTACTATTACTGTGAACACTTTGACTTTTACTTATACAAACACTTTGCTTGTTCTTGTGAATGTGTAATGCTCCTTGTGAGCGAAATACAAATATACAACTTTCAACAACGGATCTCTTGGCTCTCGCATCGATGAAGAACGCAGCGAAATGCGATAA…
ITS	13	103	Healthy	Fungi	Basidiomycota	Agaricomycetes	Hymenochaetales	Hymenochaetaceae	Fomitiporia	punicata	AAGTCGTAACAAGGTTTCCGTAGGTGAACCTGCGGAAGGATCATTAACGAGTTGGAACGTGGAGGTTGATGCTGGTGCATATATAGTGTACATGTGCTCGCCTTCACACTCTTCATCCACTCAACCCCTGTGCACTTTATCAGAGTTAGTAATAGTATTGTGGTGGCAGCCGTTTGTTATTCATTGTTAGAAGCGGGGTAACTACTTTCTAGCAGTAGTAATAATAACAATCTTGGTTCTACTACTATTACTGTGAACACTTTGACTTTTACTTATACAAACACTTTGCTTGTTCTTGTGAATGTGTAATGCTCCTTGTGAGCGAAATACAAATATACAACTTTCAACAACGGATCTCTTGGCTCTCGCATCGATGAAGAACGCAGCGAAATGCGATAA…
ITS	13	42	Healthy	Fungi	Basidiomycota	Agaricomycetes	Hymenochaetales	Hymenochaetaceae	Fomitiporia	punicata	AAGTCGTAACAAGGTTTCCGTAGGTGAACCTGCGGAAGGATCATTAACGAGTTGGAACGTGGAGGTTGATGCTGGTGCATATATAGTGTACATGTGCTCGCCTTCACACTCTTCATCCACTCAACCCCTGTGCACTTTATCAGAGTTAGTAATAGTATTGTGGTGGCAGCCGTTTGTTATTCATTGTTAGAAGCGGGGTAACTACTTTCTAGCAGTAGTAATAATAACAATCTTGGTTCTACTACTATTACTGTGAACACTTTGACTTTTACTTATACAAACACTTTGCTTGTTCTTGTGAATGTGTAATGCTCCTTGTGAGCGAAATACAAATATACAACTTTCAACAACGGATCTCTTGGTTCTGGCATCGATGAAGAACGCAGCGAAATGCGATAA…
ITS	13	15	Healthy	Fungi	Basidiomycota	Agaricomycetes	Hymenochaetales	Hymenochaetaceae	Fomitiporia	punicata	AAGTCGTAACAAGGTTTCCGTAGGTGAACCTGCGGAAGGATCATTAACGAGTTGGAACGTGGAGGTTGATGCTGGTGCATATATAGTGTACATGTGCTCGCCTTCACACTCTTCATCCACTCAACCCCTGTGCACTTTATCAGAGTTAGTAATAGTATTGTGGTGGCAGCCGTTTGTTATTCATTGTTAGAAGCGGGGTAACTACTTTCTAGCAGTAGTAATAATAACAATCTTGGTTCTACTACTATTACTGTGAACACTTTGACTTTTACTTATACAAACACTTTGCTTGTTCTTGTGAATGTGTAATGCTCCTTGTGAGCGAAATACAAATATACAACTTTCAACAACGGATCTCTTGGTTCTGGCATCGATGAAGAACGCAGCGAAATGCGATAA…
ITS	13	89	Healthy	Fungi	Basidiomycota	Agaricomycetes	Hymenochaetales	Hymenochaetaceae	Fomitiporia	punicata	AAGTCGTAACAAGGTTTCCGTAGGTGAACCTGCGGAAGGATCATTAACGAGTTGGAACGTGGAGGTTGATGCTGGTGCATATATAGTGTACATGTGCTCGCCTTCACACTCTTCATCCACTCAACCCCTGTGCACTTTATCAGAGTTAGTAATAGTATTGTGGTGGCAGCCGTTTGTTATTCATTGTTAGAAGCGGGGTAACTCTTTCTAGCAGTAGTAATAATAACAATCTTGGTTCTACTACTATTACTGTGAACACTTTGACTTTTACTTATACAAACACTTTGCTTGTTCTTGTGAATGTGTAATGCTCCTTGTGAGCGAAATACAAATATACAACTTTCAACAACGGATCTCTTGGCTCTCGCATCGATGAAGAACGCAGCGAAATGCGATAAG…
ITS	13	811	Healthy	Fungi	Basidiomycota	Agaricomycetes	Hymenochaetales	Hymenochaetaceae	Fomitiporia	punicata	AAGTCGTAACAAGGTTTCCGTAGGTGAACCTGCGGAAGGATCATTAACGAGTTGGAACGTGGAGGTTGATGCTGGTGCATATATAGTGTACATGTGCTCGCCTTCACACTCTTCATCCACTCAACCCCTGTGCACTTTATCAGAGTTAGTAATAGTATTGTGGTGGCAGCCGTTTGTTATTCATTGTTAGAAGCGGGGTAACTCTTTCTAGCAGTAGTAATAATAACAATCTTGGTTCTACTACTATTACTGTGAACACTTTGACTTTTACTTATACAAACACTTTGCTTGTTCTTGTGAATGTGTAATGCTCCTTGTGAGCGAAATACAAATATACAACTTTCAACAACGGATCTCTTGGCTCTCGCATCGATGAAGAACGCAGCGAAATGCGATAAG…
ITS	13	13	Healthy	Fungi	Basidiomycota	Agaricomycetes	Hymenochaetales	Hymenochaetaceae	Fomitiporia	punicata	AAGTCGTAACAAGGTTTCCGTAGGTGAACCTGCGGAAGGATCATTAACGAGTTGGAACGTGGAGGTTGATGCTGGTGCATATATAGTGTACATGTGCTCGCCTTCACACTCTTCATCCACTCAACCCCTGTGCACTTTATCAGAGTTAGTAATAGTATTGTGGTGGCAGCCGTTTGTTATTCATTGTTAGAAGCGGGGTAACTCTTTCTAGCAGTAGTAATAATAACAATCTTGGTTCTACTACTATTACTGTGAACACTTTGACTTTTACTTATACAAACACTTTGCTTGTTCTTGTGAATGTGTAATGCTCCTTGTGAGCGAAATACAAATATACAACTTTCAACAACGGATCTCTTGGTTCTGGCATCGATGAAGAACGCAGCGAAATGCGATAAG…
ITS	13	3	Healthy	Fungi	Basidiomycota	Cystobasidiomycetes	Cystobasidiomycetes_ord_Incertae_sedis	Symmetrosporaceae	Symmetrospora	coprosmae	AAGTCGTAACAAGGTTTCCGTAGGTGAACCTGCGGAAGGATCATTAATGAAATTCAAGGACGCTCTTTTTAGAGGTCCGACCAATTACATTTTACCTTTACTCTGTGCACACACTACTCTTTACACCATTTTTTAACTCTATAGTTTTAAGAATGTAAAACAAGTCTCGAAAGAGCAACATAACAAAACAAAACTTTCGGCAACGGATCTCTTGGCTCTCGCATCGATGAAGAACGCAGCGAAATGCGATACGTAATGTGAATTGCAGAATTCAGTGAATCATCGAATCTTTGAACGCACCTTGCACTCTTTGGTATTCCGAAGAGTATGTCTGTTTGAGTGTCATGAAACTCTCAACCCCCTCATTTTGTAATGAAGTGAGTCGTGGGCTTGGATTAT…
ITS	13	2	Healthy	Fungi	Basidiomycota	Cystobasidiomycetes	Cystobasidiales	Cystobasidiaceae	Cystobasidium	slooffiae	AAGTCGTAACAAGGTTTCCGTAGGTGAACCTGCGGAAGGATCATTAATGAATTTTAGGACGTTCTTTTTAGAAGTCCGACCCTTTCATTTTCTTACACTGTGCACACACTTCTTTTTTACACACACTTTTAACACCTTAGTATAAGAATGTAATAGTCTCTTTATTGAGCATAAATAAAATTAAAACTTTCAGCAACGGATCTCTTGGCTCTCGCATCGATGAAGAACGCAGCGAATTGCGATAAGTAATGTGAATTGCAGAATTCAGTGAATCATCGAATCTTTGAACGCACCTTGCACTCTTTGGTATTCCGAAGAGTATGTCTGTTTGAGTGTCATGAAACTCTCAACCCCCCTATTTTGTAATGAAATGGGCGTGGGCTTGGATTATGGTTGTCT…
ITS	13	25	Healthy	Fungi	Ascomycota	Lecanoromycetes	Candelariales	Candelariaceae	Candelariella	NA	AAGTCGTAACAAGGTTTCCGTAGGTGAACCTGCGGAAGGATCATTAATGAGCAAGGGTCTTCTAGGCCCGACCTCCAACCCTGTGTCTATCTACCGCTGTTGCTTTGGCGGACCTGCTGGGGAGACCCACCGCTGGCCTCTGGCTGGTGAGTGTCCGTCAGAGACTCTTCAAACTCTGTTTCTCCGTGATGTCTGAGTATCATACAATTAGTTAAAACTTTCAACAACGGATCTCTTGGTTCTGGCATCGATGAAGAACGCAGCGAAATGCGATAAGTAATGTGAATTGCAGAATTCAGTGAATCATCGAATCTTTGAACGCACATTGCGCCCCTTGGTATTCCGAGGGGCATGCCTGTTCGAGCGTCATTACACCACTCAAGCTCAGCTTGGTAATGG…
ITS	13	7	Healthy	Fungi	Basidiomycota	Agaricomycetes	Hymenochaetales	Hymenochaetaceae	Fomitiporia	punicata	AAGTCGTAACAAGGTTTCCGTAGGTGAACCTGCGGAAGGATCATTACAGAGAGGAGCTTCGCGCTCCAGGGGGTTCGCCTCCGCCTCTCAACCCTGTGTAAATCATACCTTTGTTGCTTTGGCGGGCCTTGGGGTCATGCTCATGCCAGGCTTTTGCCTGGCGAGTGCTCGCCGGAAGCCTACCAAAACTCGTTTAATTTATGCTGTCAGAGTCTAAACACAAATAAAGCAAAACTTTCAACAACGGATCTCTTGGCTCTCGCATCGATGAAGAACGCAGCGAAATGCGATAAGTAATGTGAATTGCAGAATTCAGTGAATCATCGAATCTTTGAACGCACCTTGCGCCCCTTGGTATTCCGAGGGGCATGCCTGTTTGAGTGTCATGTAATTCTCAAT…
ITS	13	77	Healthy	Fungi	Ascomycota	Lecanoromycetes	Lecanorales	Ramalinaceae	Bacidia	neosquamulosa	AAGTCGTAACAAGGTTTCCGTAGGTGAACCTGCGGAAGGATCATTACAGAGAGGAGCTTCGCGCTCCAGGGGGTTCGCCTCCGCCTCTCAACCCTGTGTAAATCATACCTTTGTTGCTTTGGCGGGCCTTGGGGTCATGCTCATGCCAGGCTTTTGCCTGGCGAGTGCTCGCCGGAAGCCTACCAAAACTCGTTTAATTTATGCTGTCAGAGTCTAAACACAAATAAAGCAAAACTTTCAACAACGGATCTCTTGGTTCTGGCATCGATGAAGAACGCAGCGAAATGCGATAAGTAATGTGAATTGCAGAATTCAGTGAATCATCGAATCTTTGAACGCACATTGCGCCCCTCGGTATTCCGGGGGGCATACCTGTTCGAGCGTCATTACACCTCTCAA…
ITS	13	3	Healthy	Fungi	Ascomycota	Lecanoromycetes	Lecanorales	Ramalinaceae	Bacidia	neosquamulosa	AAGTCGTAACAAGGTTTCCGTAGGTGAACCTGCGGAAGGATCATTACAGAGAGGAGCTTCGCGCTCCAGGGGGTTCGCCTCCGCCTCTCAACCCTGTGTAAATCATACCTTTGTTGCTTTGGCGGGCCTTGGGGTCATGCTCATGCCAGGCTTTTGCCTGGCGAGTGCTCGCCGGAAGCCTACCAAAACTCGTTTAATTTATGCTGTCAGAGTCTAAACACAAATAAAGCAAAACTTTCAACAACGGATCTCTTGGTTCTGGCATCGATGAAGAACGCAGCGAAATGCGATAAGTAATGTGAATTGCAGAATTCAGTGAATCATCGAATCTTTGAACGCACATTGCGCCCCTTGGTATTCCGAGGGGCATGCCTGTTCGAGCGTCATTACACCACTCAA…
ITS	13	6	Healthy	Fungi	Ascomycota	Eurotiomycetes	Chaetothyriales	Herpotrichiellaceae	Rhinocladiella	NA	AAGTCGTAACAAGGTTTCCGTAGGTGAACCTGCGGAAGGATCATTACCGAGTTAGGGCCCTCTAGGGCTCGACCTCCTACCCTTTGTCTACCTTACCTTTTGTTGCTTCGGCGGACCCGTCCTTTAGGGGACCGCCGGAGAGCTCACGCTCTCTGGCCCGCGTCCGTCGGTGGCCCACAACCAAAACTCTTGTTTAAACGTGTCGTCTAAGTACAAAAACAAATAAGTAAAAACTTTCAACAACGGATCTCTTGGTTCTGGCATCGATGAAGAACGCAGCGAAATGCGATAAGTAATGCGAATTGCAGAATCCGTGAGTCATCGAATCTTTGAACGCACATTGCGCCCTTTGGTATTCCGAAGGGCATGCCTGTTCGAGCGTCATTATCACCCCTCAAG…
ITS	13	3	Healthy	Fungi	Ascomycota	Eurotiomycetes	Chaetothyriales	Herpotrichiellaceae	Rhinocladiella	NA	AAGTCGTAACAAGGTTTCCGTAGGTGAACCTGCGGAAGGATCATTACCGAGTTAGGGTCCTCTAGGACTCGACCTCCTACCCTTTGTCTACCTTACCTTTTGTTGCTTCGGCGGATCCGTCCTCTCGAGGACCGCCGGAGGGGTTAACACCCCCTCTGGCCCGTGTCCGCCGGTGGCCCAAAACCAAAACTCTTGTTTAAACGTGTCGTCTAAGTACAAAAATAATAAAGTAAAACTTTCAACAACGGATCTCTTGGTTCTGGCATCGATGAAGAACGCAGCGAAATGCGATAAGTAATGCGAATTGCAGAATCCGTGAGTCATCGAATCTTTGAACGCACATTGCGCCCTTTGGTATTCCGAAGGGCATGCCTGTTCGAGCGTCATTATCACCTCTCA…
ITS	13	11	Healthy	Fungi	Ascomycota	Eurotiomycetes	Chaetothyriales	Herpotrichiellaceae	Rhinocladiella	NA	AAGTCGTAACAAGGTTTCCGTAGGTGAACCTGCGGAAGGATCATTACCGAGTTAGGGTCCTCTGGGCTCGACCTCCTACCCTTTGTCTACCTTACCTTTTGTTGCTTCGGCGGATCCGTCCCTTCGGGGACCGCCGGAGGGTTTCACCCCCCTCTGGCCCGCGTCCGCCGGTGGCCCACAAACCAAAACTCTTGTTTAAACGTGTCGTCTAAGTACAAAAACAAATAAGTAAAAACTTTCAACAACGGATCTCTTGGTTCTGGCATCGATGAAGAACGCAGCGAAATGCGATAAGTAATGCGAATTGCAGAATCCGTGAGTCATCGAATCTTTGAACGCACATTGCGCCCTTTGGTATTCCGAAGGGCATGCCTGTTCGAGCGTCATTATCACCCCTCA…
ITS	13	2	Healthy	Fungi	Ascomycota	Eurotiomycetes	Chaetothyriales	Trichomeriaceae	Trichomerium	eucalypti	AAGTCGTAACAAGGTTTCCGTAGGTGAACCTGCGGAAGGATCATTACCGAGTTAGGGTCTCCTCCGTGAGGCCCGACCTCCCAACCCTGTGTCTAACAAACCTGTTTGTGTTGCTTCGGCGGAACGGCAGCGACCTATTAGCCCCCCCTTCACCGGGGGGGACGGTTGTCCGTCGCCGGGGGACTTACGGTCTCACGACCGCCCCTGGAGAGCGTCCGCCGATGGCCCCAACCAAAACAACTACCAAACCCAAATTGTGAACAAAAAACTTCTGAATCAGATCTTTGATATACCAATCAAAAACAAAACTTTCAACAACGGATCTCTTGGTTCTGGCATCGATGAAGAACGCAGCGAAATGCGATAAGTAATGCGAATTGCAGAATTTCCGTGAGTCAT…
ITS	13	7	Healthy	Fungi	Ascomycota	Eurotiomycetes	Chaetothyriales	Trichomeriaceae	Knufia	NA	AAGTCGTAACAAGGTTTCCGTAGGTGAACCTGCGGAAGGATCATTACCGAGTTAGGGTTACCCTCCGGGTGCCCGACCTCCCAACCCTGTGTCTAATCTACCTTGTCGTTGCTTCGGCGGACCGGTTTCGATCAACTGGTCTTGACCGCCGGGCCCCTCGGGGCCTGGAGAGCGTCCGCCGACGGCCCAACCACAAAACTCTTGTACCAAACATCGTCGCCTGAATACTTTATTGATAACAATCAAAAAACAAAACTTTCAACAACGGATCTCTTGGTTCTGGCATCGATGAAGAACGCAGCGAAATGCGATAAGTAATGCGAATTGCAGAATTTCCGTGAGTCATCGAATCTTTGAACGCACATTGCGCCCACTGGTATTCCGGTGGGCATGCCTGTT…
ITS	13	27	Healthy	Fungi	Ascomycota	Dothideomycetes	Pleosporales	Occultibambusaceae	Brunneofusispora	sinensis	AAGTCGTAACAAGGTTTCCGTAGGTGAACCTGCGGAAGGATCATTACCGTAGGGGCGTAACACCCCCTTCGAGATAGCACCCTTGATTTTCGAGTACCTTCTGTTTCTTCGGCGGGCCCGCCCGCCGGTGGACAAACTCAAACCCTTTATTGCAATAGCAGTACTCTGATAAACAAAACAAATAATCAAAACTTTCAACAACGGATCTCTTGGTTCTGGCATCGATGAAGAACGCAGCGAAATGCGATAAGTAGTGTGAATTGCAGAATTCAGTGAATCATCGAATCTTTGAACGCACATTGCGCCCTTTGGTATTCCTTAGGGCATGCCTGTTCGAGCGTCATTTCAAACTTCAAGCCCCCCTCATGGCTTGGTGTTGGGCGTCTGTCCTCCCCCCGG…
ITS	13	6	Healthy	Fungi	Ascomycota	Dothideomycetes	Pleosporales	Occultibambusaceae	Brunneofusispora	sinensis	AAGTCGTAACAAGGTTTCCGTAGGTGAACCTGCGGAAGGATCATTACCGTAGGGGCGTAACACCCTCTTCGAGATAGCACCCTTGATTTTCGAGCACCTTCTGTTTCTTCGGCGGGCCCGCCCGCCGGTGGACAACCTCAAACCCTTTATTGCAATAGCAGTACTCTGATAAACAAAACAAATAATCAAAACTTTCAACAACGGATCTCTTGGTTCTGGCATCGATGAAGAACGCAGCGAAATGCGATAAGTAGTGTGAATTGCAGAATTCAGTGAATCATCGAATCTTTGAACGCACATTGCGCCCTTTGGTATTCCTTAGGGCATGCCTGTTCGAGCGTCATTTCAAACTTCAAGCCCCCCCTTTAGCTTGGTGTTGGGCGTCTGTCCTCCCCCCGG…
ITS	13	4	Healthy	Fungi	Ascomycota	Dothideomycetes	Pleosporales	Lophiotremataceae	Lophiotrema	rubi	AAGTCGTAACAAGGTTTCCGTAGGTGAACCTGCGGAAGGATCATTACCGTAGGGGGCTCGCCCCCTTCGAGATGGCACCCTTGATTTTCGAGAACTCTTGTTTCTTCGGCGGGCTCGCCCGCCGGTGGACAAACTCAAACCCTTTTTTGCAATAGCAGTACTCTGATAAACAAAACAAAAAGTCAAAACTTTCAACAACGGATCTCTTGGTTCTGGCATCGATGAAGAACGCAGCGAAATGCGATAAGTAGTGTGAATTGCAGAATTCAGTGAATCATCGAATCTTTGAACGCACATTGCGCCCTTTGGTATTCCTTAGGGCATGCCTGTTCGAGCGTCATTTCAAACTTCAAGCCCATCCTTTTGGCTTGGTGTTGGGCGTCTGTCCCCCCCGGGGGA…
ITS	13	5	Healthy	Fungi	Ascomycota	Dothideomycetes	Pleosporales	NA	NA	NA	AAGTCGTAACAAGGTTTCCGTAGGTGAACCTGCGGAAGGATCATTACCGTTGGAGTTCGCTCCATCTGGGATAGAACCCTTGAATTTGAGTACCTTTTCGTTTCCTCGGTGGGCTCGCCCGCCGGTGGACAACCAAAACTCTTTGTAATAGCAGTATCTTCTGAAAAAAACAAATAGTCAAAACTTTCAACAACGGATCTCTTGGTTCTGGCATCGATGAAGAACGCAGCGAAATGCGATAAGTAATGTGAATTGCAGAATTCAGTGAATCATCGAATCTTTGAACGCACATTGCGCCCTTTGGTATTCCGAAGGGCATGCCTGTTCGAGCGTCATTATCAACCCTCAAGCTCGGCTTGTTATTGGGTCTCTATATCGGTTATACGATAGGCCCGAAAG…
ITS	13	142	Healthy	Fungi	Ascomycota	Dothideomycetes	Pleosporales	Pleosporales_fam_Incertae_sedis	Nigrograna	NA	AAGTCGTAACAAGGTTTCCGTAGGTGAACCTGCGGAAGGATCATTACCGTTGGAGTTCGCTCCATCTGGGATAGAACCCTTGAATTTGAGTACCTTTTCGTTTCCTCGGTGGGCTCGCCCGCCGGTGGACAACCAAAACTCTTTGTAATAGCAGTATCTTCTGAAAAAAACAAATAGTCAAAACTTTCAACAACGGATCTCTTGGTTCTGGCATCGATGAAGAACGCAGCGAAATGCGATAAGTAGTGTGAATTGCAGAATTCAGTGAATCATCGAATCTTTGAACGCACATTGCGCCCTTCGGTATTCCGTTGGGCATGCCTGTTCGAGCGTCATTAGAAACTTCAAGCTCAGCTTGGTGTTGGGTGCTTGTCCGCCGCCCGCGGCGGACTCACCTCA…
ITS	13	8	Healthy	Fungi	Ascomycota	Dothideomycetes	Pleosporales	Lophiostomataceae	Lophiostoma	cynaroidis	AAGTCGTAACAAGGTTTCCGTAGGTGAACCTGCGGAAGGATCATTACCGTTGGGGCTTCGGCCCCAATCAAGATACCACCCCTTGCATTTTGAGTACCTTCTGTTTCCTCGGCGGGCCCGCCCGCCAACGGGGACCACACCGAACCCTTCTGTAGTTGCAGTAAACGTCTGAAAAACAAACAAAAAATCAAAACTTTCAACAACGGATCTCTTGGTTCTGGCATCGATGAAGAACGCAGCGAAATGCGATAAGTAGTGTGAATTGCAGAATTCAGTGAATCATCGAATCTTTGAACGCACATTGCGCCCTTTGGTATTCCTTAGGGCATGCCTGTTCGAGCGTCATCTAACCCCCTCAAGCACTGCTTGGTGTTGGGCGCTTTGTCCCGCCCCGGCGCG…
ITS	13	21	Healthy	Fungi	Ascomycota	Dothideomycetes	Pleosporales	Didymellaceae	Boeremia	exigua	AAGTCGTAACAAGGTTTCCGTAGGTGAACCTGCGGAAGGATCATTACCTAGAGTTGTAGGCTTTGCCTACCATCTCTTACCCATGTCTTTTGAGTACCTTCGTTTCCTCGGCGGGTCCGCCCGCCGATTGGACAAACTTAAACCCTTTGTAATTGAAATCAGCGTCTGAAAAAACATAATAGTTACAACTTTCAACAACGGATCTCTTGGTTCTGGCATCGATGAAGAACGCAGCGAAATGCGATAAGTAGTGTGAATTGCAGAATTCAGTGAATCATCGAATCTTTGAACGCACATTGCGCCCCTTGGTATTCCATGGGGCATGCCTGTTCGAGCGTCATTTGTACCTTCAAGCTCTGCTTGGTGTTGGGTGTTTGTCTCGCCTTTGCGTGTAGACTC…
ITS	13	23	Healthy	Fungi	Ascomycota	Dothideomycetes	Pleosporales	Didymellaceae	Didymella	NA	AAGTCGTAACAAGGTTTCCGTAGGTGAACCTGCGGAAGGATCATTACCTAGAGTTGTAGGCTTTGCCTGCTATCTCTTACCCATGTCTTTTGAGTACCTTCGTTTCCTCGGCGGGTCCGCCCGCCGATTGGACAATTTAAACCATTTGCAGTTGCAATCAGCGTCTGAAAAAACTTAATAGTTACAACTTTCAACAACGGATCTCTTGGTTCTGGCATCGATGAAGAACGCAGCGAAATGCGATAAGTAGTGTGAATTGCAGAATTCAGTGAATCATCGAATCTTTGAACGCACATTGCGCCCCTTGGTATTCCATGGGGCATGCCTGTTCGAGCGTCATTTGTACCTTCAAGCTCTGCTTGGTGTTGGGTGTTTGTCTCGCCTCTGCGCGTAGACTCG…
ITS	13	12	Healthy	Fungi	Ascomycota	Lecanoromycetes	Lecanorales	Lecanoraceae	Lecanora	chlarotera	AAGTCGTAACAAGGTTTCCGTAGGTGAACCTGCGGAAGGATCATTATCGAGAGAGGGGCTTCGTGCTCCCGGGGGCTTCGGCCCCCAACTCTTCACCCTCTGTTTATTTACCTAGTTGCTTTGGCGAGCCTCGGGGGTCTCACCTGTCATGGGTGGCCCTCGTGTCTGCCTTGGGTGTTCGCGCGCCCGGGCGGATCAGTGCCCGCCGGAGACTCATTGAAACCCAATTTATTAATGTTCGTCTGAGTCATCATAATTAGTAAAAACTTTCAACAACGGATCTCTTGGTTCTGGCATCGATGAAGAACGCAGCGAAATGCGATAAGTAATGTGAATTGCAGAATTCAGTGAATCATCGAATCTTTGAACGCACATTGCGCCCCTCGGTATTCCGGGGGG…
ITS	13	11	Healthy	Fungi	Ascomycota	Eurotiomycetes	Phaeomoniellales	Phaeomoniellaceae	Phaeomoniella	chlamydospora	AAGTCGTAACAAGGTTTCCGTAGGTGAACCTGCGGAAGGATCATTATCGAGTCAGGGTCCTCTGGGCCCGATCTCCAACCCTTTGTTTATCATACCTTTGTTGCTTTGGCAGACCCGTTCTTCGGGACCGTCGGGGGCGTTCAGTCGCCTCTGGCCAGCGTCTGCCAGTAGCCCAACCAAAATTCTTTGTTATATGTGACGTCTGAACGGTTCCATCAAAATCAAACCAAAACTTTCAACAACGGATCTCTTGGTTCTGGCATCGATGAAGAACGCAGCGAAATGCGATAAGTAATGTGAATTGCAGAATTCAGTGAATCATCGAATCTTTGAACGCACATTGCGCCCCCCGGTATTCCGGCGGGCATGCCTGTTCGAGCGTCATTTCAACCCTCAAGC…
ITS	13	262	Healthy	Fungi	Ascomycota	Eurotiomycetes	Phaeomoniellales	Phaeomoniellaceae	Phaeomoniella	chlamydospora	AAGTCGTAACAAGGTTTCCGTAGGTGAACCTGCGGAAGGATCATTATCGAGTCAGGGTCCTCTGGGCCCGATCTCCAACCCTTTGTTTATCATACCTTTGTTGCTTTGGCAGACCCGTTCTTCGGGACCGTCGGGGGCGTTCAGTCGCCTCTGGCCAGCGTCTGCCAGTAGCCCAACCAAAATTCTTTGTTATATGTGACGTCTGAACGGTTCCATCAAAATCAAACCAAAACTTTCAACAACGGATCTCTTGGTTCTGGCATCGATGAAGAACGCAGCGAAATGCGATAAGTAATGTGAATTGCAGAATTCAGTGAATCATCGAATCTTTGAACGCACATTGCGCCCTTTGGTATTCCGAAGGGCATGCCTGTTCGAGCGTCATTATCAACCCTCAAG…
ITS	13	8	Healthy	Fungi	Ascomycota	Eurotiomycetes	Phaeomoniellales	Phaeomoniellaceae	Phaeomoniella	chlamydospora	AAGTCGTAACAAGGTTTCCGTAGGTGAACCTGCGGAAGGATCATTATCGAGTCAGGGTCCTCTGGGCCCGATCTCCAACCCTTTGTTTATCATACCTTTGTTGCTTTGGCAGACCCGTTCTTCGGGACCGTCGGGGGCGTTCAGTCGCCTCTGGCCAGCGTCTGCCAGTAGCCCAACCAAAATTCTTTGTTATATGTGACGTCTGAACGGTTCCATCAAAATCAAACCAAAACTTTCAACAACGGATCTCTTGGTTCTGGCATCGATGAAGAACGCAGCGAAATGCGATAAGTAATGTGAATTGCAGAATTCAGTGAATCATCGAATCTTTGAACGCACATTGCGCCCTTTGGTATTCCGAAGGGCATGCCTGTTCGAGCGTCATTATCAACCCTCAAG…
ITS	13	13	Healthy	Fungi	Basidiomycota	Agaricomycetes	Hymenochaetales	Hymenochaetaceae	Fomitiporia	punicata	AAGTCGTAACAAGGTTTCCGTAGGTGAACCTGCGGAAGGATCATTATCGAGTCAGGGTCCTCTGGGCCCGATCTCCAACCCTTTGTTTATCATACCTTTGTTGCTTTGGCAGACCCGTTCTTCGGGACCGTCGGGGGCGTTCAGTCGCCTCTGGCCAGCGTCTGCCAGTAGCCCAACCAAAATTCTTTGTTATATGTGACGTCTGAACGGTTCCATCAAAATCAAACCAAAACTTTCAACAACGGATCTCTTGGTTCTGGCATCGATGAAGAACGCAGCGAAATGCGATAAGTAATGTGAATTGCAGAATTCAGTGAATCATCGAATCTTTGAACGCACCTTGCGCCCCTTGGTATTCCGAGGGGCATGCCTGTTTGAGTGTCATGTAATTCTCAATCC…
ITS	13	6	Healthy	Fungi	Ascomycota	Dothideomycetes	Pleosporales	Amorosiaceae	Angustimassarina	NA	AAGTCGTAACAAGGTTTCCGTAGGTGAACCTGCGGAAGGATCATTATCGTAGGGCTTTTGTCCTGTCGAGATAGCGTCCTTGCCTATTTTTTGGAGCACCGTCCGTTTCCTCAGCAGGCTTGCCTGCTACTGGGGACCCCTCAAAACTCTTTGTAAATATAGTAATCGTCTGAAAAACAAACAATAAATCAAAACTTTCAACAATGGATCTCTTGGTTCTGGCATCGATGAAGAACGCAGCAAAATGCGATAAGTAGTGTGAATTGCAGAATTCAGTGAATCATCGAATCTTTGAACGCACATTGCGCCCTTTGGTATTCCTTAGGGCATGCCTGTTCGAGCGTCATTTACACCCTCAAGCACAGCTTGGTGTTGGGCGTCTGTCCCGCTTCGGCGCGG…
ITS	13	26	Healthy	Fungi	Ascomycota	Dothideomycetes	Pleosporales	Amorosiaceae	Angustimassarina	acerina	AAGTCGTAACAAGGTTTCCGTAGGTGAACCTGCGGAAGGATCATTATCGTAGGGCTTTTGTCCTGTCGAGATAGCGTCCTTGCCTATTTTTTGGAGCACCGTTCGTTTCCTCAGCAGGCTTGCCTGCTACTGGGGACCCCTCAAACTCTTTGTAAATACAGTAATCGTCTGAAAAACAAACAAAAAATCAAAACTTTCAACAATGGATCTCTTGGTTCTGGCATCGATGAAGAACGCAGCAAAATGCGATAAGTAGTGTGAATTGCAGAATTCAGTGAATCATCGAATCTTTGAACGCACATTGCGCCCTTTGGTATTCCTTAGGGCATGCCTGTTCGAGCGTCATTTACACCCTCAAGCACAGCTTGGTGTTGGGCGTCTGTCCCGCTTCGGCGCGGA…
ITS	13	18	Healthy	Fungi	Ascomycota	Dothideomycetes	Pleosporales	Lophiostomataceae	Platystomum	crataegi	AAGTCGTAACAAGGTTTCCGTAGGTGAACCTGCGGAAGGATCATTATTGTAGGTGCCTTCGGGCCCGCTAACACAATAACCCTTGTCTTTTTTTGTGCACCCTTTGTTTCCTCGGCAGCTTTGCCTGCCAACGAGGACCCCCCTAAAACCTTTTGCAATCTTAGTATAACATTCTGAAAACAAACAATATTAAAACTTTCAACAATGGATCTCTTGGCTCTGGCATCGATGAAGAACGCAGCGAAATGCGATAAGTAGTGTGAATTGCAGAATTCAGTGAATCATCGAATCTTTGAACGCACATTGCGCCCTTTGGTATTCCTTAGGGCATGCCTGTTCGAGCGTCATTTACAAATTCAAGCTCAGCTTGGTGCTGGGTGTCTGTCCCGCCTTTGCGTG…
ITS	13	26	Healthy	Fungi	Ascomycota	Dothideomycetes	Pleosporales	Lophiostomataceae	Platystomum	crataegi	AAGTCGTAACAAGGTTTCCGTAGGTGAACCTGCGGAAGGATCATTATTGTAGGTGCCTTCGGGCCCGCTGAAACAATAACCCTTGTCTTTTTTTGTGCACCCTTTGTTTCCTCGGCAGCTTTGCCTGCCAACGAGGACCCCCCCAAAACCTTTTGCAATCTTAGTACAACATTCTGAAAACAAACAATATTAAAACTTTCAACAATGGATCTCTTGGCTCTGGCATCGATGAAGAACGCAGCGAAATGCGATAAGTAGTGTGAATTGCAGAATTCAGTGAATCATCGAATCTTTGAACGCACATTGCGCCCTTTGGTATTCCTTAGGGTATGCCTGTTCGAGCGTCATTTACAAATTCAAGCTCAGCTTGGTGATGGGTGTCTGTCCCGCCTTTGCGTG…
ITS	13	21	Healthy	Fungi	Ascomycota	Dothideomycetes	Pleosporales	Lophiostomataceae	Platystomum	crataegi	AAGTCGTAACAAGGTTTCCGTAGGTGAACCTGCGGAAGGATCATTATTGTAGGTGCCTTCGGGCCCGCTGACACAATAACCCTTGTATTTTTTTGTGCACCCTTTGTTTCCTCGGCAGCTTCGCCTGCCAACGAGGACCCCCCTAAAACCTTTTGCAATCTTAGTACAACATTCTGAAAACAAACAATATTAAAACTTTCAACAATGGATCTCTTGGCTCTGGCATCGATGAAGAACGCAGCGAAATGCGATAAGTAGTGTGAATTGCAGAATTCAGTGAATCATCGAATCTTTGAACGCACATTGCGCCCTTTGGTATTCCTTAGGGCATGCCTGTTCGAGCGTCATTTACAAATTCAAGCTCAGCTTGGTGATGGGTGTCTGTCCCGCCTTTGCGTG…
ITS	13	16	Healthy	Fungi	Basidiomycota	Malasseziomycetes	Malasseziales	Malasseziaceae	Malassezia	restricta	AAGTCGTAACAAGGTTTCTGTAGGTGAACCTGCAGAAGGATCATTAGTGAAGATTTGGGCAGGCCATACGGACGCCACAAAGTGTCCCTGGCCGCCTACACCCACTATACATCCACAAACCCGTGTGCACTGTCCTTGGAAAGGGCATTTGGAGAGAAAAAGAAAGAGAAGCGAGAGCAGTGCGATCCGTCGCGTTGGGCGTTTTCTCTGACTTGGTCTCTCTGAGGCCCTTTCCTTGCTACAAACTCGAATGGTTAGTATGAACGTGGAACTTGGTTGGACCGTCACTGGCCAACAAACTATACACAACTTTCGACAACGGATCTCTTGGTTCTCCCATCGATGAAGAACGCAGCGAAACGCGATAGGTAATGTGAATTGCAGAATTCCGTGAATCAT…
ITS-28S	13	11	Healthy	Fungi	Ascomycota	Sordariomycetes	Xylariales	Melogrammataceae	Melogramma	campylosporum	AAGTCGTAACAAGGTCTCCGTTGGTGAACCAGCGGAGGGATCATTATAGAGTTGTAAAACTCCCAAAACCCATGTGAACATACCTGTTGCCTCGGCGGACCTACCCTGTAGTTACCCTGTAGCTACCCTGTAGAGCCGCCGAAGGACCATTAAACTCTTTTATCTCTGTATCTCTGAGTAAAAAACAAATAAGTTAAAACTTTCAACAACGGATCTCTTGGTTCTGGCATCGATGAAGAACGCAGCGAAATGCGATAAGTAATGTGAATTGCAGAATTCAGTGAATCATCGAATCTTTGAACGCACATTGCGCCCATTAGTATTCTAGTGGGCATGCCTGTTCGAGCGTCATTAAGTCCACTTAAGCCCCTTGCTTAGTATTGGGAATCTACGTCAGAA…
ITS-28S	13	38	Healthy	Fungi	Ascomycota	NA	NA	NA	NA	NA	AAGTCGTAACAAGGTTTCCGTAGGTAAGTAATCATAACCAAATCCCTTTTAAATTTATCCCCCCAAGGCAATACTAACATGCTTAATAGGTGAACCTGCGGAAGGATCATTACTGAGTTAGGGTTCCTTGTGAGCCCAATCTCCAACCCTTTGATAAAACACTTTGTTGCTTTGGCCAGCCCGTCTTTTGGGACCGCCGGAGGTTTAATCACCTCTGGCCAGTGCTGGCCAGTAGCCAATCTAAATTCTTCTTAACAATGTCGTCTGATATTTAATTAAAATATAATTAAAACTTTCAACAACGGATCTCTTGGTTCTGGCATCGATGAAGAACGCAGCGAAATGCGATAAGTAATGTGAATTGCAGAATTCAGTGAATCATCGAATCTTTGAACGCAC…
ITS-28S	13	2	Healthy	Fungi	Ascomycota	Lecanoromycetes	Ostropales	Stictidaceae	Robergea	NA	AAGTCGTAACAAGGTTTCCGTAGGTGAACCTGCGGAAGGATCATTAAACGAAAGCTGAGTAGTTCGCTGCTCAACCTTCCACCCTTTGAAAACAAACTTTATTGTTGCTTTGGCGGGGCGTGACCTAGTCCCGTTGGCTTAGGCTGACGAGTCCCCGCCGGAGAACCCCAAAACTCATTTTAAACTATGAAGTCTGAATAAAAAAATTAATAGCGATAAAACTTTCAACAACGGATCTCTTGGTTCTGGCATCGATGAAGAACGCAGCGAAATGCGATAAGTAATGTGAATTGCAGAATTCAGTGAATCATCGAATCTTTGAACGCACATTGCGCCCCCCGGTATTCCGGCGGGCATGCCTGTTCGAGCGTCATTTCAACCCTCAAGCTTTGCTTGGTA…
ITS-28S	13	15	Healthy	Fungi	Ascomycota	Dothideomycetes	Venturiales	Sympoventuriaceae	Furcaspora	eucalypti	AAGTCGTAACAAGGTTTCCGTAGGTGAACCTGCGGAAGGATCATTAACGAGTGATTGCGTGGTATGTGACGCAGCCTCAACCCTATGTAAACCATACCTTTTGTTGCTTTGGCGGGGCGTGGCTTCGGCCCCGTTGGTCTAGGCCGACGTGCCCCCGCCAGAGGACCCTAAAAATCTGTTTAATTGTGTCTGAATATCAAAATAAATAGCGATAAAACTTTCAACAACGGATCTCTTGGTTCTGGCATCGATGAAGAACGCAGCGAAATGCGATAAGTAATGTGAATTGCAGAATTCAGTGAATCATCGAATCTTTGAACGCACATTGCGCCCCCCGGTATTCCGGCGGGCATGCCTGTTCGAGCGTCATTTCAACCCTCAAGCTCTGCTTGGTATTGG…
ITS-28S	13	329	Healthy	Fungi	Basidiomycota	Agaricomycetes	Hymenochaetales	Hymenochaetaceae	Inonotus	NA	AAGTCGTAACAAGGTTTCCGTAGGTGAACCTGCGGAAGGATCATTAACGAGTTGGAACGTGGAGGTTGATGCTGGTGCATATATAGTGTACATGTGCTCGCCTTCACACTCTTCATCCACTCAACCCCTGTGCACTTTATCAGAGTTAGTAATAGTATTGTGGTGGCAGCCGTTTGTTATTCATTGTTAGAAGCGGGGTAACTACTTTCTAGCAGTAGTAATAATAACAATCTTGGTTCTACTACTATTACTGTGAACACTTTGACTTTTACTTATACAAACACTTTGCTTGTTCTTGTGAATGTGTAATGCTCCTTGTGAGCGAAATACAAATATACAACTTTCAACAACGGATCTCTTGGCTCTCGCATCGATGAAGAACGCAGCGAAATGCGATAA…
ITS-28S	13	77	Healthy	Fungi	Basidiomycota	Agaricomycetes	Hymenochaetales	Hymenochaetaceae	Inonotus	NA	AAGTCGTAACAAGGTTTCCGTAGGTGAACCTGCGGAAGGATCATTAACGAGTTGGAACGTGGAGGTTGATGCTGGTGCATATATAGTGTACATGTGCTCGCCTTCACACTCTTCATCCACTCAACCCCTGTGCACTTTATCAGAGTTAGTAATAGTATTGTGGTGGCAGCCGTTTGTTATTCATTGTTAGAAGCGGGGTAACTCTTTCTAGCAGTAGTAATAATAACAATCTTGGTTCTACTACTATTACTGTGAACACTTTGACTTTTACTTATACAAACACTTTGCTTGTTCTTGTGAATGTGTAATGCTCCTTGTGAGCGAAATACAAATATACAACTTTCAACAACGGATCTCTTGGCTCTCGCATCGATGAAGAACGCAGCGAAATGCGATAAG…
ITS-28S	13	12	Healthy	Fungi	Ascomycota	Dothideomycetes	Pleosporales	NA	NA	NA	AAGTCGTAACAAGGTTTCCGTAGGTGAACCTGCGGAAGGATCATTACCGTTGGAGTTCGCTCCATCTGGGATAGAACCCTTGAATTTGAGTACCTTTTCGTTTCCTCGGTGGGCTCGCCCGCCGGTGGACAACCAAAACTCTTTGTAATAGCAGTATCTTCTGAAAAAAACAAATAGTCAAAACTTTCAACAACGGATCTCTTGGTTCTGGCATCGATGAAGAACGCAGCGAAATGCGATAAGTAGTGTGAATTGCAGAATTCAGTGAATCATCGAATCTTTGAACGCACATTGCGCCCTTCGGTATTCCGTTGGGCATGCCTGTTCGAGCGTCATTAGAAACTTCAAGCTCAGCTTGGTGTTGGGTGCTTGTCCGCCGCCCGCGGCGGACTCACCTCA…
ITS-28S	13	10	Healthy	Fungi	Ascomycota	NA	NA	NA	NA	NA	AAGTCGTAACAAGGTTTCCGTAGGTGAACCTGCGGAAGGATCATTATCGAGTCAGGGTCCTCTGGGCCCGATCTCCAACCCTTTGTTTATCATACCTTTGTTGCTTTGGCAGACCCGTTCTTCGGGACCGTCGGGGGCGTTCAGTCGCCTCTGGCCAGCGTCTGCCAGTAGCCCAACCAAAATTCTTTGTTATATGTGACGTCTGAACGGTTCCATCAAAATCAAACCAAAACTTTCAACAACGGATCTCTTGGTTCTGGCATCGATGAAGAACGCAGCGAAATGCGATAAGTAATGTGAATTGCAGAATTCAGTGAATCATCGAATCTTTGAACGCACATTGCGCCCTTTGGTATTCCGAAGGGCATGCCTGTTCGAGCGTCATTATCAACCCTCAAG…
ITS	14	8	Healthy	Fungi	Ascomycota	Dothideomycetes	Pleosporales	Pleosporaceae	Alternaria	alternata	AAGTCGTAACAAGGTCTCCGTAGGTGAACCTGCGGAGGGATCATTACACAAATATGAAGGCGGGCTGGAACCTCTCGGGGTTACAGCCTTGCTGAATTATTCACCCTTGTCTTTTGCGTACTTCTTGTTTCCTTGGTGGGTTCGCCCACCACTAGGACAAACATAAACCTTTTGTAATTGCAATCAGCGTCAGTAACAAATTAATAATTACAACTTTCAACAACGGATCTCTTGGTTCTGGCATCGATGAAGAACGCAGCGAAATGCGATAAGTAGTGTGAATTGCAGAATTCAGTGAATCATCGAATCTTTGAACGCACATTGCGCCCTTTGGTATTCCAAAGGGCATGCCTGTTCGAGCGTCATTTGTACCCTCAAGCTTTGCTTGGTGTTGGGCGT…
ITS	14	197	Healthy	Fungi	Ascomycota	Leotiomycetes	Helotiales	Helotiales_fam_Incertae_sedis	Cadophora	melinii	AAGTCGTAACAAGGTTTCACTACGGAGACCGTGCAACCCTGCGGGGAGGCAGCGCGACAGTAAATAAAGCTACCGCTTGCAAGTCAGTCTCGACTGGCAACACAATCGAATTGCGGGGACCTCCTAAAGCTCAAGCTACGAAGTTAGCGCCGAAAGGTGCTGATGCAGTTAAAATGCTTGAGATGTTACAATGGACAATCCGCAGCGAAGACCCTACAGCGCAAGCCACGGGTATCGTTCACAGACTAAGTGATTGTGGGTAGGCAACTACTTAAGATATAGTCGAGCCTGAGCCGAAAGGTTGAGGGTGCACTGTCCGTAGGTGAACCTGCGGAAGGATCATTAATAAACCTAGTCGTTCGCGTACATAGGGGCAACCCTCGCGTGATGTCAGCAATA…
ITS	14	18	Healthy	Fungi	Ascomycota	Leotiomycetes	Helotiales	Helotiales_fam_Incertae_sedis	Rhynchosporium	NA	AAGTCGTAACAAGGTTTCACTACGGAGACCGTGCAACCCTGCGGGGAGGCAGCGCGACAGTAAATAAAGCTACCGCTTGCAAGTCAGTCTCGACTGGCAACACAATCGAATTGCGGGGACCTCCTAAAGCTCAAGCTACGAAGTTAGCGCCGAAAGGTGCTGATGCAGTTAAAATGCTTGAGATGTTACAATGGACAATCCGCAGCGAAGACCCTACAGCGCAAGCCACGGGTATCGTTCACAGACTAAGTGATTGTGGGTAGGCAACTACTTAAGATATAGTCGAGCCTGAGCCGAAAGGTTGAGGGTGCACTGTCCGTAGGTGAACCTGCGGAAGGATCATTAATAAACCTAGTCGTTCGCGTACATAGGGGCAACCCTCGCGTGATGTCAGCAATA…
ITS	14	13	Healthy	Fungi	Ascomycota	Eurotiomycetes	Verrucariales	Verrucariaceae	NA	NA	AAGTCGTAACAAGGTTTCCGTAGGGTAAGCTTGGACCTCCAATCTCCATATCCTACCCATGCTAATCATTCTCTAGTGAACCTGCGGAAGGATCATTAATAATCGGGGGCCAGTCTTCATCCGCGGCTAATGCCGCCGGTGGAGTCAGCCTGTCTGAACACTCTTGTCTATCTACTCCTAGTTGCTTTGGCGGGTCGTCTCCGGACCGTCAGGGGCTTCGGCCCCCGGCGTGTGCCCGCCAAAGGCCTCAATTAAACCGCAACAACGTGTCTTGTCTTAACTAAAACAAAAAATAAACAAAACTTTCAACAACGGATCTCTTGGTTCTGGCATCGATGAAGAACGCAGCGAAATGCGATAAGTAATGCGAATTGCAGAATTCCGTGAGTCATCGAATCT…
ITS	14	2	Healthy	Fungi	Ascomycota	Dothideomycetes	Myriangiales	Myriangiaceae	Myriangium	duriaei	AAGTCGTAACAAGGTTTCCGTAGGTGAACCTGCGGAAGGATCATTAAAGAGTTGGGGTCCTCCGGGGCCCGATCTCCCACCCTTTGTTGTCGCGAATTTGTTGCCTCGGCGGGTTGTCCTCTCGGGGACGACGGGCTTCTGGCCCACCCGCCGCAGGACCATTCAAACTCTGTTTTAACAATGCAGTCTGAGAAGATTTAATAATAAATCAAAACTTTCAACAACGGATCTCTTGGTTCTGGCATCGATGAAGAACGCAGCGAAATGCGATAAGTAATGTGAATTGCAGAATTCAGTGAATCATCGAATCTTTGAACGCACATTGCGCCCCTTGGTATTCCGAGGGGCATGCCTGTTCGAGCGTCATTTCACCAATCAAGCCACGCTTGGTATTGGGCG…
ITS	14	14	Healthy	Fungi	Ascomycota	Lecanoromycetes	Candelariales	Candelariaceae	Candelariella	NA	AAGTCGTAACAAGGTTTCCGTAGGTGAACCTGCGGAAGGATCATTAATGAGCAAGGGTCTTCTAGGCCCGACCTCCAACCCTGTGTCTATCTACCGCTGTTGCTTTGGCGGACCTGCTGGGGAGACCCACCGCTGGCCTCTGGCTGGTGAGTGTCCGTCAGAGACTCTTCAAACTCTGTTTCTCCGTGATGTCTGAGTATCATACAATTAGTTAAAACTTTCAACAACGGATCTCTTGGTTCTGGCATCGATGAAGAACGCAGCGAAATGCGATAAGTAATGTGAATTGCAGAATTCAGTGAATCATCGAATCTTTGAACGCACATTGCGCCCCTTGGTATTCCGAGGGGCATGCCTGTTCGAGCGTCATTACACCACTCAAGCTCAGCTTGGTAATGG…
ITS	14	5	Healthy	Fungi	Ascomycota	Eurotiomycetes	Phaeomoniellales	Phaeomoniellaceae	Phaeomoniella	chlamydospora	AAGTCGTAACAAGGTTTCCGTAGGTGAACCTGCGGAAGGATCATTAATGAGCAAGGGTCTTCTAGGCCCGACCTCCAACCCTGTGTCTATCTACCGCTGTTGCTTTGGCGGACCTGCTGGGGAGACCCACCGCTGGCCTCTGGCTGGTGAGTGTCCGTCAGAGACTCTTCAAACTCTGTTTCTCCGTGATGTCTGAGTATCATACAATTAGTTAAAACTTTCAACAACGGATCTCTTGGTTCTGGCATCGATGAAGAACGCAGCGAAATGCGATAAGTAATGTGAATTGCAGAATTCAGTGAATCATCGAATCTTTGAACGCACATTGCGCCCTTTGGTATTCCGAAGGGCATGCCTGTTCGAGCGTCATTATCAACCCTCAAGCCCGGCTTGTTATTG…
ITS	14	18	Healthy	Fungi	Ascomycota	Lecanoromycetes	Lecanorales	Ramalinaceae	Bacidina	mendax	AAGTCGTAACAAGGTTTCCGTAGGTGAACCTGCGGAAGGATCATTACAGAGAGGAGCCCCGCGCTCCAGGGGGTTCGCCCCCGCCTCTCAACCCTGTGTAAATCATACCTATGTTGCTTTGGCGGGCCTTGAGGTCATGCTCATGCCGGGCGTCAGCTCGGCGAGCGCCCGCCGGAAGCCCACCAAAACTCGTTTAATTTATGCTGTCAGAGTCTAAACACAAATAAAGCAAAACTTTCAACAACGGATCTCTTGGTTCTGGCATCGATGAAGAACGCAGCGAAATGCGATAAGTAATGTGAATTGCAGAATTCAGTGAATCATCGAATCTTTGAACGCACATTGCGCCCCTCGGTATTCCGGGGGGCATACCTGTTCGAGCGTCATTACACCTCTCAA…
ITS	14	2	Healthy	Fungi	Ascomycota	Lecanoromycetes	Lecanorales	Ramalinaceae	Bacidina	NA	AAGTCGTAACAAGGTTTCCGTAGGTGAACCTGCGGAAGGATCATTACAGAGAGGAGCCCCGCGCTCCAGGGGGTTCGCCCCCGCCTCTCAACCCTGTGTAAATCATACCTATGTTGCTTTGGCGGGCCTTGAGGTCATGCTCATGCCGGGCGTCAGCTCGGCGAGCGCCCGCCGGAAGCCCACCAAAACTCGTTTAATTTATGCTGTCAGAGTCTAAACACAAATAAAGCAAAACTTTCAACAACGGATCTCTTGGTTCTGGCATCGATGAAGAACGCAGCGAAATGCGATAAGTAATGTGAATTGCAGAATTCAGTGAATCATCGAATCTTTGAACGCACATTGCGCCCTTTGGTATTCCGAAGGGCATGCCTGTTCGAGCGTCATTATAACCACTCA…
ITS	14	5	Healthy	Fungi	Ascomycota	Dothideomycetes	Pleosporales	Pleosporales_fam_Incertae_sedis	Nigrograna	NA	AAGTCGTAACAAGGTTTCCGTAGGTGAACCTGCGGAAGGATCATTACCGTTGGAGTTCGCTCCATCTGGGATAGAACCCTTGAATTTGAGTACCTTTTCGTTTCCTCGGTGGGCTCGCCCGCCGGTGGACAACCAAAACTCTTTGTAATAGCAGTATCTTCTGAAAAAAACAAATAGTCAAAACTTTCAACAACGGATCTCTTGGTTCTGGCATCGATGAAGAACGCAGCGAAATGCGATAAGTAGTGTGAATTGCAGAATTCAGTGAATCATCGAATCTTTGAACGCACATTGCGCCCTTCGGTATTCCGTTGGGCATGCCTGTTCGAGCGTCATTAGAAACTTCAAGCTCAGCTTGGTGTTGGGTGCTTGTCCGCCGCCCGCGGCGGACTCACCTCA…
ITS	14	10	Healthy	Fungi	Ascomycota	Eurotiomycetes	Phaeomoniellales	Phaeomoniellaceae	Phaeomoniella	chlamydospora	AAGTCGTAACAAGGTTTCCGTAGGTGAACCTGCGGAAGGATCATTATCGAGTCAGGGTCCTCTGGGCCCGATCTCCAACCCTTTGTTTATCATACCTTTGTTGCTTTGGCAGACCCGTCCTTCGGGACCGTCGGGGGCGTTCAGTCGCCTCTGGCCAGCGTCTGCCAGTAGCCCAACCAAAATTCTTTGTTACATGTGACGTCTGAACGGTTCCATCAAAATCAAACCAAAACTTTCAACAACGGATCTCTTGGTTCTGGCATCGATGAAGAACGCAGCGAAATGCGATAAGTAATGTGAATTGCAGAATTCAGTGAATCATCGAATCTTTGAACGCACATTGCGCCCTTTGGTATTCCGAAGGGCATGCCTGTTCGAGCGTCATTATAACCACTCAAG…
ITS	14	1584	Healthy	Fungi	Ascomycota	Eurotiomycetes	Phaeomoniellales	Phaeomoniellaceae	Phaeomoniella	chlamydospora	AAGTCGTAACAAGGTTTCCGTAGGTGAACCTGCGGAAGGATCATTATCGAGTCAGGGTCCTCTGGGCCCGATCTCCAACCCTTTGTTTATCATACCTTTGTTGCTTTGGCAGACCCGTCCTTCGGGACCGTCGGGGGCGTTCAGTCGCCTCTGGCCAGCGTCTGCCAGTAGCCCAACCAAAATTCTTTGTTACATGTGACGTCTGAACGGTTCCATCAAAATCAAACCAAAACTTTCAACAACGGATCTCTTGGTTCTGGCATCGATGAAGAACGCAGCGAAATGCGATAAGTAATGTGAATTGCAGAATTCAGTGAATCATCGAATCTTTGAACGCACATTGCGCCCTTTGGTATTCCGAAGGGCATGCCTGTTCGAGCGTCATTATCAACCCTCAAG…
ITS	14	491	Healthy	Fungi	Ascomycota	Eurotiomycetes	Phaeomoniellales	Phaeomoniellaceae	Phaeomoniella	chlamydospora	AAGTCGTAACAAGGTTTCCGTAGGTGAACCTGCGGAAGGATCATTATCGAGTCAGGGTCCTCTGGGCCCGATCTCCAACCCTTTGTTTATCATACCTTTGTTGCTTTGGCAGACCCGTCCTTCGGGACCGTCGGGGGCGTTCAGTCGCCTCTGGCCAGCGTCTGCCAGTAGCCCAACCAAAATTCTTTGTTACATGTGACGTCTGAACGGTTCCATCAAAATCAAACCAAAACTTTCAACAACGGATCTCTTGGTTCTGGCATCGATGAAGAACGCAGCGAAATGCGATAAGTAATGTGAATTGCAGAATTCAGTGAATCATCGAATCTTTGAACGCACATTGCGCCCTTTGGTATTCCGAAGGGCATGCCTGTTCGAGCGTCATTATCAACCCTCAAG…
ITS	14	27	Healthy	Fungi	Ascomycota	Dothideomycetes	Pleosporales	Lophiostomataceae	NA	NA	AAGTCGTAACAAGGTTTCCGTAGGTGAACCTGCGGAAGGATCATTATCGAGTCAGGGTCCTCTGGGCCCGATCTCCAACCCTTTGTTTATCATACCTTTGTTGCTTTGGCAGACCCGTCCTTCGGGACCGTCGGGGGCGTTCAGTCGCCTCTGGCCAGCGTCTGCCAGTAGCCCAACCAAAATTCTTTGTTACATGTGACGTCTGAACGGTTCCATCAAAATCAAACCAAAACTTTCAACAATGGATCTCTTGGCTCTGGCATCGATGAAGAACGCAGCGAAATGCGATAAGTAGTGTGAATTGCAGAATTCAGTGAATCATCGAATCTTTGAACGCACATTGCGCCCTTTGGTATTCCTTAGGGCATGCCTGTTCGAGCGTCATTTACAAATTCAAGC…
ITS	14	145	Healthy	Fungi	Ascomycota	Eurotiomycetes	Phaeomoniellales	Phaeomoniellaceae	Phaeomoniella	chlamydospora	AAGTCGTAACAAGGTTTCCGTAGGTGAACCTGCGGAAGGATCATTATCGAGTCAGGGTCCTCTGGGCCCGATCTCCAACCCTTTGTTTATCATACCTTTGTTGCTTTGGCAGACCCGTCCTTCGGGACCGTCGGGGGCGTTCAGTCGCCTCTGGCCAGCGTCTGCCAGTAGCCCAACCAAAATTCTTTGTTATATGTGACGTCTGAACGGTTCCATCAAAATCAAACCAAAACTTTCAACAACGGATCTCTTGGTTCTGGCATCGATGAAGAACGCAGCGAAATGCGATAAGTAATGTGAATTGCAGAATTCAGTGAATCATCGAATCTTTGAACGCACATTGCGCCCTTTGGTATTCCGAAGGGCATGCCTGTTCGAGCGTCATTATCAACCCTCAAG…
ITS	14	193	Healthy	Fungi	Ascomycota	Eurotiomycetes	Phaeomoniellales	Phaeomoniellaceae	Phaeomoniella	chlamydospora	AAGTCGTAACAAGGTTTCCGTAGGTGAACCTGCGGAAGGATCATTATCGAGTCAGGGTCCTCTGGGCCCGATCTCCAACCCTTTGTTTATCATACCTTTGTTGCTTTGGCAGACCCGTCCTTCGGGACCGTCGGGGGCGTTCAGTCGCCTCTGGCCAGCGTCTGCCAGTAGCCCAACCAAAATTCTTTGTTATATGTGACGTCTGAACGGTTCCATCAAAATCAAACCAAAACTTTCAACAACGGATCTCTTGGTTCTGGCATCGATGAAGAACGCAGCGAAATGCGATAAGTAATGTGAATTGCAGAATTCAGTGAATCATCGAATCTTTGAACGCACATTGCGCCCTTTGGTATTCCGAAGGGCATGCCTGTTCGAGCGTCATTATCAACCCTCAAG…
ITS	14	82	Healthy	Fungi	Ascomycota	Eurotiomycetes	Phaeomoniellales	Phaeomoniellaceae	Phaeomoniella	chlamydospora	AAGTCGTAACAAGGTTTCCGTAGGTGAACCTGCGGAAGGATCATTATCGAGTCAGGGTCCTCTGGGCCCGATCTCCAACCCTTTGTTTATCATACCTTTGTTGCTTTGGCAGACCCGTTCTTCGGGACCGTCGGGGGCGTTCAGTCGCCTCTGGCCAGCGTCTGCCAGTAGCCCAACCAAAATTCTTTGTTACATGTGACGTCTGAACGGTTCCATCAAAATCAAACCAAAACTTTCAACAACGGATCTCTTGGTTCTGGCATCGATGAAGAACGCAGCGAAATGCGATAAGTAATGTGAATTGCAGAATTCAGTGAATCATCGAATCTTTGAACGCACATTGCGCCCTTTGGTATTCCGAAGGGCATGCCTGTTCGAGCGTCATTATCAACCCTCAAG…
ITS	14	53	Healthy	Fungi	Ascomycota	Eurotiomycetes	Phaeomoniellales	Phaeomoniellaceae	Phaeomoniella	chlamydospora	AAGTCGTAACAAGGTTTCCGTAGGTGAACCTGCGGAAGGATCATTATCGAGTCAGGGTCCTCTGGGCCCGATCTCCAACCCTTTGTTTATCATACCTTTGTTGCTTTGGCAGACCCGTTCTTCGGGACCGTCGGGGGCGTTCAGTCGCCTCTGGCCAGCGTCTGCCAGTAGCCCAACCAAAATTCTTTGTTACATGTGACGTCTGAACGGTTCCATCAAAATCAAACCAAAACTTTCAACAACGGATCTCTTGGTTCTGGCATCGATGAAGAACGCAGCGAAATGCGATAAGTAATGTGAATTGCAGAATTCAGTGAATCATCGAATCTTTGAACGCACATTGCGCCCTTTGGTATTCCGAAGGGCATGCCTGTTCGAGCGTCATTATCAACCCTCAAG…
ITS	14	5	Healthy	Fungi	Ascomycota	Eurotiomycetes	Phaeomoniellales	Phaeomoniellaceae	Phaeomoniella	chlamydospora	AAGTCGTAACAAGGTTTCCGTAGGTGAACCTGCGGAAGGATCATTATCGAGTCAGGGTCCTCTGGGCCCGATCTCCAACCCTTTGTTTATCATACCTTTGTTGCTTTGGCAGACCCGTTCTTCGGGACCGTCGGGGGCGTTCAGTCGCCTCTGGCCAGCGTCTGCCAGTAGCCCAACCAAAATTCTTTGTTATATGTGACGTCTGAACGGTTCCATCAAAATCAAACCAAAACTTTCAACAACGGATCTCTTGGTTCTGGCATCGATGAAGAACGCAGCGAAATGCGATAAGTAATGTGAATTGCAGAATTCAGTGAATCATCGAATCTTTGAACGCACATTGCGCCCTTTGGTATTCCGAAGGGCATGCCTGTTCGAGCGTCATTACACCACTCAAGC…
ITS	14	25	Healthy	Fungi	Ascomycota	Eurotiomycetes	Phaeomoniellales	Phaeomoniellaceae	Phaeomoniella	chlamydospora	AAGTCGTAACAAGGTTTCCGTAGGTGAACCTGCGGAAGGATCATTATCGAGTCAGGGTCCTCTGGGCCCGATCTCCAACCCTTTGTTTATCATACCTTTGTTGCTTTGGCAGACCCGTTCTTCGGGACCGTCGGGGGCGTTCAGTCGCCTCTGGCCAGCGTCTGCCAGTAGCCCAACCAAAATTCTTTGTTATATGTGACGTCTGAACGGTTCCATCAAAATCAAACCAAAACTTTCAACAACGGATCTCTTGGTTCTGGCATCGATGAAGAACGCAGCGAAATGCGATAAGTAATGTGAATTGCAGAATTCAGTGAATCATCGAATCTTTGAACGCACATTGCGCCCTTTGGTATTCCGAAGGGCATGCCTGTTCGAGCGTCATTATAACCACTCAAG…
ITS	14	487	Healthy	Fungi	Ascomycota	Eurotiomycetes	Phaeomoniellales	Phaeomoniellaceae	Phaeomoniella	chlamydospora	AAGTCGTAACAAGGTTTCCGTAGGTGAACCTGCGGAAGGATCATTATCGAGTCAGGGTCCTCTGGGCCCGATCTCCAACCCTTTGTTTATCATACCTTTGTTGCTTTGGCAGACCCGTTCTTCGGGACCGTCGGGGGCGTTCAGTCGCCTCTGGCCAGCGTCTGCCAGTAGCCCAACCAAAATTCTTTGTTATATGTGACGTCTGAACGGTTCCATCAAAATCAAACCAAAACTTTCAACAACGGATCTCTTGGTTCTGGCATCGATGAAGAACGCAGCGAAATGCGATAAGTAATGTGAATTGCAGAATTCAGTGAATCATCGAATCTTTGAACGCACATTGCGCCCTTTGGTATTCCGAAGGGCATGCCTGTTCGAGCGTCATTATCAACCCTCAAG…
ITS	14	1754	Healthy	Fungi	Ascomycota	Eurotiomycetes	Phaeomoniellales	Phaeomoniellaceae	Phaeomoniella	chlamydospora	AAGTCGTAACAAGGTTTCCGTAGGTGAACCTGCGGAAGGATCATTATCGAGTCAGGGTCCTCTGGGCCCGATCTCCAACCCTTTGTTTATCATACCTTTGTTGCTTTGGCAGACCCGTTCTTCGGGACCGTCGGGGGCGTTCAGTCGCCTCTGGCCAGCGTCTGCCAGTAGCCCAACCAAAATTCTTTGTTATATGTGACGTCTGAACGGTTCCATCAAAATCAAACCAAAACTTTCAACAACGGATCTCTTGGTTCTGGCATCGATGAAGAACGCAGCGAAATGCGATAAGTAATGTGAATTGCAGAATTCAGTGAATCATCGAATCTTTGAACGCACATTGCGCCCTTTGGTATTCCGAAGGGCATGCCTGTTCGAGCGTCATTATCAACCCTCAAG…
ITS	14	2	Healthy	Fungi	Ascomycota	Dothideomycetes	Pleosporales	Amorosiaceae	Angustimassarina	acerina	AAGTCGTAACAAGGTTTCCGTAGGTGAACCTGCGGAAGGATCATTATCGTAGGGCTTTTGTCCTGTCGAGATAGCGTCCTTGCCTATTTTTTGGAGCACCGTTCGTTTCCTCAGCAGGCTTGCCTGCTACTGGGGACCCCTCAAACTCTTTGTAAATACAGTAATCGTCTGAAAAACAAACAAAAAATCAAAACTTTCAACAATGGATCTCTTGGTTCTGGCATCGATGAAGAACGCAGCAAAATGCGATAAGTAGTGTGAATTGCAGAATTCAGTGAATCATCGAATCTTTGAACGCACATTGCGCCCTTTGGTATTCCTTAGGGCATGCCTGTTCGAGCGTCATTTACACCCTCAAGCACAGCTTGGTGTTGGGCGTCTGTCCCGCTTCGGCGCGGA…
ITS	14	77	Healthy	Fungi	Ascomycota	Dothideomycetes	Pleosporales	Lophiostomataceae	Platystomum	crataegi	AAGTCGTAACAAGGTTTCCGTAGGTGAACCTGCGGAAGGATCATTATTGTAGGTGCCTTCGGGCCCGCTAACACAATAACCCTTGTCTTTTTTTGTGCACCCTTTGTTTCCTCGGCAGCTTTGCCTGCCAACGAGGACCCCCCAAAAACCTTTTGCAATCCTAGTATAACATTCTGAAAATAAACAATATTAAAACTTTCAACAATGGATCTCTTGGCTCTGGCATCGATGAAGAACGCAGCGAAATGCGATAAGTAGTGTGAATTGCAGAATTCAGTGAATCATCGAATCTTTGAACGCACATTGCGCCCTTTGGTATTCCTTAGGGCATGCCTGTTCGAGCGTCATTTACAAATTCAAGCTCAGCTTGGTGATGGGTGTCTGTCCCGCCTTTGCGTG…
ITS	14	29	Healthy	Fungi	Ascomycota	Dothideomycetes	Pleosporales	Lophiostomataceae	Platystomum	crataegi	AAGTCGTAACAAGGTTTCCGTAGGTGAACCTGCGGAAGGATCATTATTGTAGGTGCCTTCGGGCCCGCTGACACAATAACCCTTGTATTTTTTTGTGCACCCTTTGTTTCCTCGGCAGCTTCGCCTGCCAACGAGGACCCCCCTAAAACCTTTTGCAATCTTAGTACAACATTCTGAAAACAAACAATATTAAAACTTTCAACAATGGATCTCTTGGCTCTGGCATCGATGAAGAACGCAGCGAAATGCGATAAGTAGTGTGAATTGCAGAATTCAGTGAATCATCGAATCTTTGAACGCACATTGCGCCCTTTGGTATTCCTTAGGGCATGCCTGTTCGAGCGTCATTTACAAATTCAAGCTCAGCTTGGTGATGGGTGTCTGTCCCGCCTTTGCGTG…
ITS-28S	14	9	Healthy	Fungi	Chytridiomycota	Spizellomycetes	Spizellomycetales	NA	NA	NA	AAGTCGTAACAAGGTAACCGTAGGTGAACCTGCGGTTGGATCATTAAAAATGCTATGTTAGACTTGAGGGAACAGCGCCGCACCATGGGCAGCACTTCCTCTGGCTCATTTACGAGTCAGATGTGACCAACGCTAAGCATGGAATGTGACGCGCGTTCAACAAAAACCTCACGCCTATCATGAGTCGCTAACCCGACCAACCTCTATGTGAACTGTTCCCGTCTCTGGCGAGTGGGTAGCCTCAAAAGCTACTTGTCAGCGCAGCTCCTTTTGATTCATCAACAGGTCCTGCGTCGTGGACAACTCGTCAACCCCTTTATTACCAACTTTTTGTTATAACATATCTGTCTGACATTTTTTGTAACATAATTACATAAAACAACTTTTGGCAACGGATCT…
ITS-28S	14	2	Healthy	Fungi	Chytridiomycota	Spizellomycetes	Spizellomycetales	NA	NA	NA	AAGTCGTAACAAGGTAACCGTAGGTGAACCTGCGGTTGGATCATTAAAAATTATCTACCGTGCTTCGACGGACCCAATTAATTTTGGGTAAACCGAAACCTTTTGTGAAACGTCTCGTCCCTGGCGGGGGGGTAGCGAAGAGCTACTTGTCAGCATGTGCTGTATTGCATGTGCCGTGGACATCCCGTCAACCCCTTTTAAACTTTTATTTTTTATTTTTTAAGCCTGACATTACTTGTATAAATATACAAAACAACTTTTGGCAACGGATCTCTTGGCTCTCGCAACGATGAAGAACGCAGCGAAATGCGATAAGTAGTGTGAATTGCAGAATTCAGTGAATCATCGAATCTTTGAACGCACATTGCGCTTCCTGGTATTCCGGGGAGCATGCTCGTT…
ITS-28S	14	11	Healthy	Fungi	Ascomycota	Leotiomycetes	Helotiales	Hyaloscyphaceae	Capitotricha	bicolor	AAGTCGTAACAAGGTTTCACTACGGAGACCGTGCAACCCTGCGGGGAGGCAGCGCGACAGTAAATAAAGCTACCGCTTGCAAGTCAGTCTCGACTGGCAACACAATCGAATTGCGGGGACCTCCTAAAGCTCAAGCTACGAAGTTAGCGCCGAAAGGTGCTGATGCAGTTAAAATGCTTGAGATGTTACAATGGACAATCCGCAGCGAAGACCCTACAGCGCAAGCCACGGGTATCGTTCACAGACTAAGTGATTGTGGGTAGGCAACTACTTAAGATATAGTCGAGCCTGAGCCGAAAGGTTGAGGGTGCACTGTCCGTAGGTGAACCTGCGGAAGGATCATTAATAAACCTAGTCGTTCGCGTACATAGGGGCAACCCTCGCGTGATGTCAGCAATA…
ITS-28S	14	253	Healthy	Fungi	Ascomycota	Leotiomycetes	Helotiales	Hyaloscyphaceae	NA	NA	AAGTCGTAACAAGGTTTCACTACGGAGACCGTGCAACCCTGCGGGGAGGCAGCGCGACAGTAAATAAAGCTACCGCTTGCAAGTCAGTCTCGACTGGCAACACAATCGAATTGCGGGGACCTCCTAAAGCTCAAGCTACGAAGTTAGCGCCGAAAGGTGCTGATGCAGTTAAAATGCTTGAGATGTTACAATGGACAATCCGCAGCGAAGACCCTACAGCGCAAGCCACGGGTATCGTTCACAGACTAAGTGATTGTGGGTAGGCAACTACTTAAGATATAGTCGAGCCTGAGCCGAAAGGTTGAGGGTGCACTGTCCGTAGGTGAACCTGCGGAAGGATCATTAATAAACCTAGTCGTTCGCGTACATAGGGGCAACCCTCGCGTGATGTCAGCAATA…
ITS-28S	14	16	Healthy	Fungi	Ascomycota	NA	NA	NA	NA	NA	AAGTCGTAACAAGGTTTCACTACGGAGACCGTGCAACCCTGCGGGGAGGCAGCGCGACAGTAAATAAAGCTACCGCTTGCAAGTCAGTCTCGACTGGCAACACAATCGAATTGCGGGGACCTCCTAAAGCTCAAGCTACGAAGTTAGCGCCGAAAGGTGCTGATGCAGTTAAAATGCTTGAGATGTTACAATGGACAATCCGCAGCGAAGACCCTACAGCGCAAGCCACGGGTATCGTTCACAGACTAAGTGATTGTGGGTAGGCAACTACTTAAGATATAGTCGAGCCTGAGCCGAAAGGTTGAGGGTGCACTGTCCGTAGGTGAACCTGCGGAAGGATCATTAATAAACCTAGTCGTTCGCGTACATAGGGGCAACCCTCGCGTGATGTCAGCAATA…
ITS-28S	14	10	Healthy	Fungi	Ascomycota	Xylonomycetes	Symbiotaphrinales	Symbiotaphrinaceae	Symbiotaphrina	buchneri	AAGTCGTAACAAGGTTTCACTACGGAGACCGTGCAACCCTGCGGGGAGGCAGCGCGACAGTAAATAAAGCTACCGCTTGCAAGTCAGTCTCGACTGGCAACACAATCGAATTGCGGGGACCTCCTAAAGCTCAAGCTACGAAGTTAGCGCCGAAAGGTGCTGATGCAGTTAAAATGCTTGAGATGTTACAATGGACAATCCGCAGCGAAGACCCTACAGCGCAAGCCACGGGTATCGTTCACAGACTAAGTGATTGTGGGTAGGCAACTACTTAAGATATAGTCGAGCCTGAGCCGAAAGGTTGAGGGTGCACTGTCCGTAGGTGAACCTGCGGAAGGATCATTAATAAACCTAGTCGTTCGCGTACATAGGGGCAACCCTCGCGTGATGTCAGCAATA…
ITS-28S	14	14	Healthy	Fungi	Ascomycota	Lecanoromycetes	Ostropales	Stictidaceae	NA	NA	AAGTCGTAACAAGGTTTCCGTAGGTGAACCTGCGGAAGGATCATTAAACGAAAGCTGAGTAGTTCGCTGCTCAACCTTCCACCCTTTGAAAACAAACTTTATTGTTGCTTTGGCGGGGCGTGACCTAGTCCCGTTGGCTTAGGCTGACGAGTCCCCGCCGGAGAACCCCAAAACTCATTTTAAACTATGAAGTCTGAATAAAAAAATTAATAGCGATAAAACTTTCAACAACGGATCTCTTGGTTCTGGCATCGATGAAGAACGCAGCGAAATGCGATAAGTAATGTGAATTGCAGAATTCAGTGAATCATCGAATCTTTGAACGCACATTGCGCCCCCCGGTATTCCGGCGGGCATGCCTGTTCGAGCGTCATTTCAACCCTCAAGCTTTGCTTGGTA…
ITS-28S	14	11	Healthy	Fungi	Basidiomycota	Agaricomycetes	Cantharellales	Cantharellales_fam_Incertae_sedis	Sistotrema	oblongisporum	AAGTCGTAACAAGGTTTCCGTAGGTGAACCTGCGGAAGGATCATTAATGAACCTTTGAGGATTGAGCTGGTCTTTTTGACAAGTGCTCGTCCTCTTATCCTTTATACACCTGTGCATCTTTTAGAGAGATCAAGCCGGGACTAGTAGGTCTCTTGACTGAAGGTTCTGACCCTCTCTCTGATTTTACATACACTTTATTTAATCTTTGGAATAATCAATTTATAAATAATAACAACTTTTAACAACGGATCTCTTGGCTCTCGCATCGATGAAGAACGCAGCGAAATGCGATAAGTAATGTGAATTGCAGAATTCAGTGAATCATCGAATCTTTGAACGCACCTTGCGCTCCTTGGTATTCCGAGGAGCACGCCTGTTCGAGTGTCATGAAGCTCTCAA…
ITS-28S	14	10	Healthy	Fungi	Ascomycota	Lecanoromycetes	Candelariales	Pycnoraceae	Pycnora	xanthococca	AAGTCGTAACAAGGTTTCCGTAGGTGAACCTGCGGAAGGATCATTAATGAGCAAGGGTCTTCTAGGCCCGACCTCCAACCCTGTGTCTATCTACCGCTGTTGCTTTGGCGGACCTGCTGGGGAGACCCACCGCTGGCCTCTGGCTGGTGAGTGTCCGTCAGAGACTCTTCAAACTCTGTTTCTCCGTGATGTCTGAGTATCATACAATTAGTTAAAACTTTCAACAACGGATCTCTTGGTTCTGGCATCGATGAAGAACGCAGCGAAATGCGATAAGTAATGTGAATTGCAGAATTCAGTGAATCATCGAATCTTTGAACGCACATTGCGCCCCTTGGTATTCCGAGGGGCATGCCTGTTCGAGCGTCATTACACCACTCAAGCTCAGCTTGGTAATGG…
ITS-28S	14	5	Healthy	Fungi	Ascomycota	NA	NA	NA	NA	NA	AAGTCGTAACAAGGTTTCCGTAGGTGAACCTGCGGAAGGATCATTACAGAGAGGAGCCCCGCGCTCCAGGGGGTTCGCCCCCGCCTCTCAACCCTGTGTAAATCATACCTATGTTGCTTTGGCGGGCCTTGAGGTCATGCTCATGCCGGGCGTCAGCTCGGCGAGCGCCCGCCGGAAGCCCACCAAAACTCGTTTAATTTATGCTGTCAGAGTCTAAACACAAATAAAGCAAAACTTTCAACAACGGATCTCTTGGTTCTGGCATCGATGAAGAACGCAGCGAAATGCGATAAGTAATGTGAATTGCAGAATTCAGTGAATCATCGAATCTTTGAACGCACATTGCGCCCCTCGGTATTCCGGGGGGCATACCTGTTCGAGCGTCATTACACCTCTCAA…
ITS-28S	14	51	Healthy	Fungi	Ascomycota	NA	NA	NA	NA	NA	AAGTCGTAACAAGGTTTCCGTAGGTGAACCTGCGGAAGGATCATTACAGAGAGGAGCCCCGCGCTCCAGGGGGTTCGCCCCCGCCTCTCAACCCTGTGTAAATCATACCTATGTTGCTTTGGCGGGCCTTGAGGTCATGCTCATGCCGGGCGTCAGCTCGGCGAGCGCCCGCCGGAAGCCCACCAAAACTCGTTTAATTTATGCTGTCAGAGTCTAAACACAAATAAAGCAAAACTTTCAACAACGGATCTCTTGGTTCTGGCATCGATGAAGAACGCAGCGAAATGCGATAAGTAATGTGAATTGCAGAATTCAGTGAATCATCGAATCTTTGAACGCACATTGCGCCCCTCGGTATTCCGGGGGGCATACCTGTTCGAGCGTCATTACACCTCTCAA…
ITS-28S	14	6	Healthy	Fungi	Ascomycota	Xylonomycetes	Symbiotaphrinales	Symbiotaphrinaceae	Symbiotaphrina	buchneri	AAGTCGTAACAAGGTTTCCGTAGGTGAACCTGCGGAAGGATCATTACAGAGAGGAGCCCCGCGCTCCAGGGGGTTCGCCCCCGCCTCTCAACCCTGTGTAAATCATACCTATGTTGCTTTGGCGGGCCTTGAGGTCATGCTCATGCCGGGCGTCAGCTCGGCGAGCGCCCGCCGGAAGCCCACCAAAACTCGTTTAATTTATGCTGTCAGAGTCTAAACACAAATAAAGCAAAACTTTCAACAACGGATCTCTTGGTTCTGGCATCGATGAAGAACGCAGCGAAATGCGATAAGTAATGTGAATTGCAGAATTCAGTGAATCATCGAATCTTTGAACGCACATTGCGCCCCTCGGTATTCCGGGGGGCATACCTGTTCGAGCGTCATTACACCTCTCAA…
ITS-28S	14	6	Healthy	Fungi	Ascomycota	NA	NA	NA	NA	NA	AAGTCGTAACAAGGTTTCCGTAGGTGAACCTGCGGAAGGATCATTACAGAGAGGAGCCCCGCGCTCCAGGGGGTTCGCCCCCGCCTCTCAACCCTGTGTAAATCATACCTATGTTGCTTTGGCGGGCCTTGAGGTCATGCTCATGCCGGGCGTCAGCTCGGCGAGCGCCCGCCGGAAGCCCACCAAAACTCGTTTAATTTATGCTGTCAGAGTCTAAACACAAATAAAGCAAAACTTTCAACAACGGATCTCTTGGTTCTGGCATCGATGAAGAACGCAGCGAAATGCGATAAGTAATGTGAATTGCAGAATTCAGTGAATCATCGAATCTTTGAACGCACATTGCGCCCCTCGGTATTCCGGGGGGCATACCTGTTCGAGCGTCATTACACCTCTCAA…
ITS-28S	14	2	Healthy	Fungi	Ascomycota	Xylonomycetes	Symbiotaphrinales	Symbiotaphrinaceae	Symbiotaphrina	buchneri	AAGTCGTAACAAGGTTTCCGTAGGTGAACCTGCGGAAGGATCATTACAGAGAGGAGCTTCGCGCTCCAGGGGGTTCGCCTCCGCCTCTCAACCCTGTGTAAATCATACCTTTGTTGCTTTGGCGGGCCTTGGGGTCATGCTCATGCCGGGCTTTTGCCTGGCGAGTGCTCGCCGGAAGCCTACCAAAACTCGTTTAATTTATGCTGTCAGAGTCTAAACACAAATAAAGCAAAACTTTCAACAACGGATCTCTTGGTTCTGGCATCGATGAAGAACGCAGCGAAATGCGATAAGTAATGTGAATTGCAGAATTCAGTGAATCATCGAATCTTTGAACGCACATTGCGCCCCTCGGTATTCCGGGGGGCATACCTGTTCGAGCGTCATTACACCTCTCAA…
ITS-28S	14	9	Healthy	Fungi	Ascomycota	Dothideomycetes	Pleosporales	Cucurbitariaceae	NA	NA	AAGTCGTAACAAGGTTTCCGTAGGTGAACCTGCGGAAGGATCATTACCATAAAACGGGCTTCGCTTCGGCTGGCTCGATTCTACCCGTGTATTGTCTACCCCGTTTCCTCGGTAATGGCCTGCCAGAGGACATTTTTTAAACCATGTACTTGCAATCAGCGTCTGAAAATACAATATTAAAACTTTCAACAACGGATCTCTTGGTTCTGGCATCGATGAAGAACGCAGCGAAATGCGATAAGTAGTGTGAATTGCAGAATTCAGTGAATCATCGAATCTTTGAACGCACATTGCGCCCCTTGGTATTCCATGGGGCATGCCTGTTCGAGCGTCATATATACCTTCAAGCTCTGCTTGGTGTTGGGCGCTGTCATAACGACTCGCCTCAAATTAAAATTC…
ITS-28S	14	6	Healthy	Fungi	Ascomycota	Eurotiomycetes	Chaetothyriales	NA	NA	NA	AAGTCGTAACAAGGTTTCCGTAGGTGAACCTGCGGAAGGATCATTACCGAGTTAGGGTCCTCTAGGACTCGACCTCCTACCCTTTGTCTACCTTACCTTTTGTTGCTTCGGCGGATCCGTCCTCTCGAGGACCGCCGGAGGGGTTAACACCCCCTCTGGCCCGTGTCCGCCGGTGGCCCAAAACCAAAACTCTTGTTTAAACGTGTCGTCTAAGTACAAAAATAATAAAGTAAAAACTTTCAACAACGGATCTCTTGGTTCTGGCATCGATGAAGAACGCAGCGAAATGCGATAAGTAATGCGAATTGCAGAATCCGTGAGTCATCGAATCTTTGAACGAACATTGCGCCCTTTGGTATTCCGAAGGGCATGCCTGTTCGAGCGTCATTATCACCTCTC…
ITS-28S	14	5	Healthy	Fungi	Ascomycota	Leotiomycetes	Helotiales	NA	NA	NA	AAGTCGTAACAAGGTTTCCGTAGGTGAACCTGCGGAAGGATCATTATCGAGTCAGGGTCCTCTGGGCCCGATCTCCAACCCTTTGTTTATCATACCTTTGTTGCTTTGGCAGACCCGTCCTTCGGGACCGTCGGGGGCGTTCAGTCGCCTCTGGCCAGCGTCTGCCAGTAGCCCAACCAAAATTCTTTGTTACATGTGACGTCTGAACGGTTCCATCAAAATCAAACCAAAACTTTCAACAACGGATCTCTTGGTTCTGGCATCGATGAAGAACGCAGCGAAATGCGATAAGTAATGTGAATTGCAGAATTCAGTGAATCATCGAATCTTTGAACGCACATTGCGCCCTTTGGTATTCCGAAGGGCATGCCTGTTCGAGCGTCATTATAACCACTCAAG…
ITS-28S	14	4	Healthy	Fungi	Ascomycota	Leotiomycetes	Helotiales	Hyaloscyphaceae	NA	NA	AAGTCGTAACAAGGTTTCCGTAGGTGAACCTGCGGAAGGATCATTATCGAGTCAGGGTCCTCTGGGCCCGATCTCCAACCCTTTGTTTATCATACCTTTGTTGCTTTGGCAGACCCGTCCTTCGGGACCGTCGGGGGCGTTCAGTCGCCTCTGGCCAGCGTCTGCCAGTAGCCCAACCAAAATTCTTTGTTACATGTGACGTCTGAACGGTTCCATCAAAATCAAACCAAAACTTTCAACAACGGATCTCTTGGTTCTGGCATCGATGAAGAACGCAGCGAAATGCGATAAGTAATGTGAATTGCAGAATTCAGTGAATCATCGAATCTTTGAACGCACATTGCGCCCTTTGGTATTCCGAAGGGCATGCCTGTTCGAGCGTCATTATCAACCCTCAAG…
ITS-28S	14	4230	Healthy	Fungi	Ascomycota	NA	NA	NA	NA	NA	AAGTCGTAACAAGGTTTCCGTAGGTGAACCTGCGGAAGGATCATTATCGAGTCAGGGTCCTCTGGGCCCGATCTCCAACCCTTTGTTTATCATACCTTTGTTGCTTTGGCAGACCCGTCCTTCGGGACCGTCGGGGGCGTTCAGTCGCCTCTGGCCAGCGTCTGCCAGTAGCCCAACCAAAATTCTTTGTTACATGTGACGTCTGAACGGTTCCATCAAAATCAAACCAAAACTTTCAACAACGGATCTCTTGGTTCTGGCATCGATGAAGAACGCAGCGAAATGCGATAAGTAATGTGAATTGCAGAATTCAGTGAATCATCGAATCTTTGAACGCACATTGCGCCCTTTGGTATTCCGAAGGGCATGCCTGTTCGAGCGTCATTATCAACCCTCAAG…
ITS-28S	14	35	Healthy	Fungi	Ascomycota	NA	NA	NA	NA	NA	AAGTCGTAACAAGGTTTCCGTAGGTGAACCTGCGGAAGGATCATTATCGAGTCAGGGTCCTCTGGGCCCGATCTCCAACCCTTTGTTTATCATACCTTTGTTGCTTTGGCAGACCCGTCCTTCGGGACCGTCGGGGGCGTTCAGTCGCCTCTGGCCAGCGTCTGCCAGTAGCCCAACCAAAATTCTTTGTTACATGTGACGTCTGAACGGTTCCATCAAAATCAAACCAAAACTTTCAACAACGGATCTCTTGGTTCTGGCATCGATGAAGAACGCAGCGAAATGCGATAAGTAATGTGAATTGCAGAATTCAGTGAATCATCGAATCTTTGAACGCACATTGCGCCCTTTGGTATTCCGAAGGGCATGCCTGTTCGAGCGTCATTATCAACCCTCAAG…
ITS-28S	14	63	Healthy	Fungi	Ascomycota	Leotiomycetes	Helotiales	NA	NA	NA	AAGTCGTAACAAGGTTTCCGTAGGTGAACCTGCGGAAGGATCATTATCGAGTCAGGGTCCTCTGGGCCCGATCTCCAACCCTTTGTTTATCATACCTTTGTTGCTTTGGCAGACCCGTCCTTCGGGACCGTCGGGGGCGTTCAGTCGCCTCTGGCCAGCGTCTGCCAGTAGCCCAACCAAAATTCTTTGTTACATGTGACGTCTGAACGGTTCCATCAAAATCAAACCAAAACTTTCAACAACGGATCTCTTGGTTCTGGCATCGATGAAGAACGCAGCGAAATGCGATAAGTAATGTGAATTGCAGAATTCAGTGAATCATCGAATCTTTGAACGCACATTGCGCCCTTTGGTATTCCGAAGGGCATGCCTGTTCGAGCGTCATTATCAACCCTCAAG…
ITS-28S	14	749	Healthy	Fungi	Ascomycota	NA	NA	NA	NA	NA	AAGTCGTAACAAGGTTTCCGTAGGTGAACCTGCGGAAGGATCATTATCGAGTCAGGGTCCTCTGGGCCCGATCTCCAACCCTTTGTTTATCATACCTTTGTTGCTTTGGCAGACCCGTCCTTCGGGACCGTCGGGGGCGTTCAGTCGCCTCTGGCCAGCGTCTGCCAGTAGCCCAACCAAAATTCTTTGTTACATGTGACGTCTGAACGGTTCCATCAAAATCAAACCAAAACTTTCAACAACGGATCTCTTGGTTCTGGCATCGATGAAGAACGCAGCGAAATGCGATAAGTAATGTGAATTGCAGAATTCAGTGAATCATCGAATCTTTGAACGCACATTGCGCCCTTTGGTATTCCGAAGGGCATGCCTGTTCGAGCGTCATTATCAACCCTCAAG…
ITS-28S	14	7	Healthy	Fungi	Ascomycota	Xylonomycetes	Symbiotaphrinales	Symbiotaphrinaceae	Symbiotaphrina	buchneri	AAGTCGTAACAAGGTTTCCGTAGGTGAACCTGCGGAAGGATCATTATCGAGTCAGGGTCCTCTGGGCCCGATCTCCAACCCTTTGTTTATCATACCTTTGTTGCTTTGGCAGACCCGTCCTTCGGGACCGTCGGGGGCGTTCAGTCGCCTCTGGCCAGCGTCTGCCAGTAGCCCAACCAAAATTCTTTGTTACATGTGACGTCTGAACGGTTCCATCAAAATCAAACCAAAACTTTCAACAACGGATCTCTTGGTTCTGGCATCGATGAAGAACGCAGCGAAATGCGATAAGTAATGTGAATTGCAGAATTCAGTGAATCATCGAATCTTTGAACGCACATTGCGCCCTTTGGTATTCCGAAGGGCATGCCTGTTCGAGCGTCATTATCAACCCTCAAG…
ITS-28S	14	401	Healthy	Fungi	Ascomycota	Dothideomycetes	Dothideales	Dothideales_fam_Incertae_sedis	Endococcus	fusiger	AAGTCGTAACAAGGTTTCCGTAGGTGAACCTGCGGAAGGATCATTATCGAGTCAGGGTCCTCTGGGCCCGATCTCCAACCCTTTGTTTATCATACCTTTGTTGCTTTGGCAGACCCGTCCTTCGGGACCGTCGGGGGCGTTCAGTCGCCTCTGGCCAGCGTCTGCCAGTAGCCCAACCAAAATTCTTTGTTACATGTGACGTCTGAACGGTTCCATCAAAATCAAACCAAAACTTTCAACAACGGATCTCTTGGTTCTGGCATCGATGAAGAACGCAGCGAAATGCGATAAGTAATGTGAATTGCAGAATTCAGTGAATCATCGAATCTTTGAACGCACATTGCGCCCTTTGGTATTCCGAAGGGCATGCCTGTTCGAGCGTCATTATCAACCCTCAAG…
ITS-28S	14	316	Healthy	Fungi	Ascomycota	NA	NA	NA	NA	NA	AAGTCGTAACAAGGTTTCCGTAGGTGAACCTGCGGAAGGATCATTATCGAGTCAGGGTCCTCTGGGCCCGATCTCCAACCCTTTGTTTATCATACCTTTGTTGCTTTGGCAGACCCGTCCTTCGGGACCGTCGGGGGCGTTCAGTCGCCTCTGGCCAGCGTCTGCCAGTAGCCCAACCAAAATTCTTTGTTACATGTGACGTCTGAACGGTTCCATCAAAATCAAACCAAAACTTTCAACAACGGATCTCTTGGTTCTGGCATCGATGAAGAACGCAGCGAAATGCGATAAGTAATGTGAATTGCAGAATTCAGTGAATCATCGAATCTTTGAACGCACATTGCGCCCTTTGGTATTCCGAAGGGCATGCCTGTTCGAGCGTCATTATCAACCCTCAAG…
ITS-28S	14	135	Healthy	Fungi	Ascomycota	NA	NA	NA	NA	NA	AAGTCGTAACAAGGTTTCCGTAGGTGAACCTGCGGAAGGATCATTATCGAGTCAGGGTCCTCTGGGCCCGATCTCCAACCCTTTGTTTATCATACCTTTGTTGCTTTGGCAGACCCGTCCTTCGGGACCGTCGGGGGCGTTCAGTCGCCTCTGGCCAGCGTCTGCCAGTAGCCCAACCAAAATTCTTTGTTATATGTGACGTCTGAACGGTTCCATCAAAATCAAACCAAAACTTTCAACAACGGATCTCTTGGTTCTGGCATCGATGAAGAACGCAGCGAAATGCGATAAGTAATGTGAATTGCAGAATTCAGTGAATCATCGAATCTTTGAACGCACATTGCGCCCTTTGGTATTCCGAAGGGCATGCCTGTTCGAGCGTCATTATCAACCCTCAAG…
ITS-28S	14	122	Healthy	Fungi	Ascomycota	Dothideomycetes	NA	NA	NA	NA	AAGTCGTAACAAGGTTTCCGTAGGTGAACCTGCGGAAGGATCATTATCGAGTCAGGGTCCTCTGGGCCCGATCTCCAACCCTTTGTTTATCATACCTTTGTTGCTTTGGCAGACCCGTCCTTCGGGACCGTCGGGGGCGTTCAGTCGCCTCTGGCCAGCGTCTGCCAGTAGCCCAACCAAAATTCTTTGTTATATGTGACGTCTGAACGGTTCCATCAAAATCAAACCAAAACTTTCAACAACGGATCTCTTGGTTCTGGCATCGATGAAGAACGCAGCGAAATGCGATAAGTAATGTGAATTGCAGAATTCAGTGAATCATCGAATCTTTGAACGCACATTGCGCCCTTTGGTATTCCGAAGGGCATGCCTGTTCGAGCGTCATTATCAACCCTCAAG…
ITS-28S	14	20	Healthy	Fungi	Ascomycota	Leotiomycetes	Helotiales	Hyaloscyphaceae	NA	NA	AAGTCGTAACAAGGTTTCCGTAGGTGAACCTGCGGAAGGATCATTATCGAGTCAGGGTCCTCTGGGCCCGATCTCCAACCCTTTGTTTATCATACCTTTGTTGCTTTGGCAGACCCGTTCTTCGGGACCGTCGGGGGCGTTCAGTCGCCTCTGGCCAGCGTCTGCCAGTAGCCCAACCAAAATTCTTTGTTATATGTGACGTCTGAACGGTTCCATCAAAATCAAACCAAAACTTTCAACAACGGATCTCTTGGTTCTGGCATCGATGAAGAACGCAGCGAAATGCGATAAGTAATGTGAATTGCAGAATTCAGTGAATCATCGAATCTTTGAACGCACATTGCGCCCTTTGGTATTCCGAAGGGCATGCCTGTTCGAGCGTCATTATAACCACTCAAG…
ITS-28S	14	7	Healthy	Fungi	Ascomycota	Xylonomycetes	Symbiotaphrinales	Symbiotaphrinaceae	Symbiotaphrina	buchneri	AAGTCGTAACAAGGTTTCCGTAGGTGAACCTGCGGAAGGATCATTATCGAGTCAGGGTCCTCTGGGCCCGATCTCCAACCCTTTGTTTATCATACCTTTGTTGCTTTGGCAGACCCGTTCTTCGGGACCGTCGGGGGCGTTCAGTCGCCTCTGGCCAGCGTCTGCCAGTAGCCCAACCAAAATTCTTTGTTATATGTGACGTCTGAACGGTTCCATCAAAATCAAACCAAAACTTTCAACAACGGATCTCTTGGTTCTGGCATCGATGAAGAACGCAGCGAAATGCGATAAGTAATGTGAATTGCAGAATTCAGTGAATCATCGAATCTTTGAACGCACATTGCGCCCTTTGGTATTCCGAAGGGCATGCCTGTTCGAGCGTCATTATAACCACTCAAG…
ITS-28S	14	5	Healthy	Fungi	Ascomycota	Leotiomycetes	Helotiales	Hyaloscyphaceae	NA	NA	AAGTCGTAACAAGGTTTCCGTAGGTGAACCTGCGGAAGGATCATTATCGAGTCAGGGTCCTCTGGGCCCGATCTCCAACCCTTTGTTTATCATACCTTTGTTGCTTTGGCAGACCCGTTCTTCGGGACCGTCGGGGGCGTTCAGTCGCCTCTGGCCAGCGTCTGCCAGTAGCCCAACCAAAATTCTTTGTTATATGTGACGTCTGAACGGTTCCATCAAAATCAAACCAAAACTTTCAACAACGGATCTCTTGGTTCTGGCATCGATGAAGAACGCAGCGAAATGCGATAAGTAATGTGAATTGCAGAATTCAGTGAATCATCGAATCTTTGAACGCACATTGCGCCCTTTGGTATTCCGAAGGGCATGCCTGTTCGAGCGTCATTATCAACCCTCAAG…
ITS-28S	14	501	Healthy	Fungi	Ascomycota	NA	NA	NA	NA	NA	AAGTCGTAACAAGGTTTCCGTAGGTGAACCTGCGGAAGGATCATTATCGAGTCAGGGTCCTCTGGGCCCGATCTCCAACCCTTTGTTTATCATACCTTTGTTGCTTTGGCAGACCCGTTCTTCGGGACCGTCGGGGGCGTTCAGTCGCCTCTGGCCAGCGTCTGCCAGTAGCCCAACCAAAATTCTTTGTTATATGTGACGTCTGAACGGTTCCATCAAAATCAAACCAAAACTTTCAACAACGGATCTCTTGGTTCTGGCATCGATGAAGAACGCAGCGAAATGCGATAAGTAATGTGAATTGCAGAATTCAGTGAATCATCGAATCTTTGAACGCACATTGCGCCCTTTGGTATTCCGAAGGGCATGCCTGTTCGAGCGTCATTATCAACCCTCAAG…
ITS-28S	14	204	Healthy	Fungi	Ascomycota	NA	NA	NA	NA	NA	AAGTCGTAACAAGGTTTCCGTAGGTGAACCTGCGGAAGGATCATTATCGAGTCAGGGTCCTCTGGGCCCGATCTCCAACCCTTTGTTTATCATACCTTTGTTGCTTTGGCAGACCCGTTCTTCGGGACCGTCGGGGGCGTTCAGTCGCCTCTGGCCAGCGTCTGCCAGTAGCCCAACCAAAATTCTTTGTTATATGTGACGTCTGAACGGTTCCATCAAAATCAAACCAAAACTTTCAACAACGGATCTCTTGGTTCTGGCATCGATGAAGAACGCAGCGAAATGCGATAAGTAATGTGAATTGCAGAATTCAGTGAATCATCGAATCTTTGAACGCACATTGCGCCCTTTGGTATTCCGAAGGGCATGCCTGTTCGAGCGTCATTATCAACCCTCAAG…
ITS-28S	14	11	Healthy	Fungi	Ascomycota	NA	NA	NA	NA	NA	AAGTCGTAACAAGGTTTCCGTAGGTGAACCTGCGGAAGGATCATTATCGAGTCAGGGTCCTCTGGGCCCGATCTCCAACCCTTTGTTTATCATACCTTTGTTGCTTTGGCAGACCCGTTCTTCGGGACCGTCGGGGGCGTTCAGTCGCCTCTGGCCAGCGTCTGCCAGTAGCCCAACCAAAATTCTTTGTTATATGTGACGTCTGAACGGTTCCATCAAAATCAAACCAAAACTTTCAACAACGGATCTCTTGGTTCTGGCATCGATGAAGAACGCAGCGAAATGCGATAAGTAATGTGAATTGCAGAATTCAGTGAATCATCGAATCTTTGAACGCACATTGCGCCCTTTGGTATTCCGAAGGGCATGCCTGTTCGAGCGTCATTATCAACCCTCAAG…
ITS-28S	14	15	Healthy	Fungi	Ascomycota	Leotiomycetes	Helotiales	Hyaloscyphaceae	NA	NA	AAGTCGTAACAAGGTTTCCGTAGGTGAACCTGCGGAAGGATCATTATCGAGTCAGGGTCCTCTGGGCCCGATCTCCAACCCTTTGTTTATCATACCTTTGTTGCTTTGGCAGACCCGTTCTTCGGGACCGTCGGGGGCGTTCAGTCGCCTCTGGCCAGCGTCTGCCAGTAGCCCAACCAAAATTCTTTGTTATATGTGACGTCTGAACGGTTCCATCAAAATCAAACCAAAACTTTCAACAACGGATCTCTTGGTTCTGGCATCGATGAAGAACGCAGCGAAATGCGATAAGTAATGTGAATTGCAGAATTCAGTGAATCATCGAATCTTTGAACGCACATTGCGCCCTTTGGTATTCCGAAGGGCATGCCTGTTCGAGCGTCATTATCAACCCTCAAG…
ITS-28S	14	12	Healthy	Fungi	Ascomycota	Dothideomycetes	Pleosporales	Lophiostomataceae	Lophiostoma	macrostomoides	AAGTCGTAACAAGGTTTCCGTAGGTGAACCTGCGGAAGGATCATTATCGAGTCAGGGTCCTCTGGGCCCGATCTCCAACCCTTTGTTTATCATACCTTTGTTGCTTTGGCAGACCCGTTCTTCGGGACCGTCGGGGGCGTTCAGTCGCCTCTGGCCAGCGTCTGCCAGTAGCCCAACCAAAATTCTTTGTTATATGTGACGTCTGAACGGTTCCATCAAAATCAAACCAAAACTTTCAACAACGGATCTCTTGGTTCTGGCATCGATGAAGAACGCAGCGAAATGCGATAAGTAATGTGAATTGCAGAATTCAGTGAATCATCGAATCTTTGAACGCACATTGCGCCCTTTGGTATTCCGAAGGGCATGCCTGTTCGAGCGTCATTATCAACCCTCAAG…
ITS-28S	14	1041	Healthy	Fungi	Ascomycota	NA	NA	NA	NA	NA	AAGTCGTAACAAGGTTTCCGTAGGTGAACCTGCGGAAGGATCATTATCGAGTCAGGGTCCTCTGGGCCCGATCTCCAACCCTTTGTTTATCATACCTTTGTTGCTTTGGCAGACCCGTTCTTCGGGACCGTCGGGGGCGTTCAGTCGCCTCTGGCCAGCGTCTGCCAGTAGCCCAACCAAAATTCTTTGTTATATGTGACGTCTGAACGGTTCCATCAAAATCAAACCAAAACTTTCAACAACGGATCTCTTGGTTCTGGCATCGATGAAGAACGCAGCGAAATGCGATAAGTAATGTGAATTGCAGAATTCAGTGAATCATCGAATCTTTGAACGCACATTGCGCCCTTTGGTATTCCGAAGGGCATGCCTGTTCGAGCGTCATTATCAACCCTCAAG…
ITS-28S	14	3651	Healthy	Fungi	Ascomycota	NA	NA	NA	NA	NA	AAGTCGTAACAAGGTTTCCGTAGGTGAACCTGCGGAAGGATCATTATCGAGTCAGGGTCCTCTGGGCCCGATCTCCAACCCTTTGTTTATCATACCTTTGTTGCTTTGGCAGACCCGTTCTTCGGGACCGTCGGGGGCGTTCAGTCGCCTCTGGCCAGCGTCTGCCAGTAGCCCAACCAAAATTCTTTGTTATATGTGACGTCTGAACGGTTCCATCAAAATCAAACCAAAACTTTCAACAACGGATCTCTTGGTTCTGGCATCGATGAAGAACGCAGCGAAATGCGATAAGTAATGTGAATTGCAGAATTCAGTGAATCATCGAATCTTTGAACGCACATTGCGCCCTTTGGTATTCCGAAGGGCATGCCTGTTCGAGCGTCATTATCAACCCTCAAG…
ITS-28S	14	36	Healthy	Fungi	Ascomycota	NA	NA	NA	NA	NA	AAGTCGTAACAAGGTTTCCGTAGGTGAACCTGCGGAAGGATCATTATCGAGTCAGGGTCCTCTGGGCCCGATCTCCAACCCTTTGTTTATCATACCTTTGTTGCTTTGGCAGACCCGTTCTTCGGGACCGTCGGGGGCGTTCAGTCGCCTCTGGCCAGCGTCTGCCAGTAGCCCAACCAAAATTCTTTGTTATATGTGACGTCTGAACGGTTCCATCAAAATCAAACCAAAACTTTCAACAACGGATCTCTTGGTTCTGGCATCGATGAAGAACGCAGCGAAATGCGATAAGTAATGTGAATTGCAGAATTCAGTGAATCATCGAATCTTTGAACGCACATTGCGCCCTTTGGTATTCCGAAGGGCATGCCTGTTCGAGCGTCATTATCAACCCTCAAG…
ITS-28S	14	23	Healthy	Fungi	Ascomycota	Dothideomycetes	Pleosporales	Lophiostomataceae	Lophiostoma	macrostomoides	AAGTCGTAACAAGGTTTCCGTAGGTGAACCTGCGGAAGGATCATTATCGAGTCAGGGTCCTCTGGGCCCGATCTCCAACCCTTTGTTTATCATACCTTTGTTGCTTTGGCAGACCCGTTCTTCGGGACCGTCGGGGGCGTTCAGTCGCCTCTGGCCAGCGTCTGCCAGTAGCCCAACCAAAATTCTTTGTTATATGTGACGTCTGAACGGTTCCATCAAAATCAAACCAAAACTTTCAACAACGGATCTCTTGGTTCTGGCATCGATGAAGAACGCAGCGAAATGCGATAAGTAATGTGAATTGCAGAATTCAGTGAATCATCGAATCTTTGAACGCACATTGCGCCCTTTGGTATTCCGAAGGGCATGCCTGTTCGAGCGTCATTATCAACCCTCAAG…
ITS-28S	14	2	Healthy	Fungi	Ascomycota	NA	NA	NA	NA	NA	AAGTCGTAACAAGGTTTCCGTAGGTGAACCTGCGGAAGGATCATTATCGTAGGGCTTTTGTCCTGTCGAGATAGCGTCCTTGCCTATTTTTTGGAGCACCGTTCGTTTCCTCAGCAGGCTTGCCTGCTACTGGGGACCCCTCAAACTCTTTGTAAATACAGTAATCGTCTGAAAAACAAACAAAAAATCAAAACTTTCAACAATGGATCTCTTGGTTCTGGCATCGATGAAGAACGCAGCAAAATGCGATAAGTAGTGTGAATTGCAGAATTCAGTGAATCATCGAATCTTTGAACGCACATTGCGCCCTTTGGTATTCCTTAGGGCATGCCTGTTCGAGCGTCATTTACACCCTCAAGCACAGCTTGGTGTTGGGCGTCTGTCCCGCTTCGGCGCGGA…
ITS-28S	14	2	Healthy	Fungi	Ascomycota	Dothideomycetes	Pleosporales	NA	NA	NA	AAGTCGTAACAAGGTTTCCGTAGGTGAACCTGCGGAAGGATCATTATCGTAGGGCTTTTGTCCTGTCGAGATAGCGTCCTTGCCTATTTTTTGGAGCACCGTTCGTTTCCTCAGCAGGCTTGCCTGCTACTGGGGACCCCTCAAACTCTTTGTAAATACAGTAATCGTCTGAAAAACAAACAAAAAATCAAAACTTTCAACAATGGATCTCTTGGTTCTGGCATCGATGAAGAACGCAGCAAAATGCGATAAGTAGTGTGAATTGCAGAATTCAGTGAATCATCGAATCTTTGAACGCACATTGCGCCCTTTGGTATTCCTTAGGGCATGCCTGTTCGAGCGTCATTTACACCCTCAAGCACAGCTTGGTGTTGGGCGTCTGTCCCGCTTCGGCGCGGA…
ITS-28S	14	6	Healthy	Fungi	Ascomycota	Dothideomycetes	Pleosporales	NA	NA	NA	AAGTCGTAACAAGGTTTCCGTAGGTGAACCTGCGGAAGGATCATTATCGTAGGGCTTTTGTCCTGTCGAGATAGCGTCCTTGCCTATTTTTTGGAGCACCGTTCGTTTCCTCAGCAGGCTTGCCTGCTACTGGGGACCCCTCAAACTCTTTGTAAATACAGTAATCGTCTGAAAAACAAACAAAAAATCAAAACTTTCAACAATGGATCTCTTGGTTCTGGCATCGATGAAGAACGCAGCAAAATGCGATAAGTAGTGTGAATTGCAGAATTCAGTGAATCATCGAATCTTTGAACGCACATTGCGCCCTTTGGTATTCCTTAGGGCATGCCTGTTCGAGCGTCATTTACACCCTCAAGCACAGCTTGGTGTTGGGCGTCTGTCCCGCTTCGGCGCGGA…
ITS-28S	14	6	Healthy	Fungi	Ascomycota	NA	NA	NA	NA	NA	AAGTCGTAACAAGGTTTCCGTAGGTGAACCTGCGGAAGGATCATTATTGTAGGTGCCTTCGGGCCCGCTAACACAATAACCCTTGTCTTTTTTTGTGCACCCTTTGTTTCCTCGGCAGCTTTGCCTGCCAACGAGGACCCCCCAAAAACCTTTTGCAATCCTAGTATAACATTCTGAAAATAAACAATATTAAAACTTTCAACAATGGATCTCTTGGCTCTGGCATCGATGAAGAACGCAGCGAAATGCGATAAGTAGTGTGAATTGCAGAATTCAGTGAATCATCGAATCTTTGAACGCACATTGCGCCCTTTGGTATTCCGAAGGGCATGCCTGTTCGAGCGTCATTATCAACCCTCAAGCCCGGCTTGTTATTGGGTCCATATCAACTTTCATCGA…
ITS-28S	14	13	Healthy	Fungi	Ascomycota	Dothideomycetes	Pleosporales	Lophiostomataceae	Lophiostoma	macrostomoides	AAGTCGTAACAAGGTTTCCGTAGGTGAACCTGCGGAAGGATCATTATTGTAGGTGCCTTCGGGCCCGCTAACACAATAACCCTTGTCTTTTTTTGTGCACCCTTTGTTTCCTCGGCAGCTTTGCCTGCCAACGAGGACCCCCCAAAAACCTTTTGCAATCCTAGTATAACATTCTGAAAATAAACAATATTAAAACTTTCAACAATGGATCTCTTGGCTCTGGCATCGATGAAGAACGCAGCGAAATGCGATAAGTAGTGTGAATTGCAGAATTCAGTGAATCATCGAATCTTTGAACGCACATTGCGCCCTTTGGTATTCCTTAGGGCATGCCTGTTCGAGCGTCATTTACAAATTCAAGCTCAGCTTGGTGATGGGTGTCTGTCCCGCCTTTGCGTG…
ITS-28S	14	14	Healthy	Fungi	Ascomycota	Dothideomycetes	Pleosporales	Lophiostomataceae	Lophiostoma	macrostomoides	AAGTCGTAACAAGGTTTCCGTAGGTGAACCTGCGGAAGGATCATTATTGTAGGTGCCTTCGGGCCCGCTAACACAATAACCCTTGTCTTTTTTTGTGCACCCTTTGTTTCCTCGGCAGCTTTGCCTGCCAACGAGGACCCCCCAAAAACCTTTTGCAATCCTAGTATAACATTCTGAAAATAAACAATATTAAAACTTTCAACAATGGATCTCTTGGCTCTGGCATCGATGAAGAACGCAGCGAAATGCGATAAGTAGTGTGAATTGCAGAATTCAGTGAATCATCGAATCTTTGAACGCACATTGCGCCCTTTGGTATTCCTTAGGGCATGCCTGTTCGAGCGTCATTTACAAATTCAAGCTCAGCTTGGTGATGGGTGTCTGTCCCGCCTTTGCGTG…
ITS-28S	14	99	Healthy	Fungi	Ascomycota	Dothideomycetes	Pleosporales	Lophiostomataceae	Lophiostoma	macrostomoides	AAGTCGTAACAAGGTTTCCGTAGGTGAACCTGCGGAAGGATCATTATTGTAGGTGCCTTCGGGCCCGCTAACACAATAACCCTTGTCTTTTTTTGTGCACCCTTTGTTTCCTCGGCAGCTTTGCCTGCCAACGAGGACCCCCCAAAAACCTTTTGCAATCCTAGTATAACATTCTGAAAATAAACAATATTAAAACTTTCAACAATGGATCTCTTGGCTCTGGCATCGATGAAGAACGCAGCGAAATGCGATAAGTAGTGTGAATTGCAGAATTCAGTGAATCATCGAATCTTTGAACGCACATTGCGCCCTTTGGTATTCCTTAGGGCATGCCTGTTCGAGCGTCATTTACAAATTCAAGCTCAGCTTGGTGATGGGTGTCTGTCCCGCCTTTGCGTG…
ITS-28S	14	20	Healthy	Fungi	Ascomycota	Dothideomycetes	Pleosporales	Lophiostomataceae	Lophiostoma	macrostomoides	AAGTCGTAACAAGGTTTCCGTAGGTGAACCTGCGGAAGGATCATTATTGTAGGTGCCTTCGGGCCCGCTAACACAATAACCCTTGTCTTTTTTTGTGCACCCTTTGTTTCCTCGGCAGCTTTGCCTGCCAACGAGGACCCCCCAAAAACCTTTTGCAATCCTAGTATAACATTCTGAAAATAAACAATATTAAAACTTTCAACAATGGATCTCTTGGCTCTGGCATCGATGAAGAACGCAGCGAAATGCGATAAGTAGTGTGAATTGCAGAATTCAGTGAATCATCGAATCTTTGAACGCACATTGCGCCCTTTGGTATTCCTTAGGGCATGCCTGTTCGAGCGTCATTTACAAATTCAAGCTCAGCTTGGTGATGGGTGTCTGTCCCGCCTTTGCGTG…
ITS	15	3349	Healthy	Fungi	Ascomycota	Sordariomycetes	Xylariales	Diatrypaceae	Eutypa	NA	AAGTCGTAACAAGGTCTCCGTTGGTGAACCAGCGGAGGGATCATTACAGAGTTACCTAACTCCAAACCCATGTGAACTTACCTACGTTGCCTCGGCGGGGAAGCCTACCCGGTACCTACCCTGTAGCTACCCGGGAGCGAGCTACCCTGTAGCCCGCTGCAGGCCTACCCGCCGGTGGACACTTAAACTCTTGTTTTTTTTAGTGATTATCTGAGTGTTTATACTTAATAAGTTAAAACTTTCAACAACGGATCTCTTGGTTCTGGCATCGATGAAGAACGCAGCGAAATGCGATAAGTAATGTGAATTGCAGAATTCAGTGAATCATCGAATCTTTGAACGCACATTGCGCCCATTAGTATTCTAGTGGGCATGCCTGTTCGAGCGTCATTTCGACCT…
ITS	15	6	Healthy	Fungi	Ascomycota	Sordariomycetes	Xylariales	Diatrypaceae	Eutypa	NA	AAGTCGTAACAAGGTCTCCGTTGGTGAACCAGCGGAGGGATCATTACAGAGTTACCTAACTCCAAACCCATGTGAACTTACCTACGTTGCCTCGGCGGGGAAGCCTACCCGGTACCTACCCTGTAGCTACCCGGGAGCGAGCTACCCTGTAGCCCGCTGCAGGCCTACCCGCCGGTGGACACTTAAACTCTTGTTTTTTTTAGTGATTATCTGAGTGTTTATACTTAATAAGTTAAAACTTTCAACAACGGATCTCTTGGTTCTGGCATCGATGAAGAACGCAGCGAAATGCGATAAGTAATGTGAATTGCAGAATTCAGTGAATCATCGAATCTTTGAACGCACATTGCGCCCTTTGGTATTCCGAAGGGCATGCCTGTTCGAGCGTCATTATCAACC…
ITS	15	20	Healthy	Fungi	Ascomycota	Sordariomycetes	Xylariales	Diatrypaceae	Eutypa	NA	AAGTCGTAACAAGGTCTCCGTTGGTGAACCAGCGGAGGGATCATTACAGAGTTACCTAACTCCAAACCCATGTGAACTTACCTACGTTGCCTCGGCGGGGAAGCCTACCCGGTACCTACCCTGTAGCTACCCGGGAGCGAGCTACCCTGTAGCCCGCTGCAGGCCTACCCGCCGGTGGACACTTAAACTCTTGTTTTTTTTAGTGATTATCTGAGTGTTTATACTTAATAAGTTAAAACTTTCAACAACGGATCTCTTGGTTCTGGCATCGATGAAGAACGCAGCGAAATGCGATAAGTAATGTGAATTGCAGAATTCAGTGAATCATCGAATCTTTGAACGCACATTGCGCCCTTTGGTATTCCTTAGGGCATGCCTGTTCGAGCGTCATTTACAAAT…
ITS	15	5	Healthy	Fungi	Ascomycota	Sordariomycetes	Xylariales	Diatrypaceae	Eutypa	NA	AAGTCGTAACAAGGTCTCCGTTGGTGAACCAGCGGAGGGATCATTACAGAGTTACCTAACTCCAAACCCATGTGAACTTACCTACGTTGCCTCGGCGGGGAAGCCTACCCGGTACCTACCCTGTAGCTACCCGGGAGCGAGCTACCCTGTAGCCCGCTGCAGGCCTACCCGCCGGTGGACACTTAAACTCTTGTTTTTTTTAGTGATTATCTGAGTGTTTATACTTAATAAGTTAAAACTTTCAACAACGGATCTCTTGGTTCTGGCATCGATGAAGAACGCAGCGAAATGCGATAAGTAGTGTGAATTGCAGAATTCAGTGAATCATCGAATCTTTGAACGCACATTGCGCCCTTTGGTATTCCTTAGGGCATGCCTGTTCGAGCGTCATCTAAAACC…
ITS	15	12	Healthy	Fungi	Ascomycota	NA	NA	NA	NA	NA	AAGTCGTAACAAGGTCTCCGTTGGTGAACCAGCGGAGGGATCATTACAGAGTTACCTAACTCCAAACCCATGTGAACTTACCTACGTTGCCTCGGCGGGGAAGCCTACCCGGTACCTACCCTGTAGCTACCCGGGAGCGAGCTACCCTGTAGCCCGCTGCAGGCCTACCCGCCGGTGGACACTTAAACTCTTGTTTTTTTTAGTGATTATCTGAGTGTTTATACTTAATAAGTTAAAACTTTCAACAATGGATCTCTTGGCTCTGGCATCGATGAAGAACGCAGCGAAATGCGATAAGTAGTGTGAATTGCAGAATTCAGTGAATCATCGAATCTTTGAACGCACATTGCGCCCTTTGGTATTCCTTAGGGCATGCCTGTTCGAGCGTCATTTACAAAT…
ITS	15	13	Healthy	Fungi	Ascomycota	Sordariomycetes	Xylariales	Xylariaceae	Circinotrichum	maculiforme	AAGTCGTAACAAGGTCTCCGTTGGTGAACCAGCGGAGGGATCATTACAGAGTTACTAAACTCCCAAACCCATGTGAACTTACCTATGTTGCCTCGGCGGACGCCTACCCTGTAGCTACCCTGTAGTTACCCGGTAGCGGCCGCCGGCGGACCTTCAAACTCTTGTTTTAATATGGCTATTCTGAGTAATTACTATAATAAGTTAAAACTTTCAACAACGGATCTCTTGGTTCTGGCATCGATGAAGAACGCAGCGAAATGCGATAAGTAATGTGAATTGCAGAATTCAGTGAATCATCGAATCTTTGAACGCACATTGCGCCCACTAGTATTCTGGTGGGCATGCCTGTTCGAGCGTCATTACGACCCTTAAGCCTCAGTTGCTTAGTGTTGGGGGCTC…
ITS	15	2	Healthy	Fungi	Ascomycota	Eurotiomycetes	Chaetothyriales	Herpotrichiellaceae	Exophiala	moniliae	AAGTCGTAACAAGGTTTCCGTAGGTGAACCTGCGGAAGGATCATTAAAGAGTAAGGGTCTTCTAGGCCCGACCTCCCAACCCTTTGTTTACCAAACCATTGTTGCTTCGGCGGGCCCGTCCTAGGACCGCCGGAAGACCGTCAAAACGTCCTCTGGCCCGCGCCCGTCGATGGCCCTTATTATTAAACTCTGAACCAAACGTGTCCTGTCTGAGTGATTATTATCAAAAATTAAAGCAAAACTTTCAACAACGGATCTCTTGGTTCTGGCATCGATGAAGAACGCAGCGAAATGCGATAAGTAATGCGAATTGCAGAATTCCAGTGAGTCATCGAATCTTTGAACGCACATTGCGCCCTTTGGTATTCCGAAGGGCATGCCTGTTCGAGCGTCATTATC…
ITS	15	8	Healthy	Fungi	Ascomycota	Eurotiomycetes	Chaetothyriales	Herpotrichiellaceae	Veronaea	NA	AAGTCGTAACAAGGTTTCCGTAGGTGAACCTGCGGAAGGATCATTAAAGAGTAAGGGTCTTCTAGGCCCGATCTCCCAACCCTTTGTTTACCAAACCATTTTGTTGCTTCGGCGAGCCCGTCTTCACGGACCGCCGGGGGACCTGTACAGGACCCCTGGCCCGCGCTCGTCGATGGCCCAAACCTTTAAAATTCTTAACTAAACGTGTCATGACTAAGTACCAATTTTTTAATTAAAAGCAAAACTTTCAACAACGGATCTCTTGGTTCTGGCATCGATGAAGAACGCAGCGAAATGCGATAAGTAATGCGAATTGCAGAATTCCAGTGAGTCATCGAATCTTTGAACGCACATTGCGCCCTTTGGCATTCCGAAGGGCATGCCTGTTCGAGCGTCATT…
ITS	15	4	Healthy	Fungi	Ascomycota	Eurotiomycetes	Chaetothyriales	NA	NA	NA	AAGTCGTAACAAGGTTTCCGTAGGTGAACCTGCGGAAGGATCATTACAGAGTTAGGGTCTTCACAGGCCCGATCTCCCAACCCTTTGTTTATTCAACCTTTTGTTGCTTCGGCGGGCCCGTCCTCTCACGAGGACCGCCGGAGGATTTGTCGAGAGACGTCCTCTGGCCCGCGCCCGCCGGTGGCCAACCAATTAAACTCTGAATGAATCGTGTCTATTCTAAGTCATTGACAAAATACAAAAAGCAAAACTTTCAACAACGGATCTCTTGGTTCTGGCATCGATGAAGAACGCAGCGAAATGCGATAAGTAATGCGAATTGCAGAATTCCAGTGAGTCATCGAATCTTTGAACGCACATTGCGCCCTTTGGTATTCCGAAGGGCATGCCTGTTCGAGC…
ITS	15	14	Healthy	Fungi	Ascomycota	Dothideomycetes	Pleosporales	Lophiotremataceae	Lophiotrema	NA	AAGTCGTAACAAGGTTTCCGTAGGTGAACCTGCGGAAGGATCATTACCGTTGGGGCTCCCCCCGGGGGCCCCAATCAAGATACCACCCCTTGCATTTTGAGTACCTTCTGTTTCCTCGGCGGGCCCGCCCGCCAACGGGGACCACACCAAAACCTCCTGTAGTTGCAGTAAACGTTCAAAACAAACAAACAAAATCAAAACTTTCAACAACGGATCTCTTGGTTCTGGCATCGATGAAGAACGCAGCGAAATGCGATAAGTAGTGTGAATTGCAGAATTCAGTGAATCATCGAATCTTTGAACGCACATTGCGCCCATTAGTATTCTAGTGGGCATGCCTGTTCGAGCGTCATTTCGACCTTCAAGCCCTAGCTGCTTGGTGTTGGGAGCCTATCTCCG…
ITS	15	122	Healthy	Fungi	Ascomycota	Dothideomycetes	Pleosporales	Lophiotremataceae	Lophiotrema	NA	AAGTCGTAACAAGGTTTCCGTAGGTGAACCTGCGGAAGGATCATTACCGTTGGGGCTCCCCCCGGGGGCCCCAATCAAGATACCACCCCTTGCATTTTGAGTACCTTCTGTTTCCTCGGCGGGCCCGCCCGCCAACGGGGACCACACCAAAACCTCCTGTAGTTGCAGTAAACGTTCAAAACAAACAAACAAAATCAAAACTTTCAACAACGGATCTCTTGGTTCTGGCATCGATGAAGAACGCAGCGAAATGCGATAAGTAGTGTGAATTGCAGAATTCAGTGAATCATCGAATCTTTGAACGCACATTGCGCCCTTTGGTATTCCTTAGGGCATGCCTGTTCGAGCGTCATCTAAAACCCTCAAGCACTGCTTGGTGTTGGGCGCCTTGTCCTGCCT…
ITS	15	4	Healthy	Fungi	Basidiomycota	Tremellomycetes	Tremellales	Tremellaceae	Tremella	aurantia	AAGTCGTAACAAGGTTTCCGTAGGTGAACCTGCGGAAGGATCATTAGTGATTTGGCCTCTGTGCCTAAACACAATCCCATACCTCTGTGAACTGTCAGCCCTCGGGCTCAAACATTGTGTAATGAACGTCTATAACATAATCTAATAAAACTTTCAACAACGGATCTCTTGGCTCTCGCATCGATGAAGAACGCAGCGAAATGCGATAAGTAATGTGAATTGCAGAATTCAGTGAATCATCGAATCTTTGAACGCACCTTGCGCCTTTTGGTATTCCGAAAGGCATGCCTGTTTGAGTGTCATGAACTCTCAATCCTCTCGGGTTTCCGATTGGATTGGACTTGGGTGTTGCCGTCTGGCTCATCTCAAATGACTTAGTGGATGTCTCCCCTAGTCGAT…
ITS	15	4	Healthy	Fungi	Ascomycota	Eurotiomycetes	Phaeomoniellales	Phaeomoniellaceae	Phaeomoniella	chlamydospora	AAGTCGTAACAAGGTTTCCGTAGGTGAACCTGCGGAAGGATCATTATCGAGTCAGGGTCCTCTGGGCCCGATCTCCAACCCTTTGTTTATCATACCTTTGTTGCTTTGGCAGACCCGTCCTTCGGGACCGTCGGGGGCGTTCAGTCGCCTCTGGCCAGCGTCTGCCAGTAGCCCAACCAAAATTCTTTGTTACATGTGACGTCTGAACGGTTCCATCAAAATCAAACCAAAACTTTCAACAACGGATCTCTTGGTTCTGGCATCGATGAAGAACGCAGCGAAATGCGATAAGTAATGTGAATTGCAGAATTCAGTGAATCATCGAATCTTTGAACGCACATTGCGCCCATTAGTATTCTAGTGGGCATGCCTGTTCGAGCGTCATTTCGACCTTCAAGC…
ITS	15	50	Healthy	Fungi	Ascomycota	Eurotiomycetes	Phaeomoniellales	Phaeomoniellaceae	Phaeomoniella	chlamydospora	AAGTCGTAACAAGGTTTCCGTAGGTGAACCTGCGGAAGGATCATTATCGAGTCAGGGTCCTCTGGGCCCGATCTCCAACCCTTTGTTTATCATACCTTTGTTGCTTTGGCAGACCCGTCCTTCGGGACCGTCGGGGGCGTTCAGTCGCCTCTGGCCAGCGTCTGCCAGTAGCCCAACCAAAATTCTTTGTTACATGTGACGTCTGAACGGTTCCATCAAAATCAAACCAAAACTTTCAACAACGGATCTCTTGGTTCTGGCATCGATGAAGAACGCAGCGAAATGCGATAAGTAATGTGAATTGCAGAATTCAGTGAATCATCGAATCTTTGAACGCACATTGCGCCCTTTGGTATTCCGAAGGGCATGCCTGTTCGAGCGTCATTATCAACCCTCAAG…
ITS	15	31	Healthy	Fungi	Ascomycota	Eurotiomycetes	Phaeomoniellales	Phaeomoniellaceae	Phaeomoniella	chlamydospora	AAGTCGTAACAAGGTTTCCGTAGGTGAACCTGCGGAAGGATCATTATCGAGTCAGGGTCCTCTGGGCCCGATCTCCAACCCTTTGTTTATCATACCTTTGTTGCTTTGGCAGACCCGTCCTTCGGGACCGTCGGGGGCGTTCAGTCGCCTCTGGCCAGCGTCTGCCAGTAGCCCAACCAAAATTCTTTGTTACATGTGACGTCTGAACGGTTCCATCAAAATCAAACCAAAACTTTCAACAACGGATCTCTTGGTTCTGGCATCGATGAAGAACGCAGCGAAATGCGATAAGTAATGTGAATTGCAGAATTCAGTGAATCATCGAATCTTTGAACGCACATTGCGCCCTTTGGTATTCCGAAGGGCATGCCTGTTCGAGCGTCATTATCAACCCTCAAG…
ITS	15	20	Healthy	Fungi	Ascomycota	Dothideomycetes	Pleosporales	Lophiostomataceae	Platystomum	crataegi	AAGTCGTAACAAGGTTTCCGTAGGTGAACCTGCGGAAGGATCATTATTGTAGGTGCCTTCGGGCCCGCTAACACAATAACCCTTGTCTTTTTTTGTGCACCCTTTGTTTCCTCGGCAGCTTTGCCTGCCAACGAGGACCCCCCGAAAACCTTTTGCAATCCTAGTATAACATTCTGAAAACAAACAATATTAAAACTTTCAACAATGGATCTCTTGGCTCTGGCATCGATGAAGAACGCAGCGAAATGCGATAAGTAGTGTGAATTGCAGAATTCAGTGAATCATCGAATCTTTGAACGCACATTGCGCCCTTTGGTATTCCTTAGGGCATGCCTGTTCGAGCGTCATTTACAAATTCAAGCTCAGCTTGGTGATGGGTGTCTGTCCCGCCTTTGCGTG…
ITS	15	25	Healthy	Fungi	Ascomycota	Dothideomycetes	Pleosporales	Lophiostomataceae	Platystomum	crataegi	AAGTCGTAACAAGGTTTCCGTAGGTGAACCTGCGGAAGGATCATTATTGTAGGTGCCTTCGGGCCCGCTAACACAATAACCCTTGTCTTTTTTTGTGCACCCTTTGTTTCCTCGGCAGCTTTGCCTGCCAACGAGGACCCCCCTAAAACCTTTTGCAATCTTAGTATAACATTCTGAAAACAAACAATATTAAAACTTTCAACAATGGATCTCTTGGCTCTGGCATCGATGAAGAACGCAGCGAAATGCGATAAGTAGTGTGAATTGCAGAATTCAGTGAATCATCGAATCTTTGAACGCACATTGCGCCCATTAGTATTCTAGTGGGCATGCCTGTTCGAGCGTCATTTCGACCTTCAAGCCCTAGCTGCTTGGTGTTGGGAGCCTATCTCCGGATAG…
ITS	15	5	Healthy	Fungi	Ascomycota	Dothideomycetes	Pleosporales	Lophiostomataceae	NA	NA	AAGTCGTAACAAGGTTTCCGTAGGTGAACCTGCGGAAGGATCATTATTGTAGGTGCCTTCGGGCCCGCTAACACAATAACCCTTGTCTTTTTTTGTGCACCCTTTGTTTCCTCGGCAGCTTTGCCTGCCAACGAGGACCCCCCTAAAACCTTTTGCAATCTTAGTATAACATTCTGAAAACAAACAATATTAAAACTTTCAACAATGGATCTCTTGGCTCTGGCATCGATGAAGAACGCAGCGAAATGCGATAAGTAGTGTGAATTGCAGAATTCAGTGAATCATCGAATCTTTGAACGCACATTGCGCCCTTTGGTATTCCTTAGGGCATGCCTGTTCGAGCGTCATCTAAAACCCTCAAGCACTGCTTGGTGTTGGGCGCCTTGTCCTGCCTCCGGC…
ITS	15	611	Healthy	Fungi	Ascomycota	Dothideomycetes	Pleosporales	Lophiostomataceae	Platystomum	crataegi	AAGTCGTAACAAGGTTTCCGTAGGTGAACCTGCGGAAGGATCATTATTGTAGGTGCCTTCGGGCCCGCTAACACAATAACCCTTGTCTTTTTTTGTGCACCCTTTGTTTCCTCGGCAGCTTTGCCTGCCAACGAGGACCCCCCTAAAACCTTTTGCAATCTTAGTATAACATTCTGAAAACAAACAATATTAAAACTTTCAACAATGGATCTCTTGGCTCTGGCATCGATGAAGAACGCAGCGAAATGCGATAAGTAGTGTGAATTGCAGAATTCAGTGAATCATCGAATCTTTGAACGCACATTGCGCCCTTTGGTATTCCTTAGGGCATGCCTGTTCGAGCGTCATTTACAAATTCAAGCTCAGCTTGGTGATGGGTGTCTGTCCCGCCTTTGCGTG…
ITS	16	4	Healthy	Fungi	Ascomycota	Dothideomycetes	Capnodiales	Mycosphaerellaceae	Mycosphaerella	tassiana	AAGTCGTAACAAGGTCTCCGTAGGTGAACCTGCGGAGGGATCATTACAAGAACGCCCGGGCTTCGGCCTGGTTATTCATAACCCTTTGTTGTCCGACTCTGTTGCCTCCGGGGCGACCCTGCCTTCGGGCGGGGGCTCCGGGTGGACACTTCAAACTCTTGCGTAACTTTGCAGTCTGAGTAAACTTAATTAATAAATTAAAACTTTTAACAACGGATCTCTTGGTTCTGGCATCGATGAAGAACGCAGCGAAATGCGATAAGTAATGTGAATTGCAGAATTCAGTGAATCATCGAATCTTTGAACGCACATTGCGCCCCCTGGTATTCCGGGGGGCATGCCTGTTCGAGCGTCATTTCACCACTCAAGCCTCGCTTGGTATTGGGCAACGCGGTCCGC…
ITS	16	8	Healthy	Fungi	Ascomycota	Dothideomycetes	Pleosporales	Pleosporaceae	Alternaria	alternata	AAGTCGTAACAAGGTCTCCGTAGGTGAACCTGCGGAGGGATCATTACACAAATATGAAGGCGGGCTGGAACCTCTCGGGGTTACAGCCTTGCTGAATTATTCACCCTTGTCTTTTGCGTACTTCTTGTTTCCTTGGTGGGTTCGCCCACCACTAGGACAAACATAAACCTTTTGTAATTGCAATCAGCGTCAGTAACAAATTAATAATTACAACTTTCAACAACGGATCTCTTGGTTCTGGCATCGATGAAGAACGCAGCGAAATGCGATAAGTAGTGTGAATTGCAGAATTCAGTGAATCATCGAATCTTTGAACGCACATTGCGCCCTTTGGTATTCCAAAGGGCATGCCTGTTCGAGCGTCATTTGTACCCTCAAGCTTTGCTTGGTGTTGGGCGT…
ITS	16	22	Healthy	Fungi	Ascomycota	Sordariomycetes	Coniochaetales	Coniochaetaceae	Coniochaeta	NA	AAGTCGTAACAAGGTCTCCGTTGGTGAACCAGCGGAGGGATCATTACAAGAAGCCGAAAGGCTACTTAAAACCATCGCGAACTTATCCAAGTTGCTTCGGCGGCGCGGCTCCCCTCACGGGGGACCGCAGCCCCGCCTCTCAGGAGGTATGGGGCACCCGCCGGAGGTACGAAACTCTGTATTATAGTGGCATCTCTGAGTATAACACAAATAAGTTAAAACTTTCAACAACGGATCTCATGGTTCTGGCATCGATGAAGAACGCAGCGAAATGCGATAAGTAATGTGAATTGCAGAATTCAGTGAATCATCGAATCTTTGAACGCACATTGCGCCCGCTAGTACTCTAGCGGGCATGCCTGTTCGAGCGTCATTTCAACCCTCAAGCTCTGCTTGGTG…
ITS	16	13	Healthy	Fungi	Ascomycota	Sordariomycetes	Xylariales	Xylariaceae	Nemania	NA	AAGTCGTAACAAGGTCTCCGTTGGTGAACCAGCGGAGGGATCATTACAGAGTTATCAAAACTCCCAAACCCATGTGAACATACCTCGCGTTGCCTCGGCAGGTGGCGTCTCGCCCCGTAAGAACCTACCCTGTAGGATCTTACCCGGTAGACGACCCTGCCGACGGCCCCCGAAACTCTGTTTTATAGCATTAAACTTCTGAAAATATAACTAAATAAGTTAAAACTTTCAACAACGGATCTCTTGGTTCTGGCATCGATGAAGAACGCAGCGAAATGCGATAAGTAATGTGAATTGCAGAATTCAGTGAATCATCGAATCTTTGAACGCACATTGCGCCCACTAGTATTCTGGTGGGCATGCCTGTTCGAGCGTCATTTCAACCCTTAAGCCCCTGTT…
ITS	16	3	Healthy	Fungi	Ascomycota	Eurotiomycetes	Phaeomoniellales	Phaeomoniellaceae	Phaeomoniella	chlamydospora	AAGTCGTAACAAGGTCTCCGTTGGTGAACCAGCGGAGGGATCATTACAGAGTTATCAAAACTCCCAAACCCATGTGAACATACCTCGCGTTGCCTCGGCAGGTGGCGTCTCGCCCCGTAAGAACCTACCCTGTAGGATCTTACCCGGTAGACGACCCTGCCGACGGCCCCCGAAACTCTGTTTTATAGCATTAAACTTCTGAAAATATAACTAAATAAGTTAAAACTTTCAACAACGGATCTCTTGGTTCTGGCATCGATGAAGAACGCAGCGAAATGCGATAAGTAATGTGAATTGCAGAATTCAGTGAATCATCGAATCTTTGAACGCACATTGCGCCCTTTGGTATTCCGAAGGGCATGCCTGTTCGAGCGTCATTATCAACCCTCAAGCCCGGCT…
ITS	16	9	Healthy	Fungi	Ascomycota	Eurotiomycetes	Chaetothyriales	Herpotrichiellaceae	Exophiala	oligosperma	AAGTCGTAACAAGGTCTTCGTAGGTGAACCTGCGGAGGGATCATTACCGAGTTAGGGTCCTCATCGGGCCCGACCTCCCAACCCATTGTTTATGATACCTAGTGTTGCTTCGGTAGGCCTGGTCTATCTGTTATAGACCTGCCGGGGGGCCGTAAGACGCCCGCCGGAGAGTGCCTACCGACAGCCTCAACTCCAAAATTCTTTAACCAAACGTGTCTTTGTCTGAGTAACGTCTTTTAAAATAAAGCAAAACTTTCAACAACGGATCTCTTGGTTCTGGCATCGATGAAGAACGCAGCGAAATGCGATAAGTAATGCGAATTGCAGAATTCTCGTGAGTCATCGAATCTTTGAACGCACATTGCGCCCTTTGGTATTCCGAAGGGCATGCCTGTTCGA…
ITS	16	2	Healthy	Fungi	Ascomycota	Leotiomycetes	Helotiales	Helotiales_fam_Incertae_sedis	Rhynchosporium	NA	AAGTCGTAACAAGGTTTCACTGCGGAGACCGTGCAACCCTGCGGGGAGGCAGCGCGACAGTAAATAAAGCTACCGCTTGCAAGTCAGTCTCGACTGGCAACACAATCGAATTGCGGGGACCTCCTAAAGCTCAAGCTACGAAGTTAGCGCCGAAAGGTGCTGATGCAGTTAAAATGCTTGAGATGTTACAATGGACAATCCGCAGCGAAGACCCTACAGCGCAAGCCACGGGTATCGTTCACAGACTAAGTGATTGTGGGTAGGCAACTACTTAAGATATAGTCGAGCCTGAGCCGAAAGGTTGAGGGTGCACTGTCCGTAGGTGAACCTGCGGAAGGATCATTAATAAACCTAGTCGTTCGCGTACATAGGGGCAACCCTCGCGTGATGTCAGCAATA…
ITS	16	10	Healthy	Fungi	Ascomycota	Leotiomycetes	Helotiales	Helotiales_fam_Incertae_sedis	Rhynchosporium	NA	AAGTCGTAACAAGGTTTCACTGCGGAGACCGTGCAACCCTGCGGGGAGGCAGCGCGACAGTAAATAAAGCTACCGCTTGCAAGTCAGTCTCGACTGGCAACACAATCGAATTGCGGGGACCTCCTAAAGCTCAAGCTACGAAGTTAGCGCCGAAAGGTGCTGATGCAGTTAAAATGCTTGAGATGTTACAATGGACAATCCGCAGCGAAGACCCTACAGCGCAAGCCACGGGTATCGTTCACAGACTAAGTGATTGTGGGTAGGCAACTACTTAAGATATAGTCGAGCCTGAGCCGAAAGGTTGAGGGTGCACTGTCCGTAGGTGAACCTGCGGAAGGATCATTAATAAACCTAGTCGTTCGCGTACATAGGGGCAACCCTCGCGTGATGTCAGCAATA…
ITS	16	447	Healthy	Fungi	Ascomycota	Leotiomycetes	Helotiales	Helotiales_fam_Incertae_sedis	Cadophora	melinii	AAGTCGTAACAAGGTTTCACTGCGGAGACCGTGCAACCCTGCGGGGAGGCAGCGCGACAGTAAATAAAGCTACCGCTTGCAAGTCAGTCTCGACTGGCAACACAATCGAATTGCGGGGACCTCCTAAAGCTCAAGCTACGAAGTTAGCGCCGAAAGGTGCTGATGCAGTTAAAATGCTTGAGATGTTACAATGGACAATCCGCAGCGAAGACCCTACAGCGCAAGCCACGGGTATCGTTCACAGACTAAGTGATTGTGGGTAGGCAACTACTTAAGATATAGTCGAGCCTGAGCCGAAAGGTTGAGGGTGCACTGTCCGTAGGTGAACCTGCGGAAGGATCATTAATAAACCTAGTCGTTCGCGTACATAGGGGCAACCCTCGCGTGATGTCAGCAATA…
ITS	16	20	Healthy	Fungi	Ascomycota	Leotiomycetes	Helotiales	Helotiales_fam_Incertae_sedis	Rhynchosporium	NA	AAGTCGTAACAAGGTTTCACTGCGGAGACCGTGCAACCCTGCGGGGAGGCAGCGCGACAGTAAATAAAGCTACCGCTTGCAAGTCAGTCTCGACTGGCAACACAATCGAATTGCGGGGACCTCCTAAAGCTCAAGCTACGAAGTTAGCGCCGAAAGGTGCTGATGCAGTTAAAATGCTTGAGATGTTACAATGGACAATCCGCAGCGAAGACCCTACAGCGCAAGCCACGGGTATCGTTCACAGACTAAGTGATTGTGGGTAGGCAACTACTTAAGATATAGTCGAGCCTGAGCCGAAAGGTTGAGGGTGCACTGTCCGTAGGTGAACCTGCGGAAGGATCATTAATAAACCTAGTCGTTCGCGTACATAGGGGCAACCCTCGCGTGATGTCAGCAATA…
ITS	16	3	Healthy	Fungi	Ascomycota	Eurotiomycetes	Phaeomoniellales	Phaeomoniellaceae	NA	NA	AAGTCGTAACAAGGTTTCCGTAGGTAAGTAATCATAACCAAATCCCTTAAAATCATCCCCCCAAGACAATACTAACATGCTTAATAGGTGAACCTGCGGAAGGATCATTACTGAGTTAGGGTTCCTTGTGAGCCCAATCTCCAACCCTTTGATAAAACACTTTGTTGCTTTGGCCAGCCCGTCTTTTGGGACCGCCGGAGGTTTAATCACCTCTGGCCAGTGCTGGCCAGTAGCCAATCTAAATTCTTCTTAACAATGTCGTCTGATATTTAATTAAAATATAATTAAAACTTTCAACAACGGATCTCTTGGTTCTGGCATCGATGAAGAACGCAGCGAAATGCGATAAGTAATGTGAATTGCAGAATTCAGTGAATCATCGAATCTTTGAACGCACAT…
ITS	16	6	Healthy	Fungi	Ascomycota	Lecanoromycetes	Caliciales	Physciaceae	Physcia	stellaris	AAGTCGTAACAAGGTTTCCGTAGGTACAAATAGGTTTGCCTGCCGAAACCTCCCGCAACGACGTTAAAAAACTGCGCGGTCTGCGCCCTATTGGCGTGGGCAACACCGTTTAAGTGCTGAGAATGCCCGGCGAGAGCCCCGCACAACCAGCAGCCAGCAGTTACTGCCTGGTCCACAGATCAATCGACGGTGACCGTTATCGGTTAAGTTATGACCGGTCCAGAGCCCCAACGGGCCCTGGAGCCATGGAACCTGCGGAAGGATCATTACCGAGAGACGGGGTCTAACCGGCCTCACCTCTTCATCCGTGTCTACATACCAATGTTGCTTTGGCGAGCCTCGGGCTTGTTCCGGGGAGTTCACGCTCCTTCGCCCGCCAAAGGCCCATATAAAACCTGT…
ITS	16	7	Healthy	Fungi	Ascomycota	Leotiomycetes	Rhytismatales	Rhytismatales_fam_Incertae_sedis	Karstenia	rhopaloides	AAGTCGTAACAAGGTTTCCGTAGGTGAACCTGCGGAAGGATCATTAAAAGAGATAGGGGCTTCGGCCCCGAACCTCCCACCCTGTGTTAATATACCTTGAGTTGCTTTGGCGGGGCGTGGCCAGAAACGGTCCCGTTGGCCCCCCCGGGGCTAGCGTGCCCCCGCCAGAGGATCACAAGAATCTTGCTTTAAAATACCATGTCTGAAAAATTTTACTATTAAAAAATAGCGAAAAAACTTTCAACAACGGATCTCTTGGTTCTGGCATCGATGAAGAACGCAGCGAAATGCGATAAGTAATGTGAATTGCAGAATTCAGTGAATCATCGAATCTTTGAACGCACATTGCGCCCCCTGGTATTCCGGCGGGCATGCTTGTTCGAGCGTCATTTCTATCCT…
ITS	16	19	Healthy	Fungi	Ascomycota	Dothideomycetes	Dothideales	Aureobasidiaceae	Aureobasidium	pullulans	AAGTCGTAACAAGGTTTCCGTAGGTGAACCTGCGGAAGGATCATTAAAGAGTAAGGGTGCTCAGCGCCCGACCTCCAACCCTTTGTTGTTAAAACTACCTTGTTGCTTTGGCGGGACCGCTCGGTCTCGAGCCGCTGGGGATTCGTCCCAGGCGAGCGCCCGCCAGAGTTAAACCAAACTCTTGTTATTTAACCGGTCGTCTGAGTTAAAATTTTGAATAAATCAAAACTTTCAACAACGGATCTCTTGGTTCTCGCATCGATGAAGAACGCAGCGAAATGCGATAAGTAATGTGAATTGCAGAATTCAGTGAATCATCGAATCTTTGAACGCACATTGCGCCCCTTGGTATTCCGAGGGGCATGCCTGTTCGAGCGTCATTACACCACTCAAGCTATG…
ITS	16	33	Healthy	Fungi	Ascomycota	Eurotiomycetes	Chaetothyriales	Chaetothyriaceae	Camptophora	hylomeconis	AAGTCGTAACAAGGTTTCCGTAGGTGAACCTGCGGAAGGATCATTAAAGAGTTAGGGTCCTCGTGGCCCGACCTCCAACCCTTTGTTTAACTATACCACGTTGCTTCGGCGGGCCCGTCCCCCCTCTTTGGGGGGGACCGCCGGAGGGTCTCATCCCCCTCTGGTCCGTTGCCTGTCGATAGCCCAACCACAAAATTCTTGATACAAACCATGTCGTCTGAGTCTAAAATTTTAATTAAATTAAAACTTTCAACAACGGATCTCTTGGTTCTGGCATCGATGAAGAACGCAGCGAAATGCGATAAGTAATGCGAATTGCAGAATTTCAGTGAGTCATCGAATCTTTGAACGCACATTGCGCCCTTTGGTATTCCGAAGGGCATGCCTGTTCGAGCGTCA…
ITS	16	113	Healthy	Fungi	Ascomycota	Lecanoromycetes	Lecanorales	Ramalinaceae	Bacidina	mendax	AAGTCGTAACAAGGTTTCCGTAGGTGAACCTGCGGAAGGATCATTACAGAGAGGAGCTCCGCGCTCCAGGGGGTTCGCCCCCGCCTCTCAACCCTGTGTAAATCATACCTATGTTGCTTTGGCGGGCCTTGAGGTCATGCTCATGCCGGGCGTCAGCTCGGCGAGCGCCCGCCGGAAGCCCACCAAAACTCGTTTAATTTATGCTGTCAGAGTCTAAACACAAATAAAGCAAAACTTTCAACAACGGATCTCTTGGTTCTGGCATCGATGAAGAACGCAGCGAAATGCGATAAGTAATGTGAATTGCAGAATTCAGTGAATCATCGAATCTTTGAACGCACATTGCGCCCCTCGGTATTCCGGGGGGCATACCTGTTCGAGCGTCATTACACCTCTCAA…
ITS	16	9	Healthy	Fungi	Ascomycota	Eurotiomycetes	Phaeomoniellales	Phaeomoniellaceae	Phaeomoniella	chlamydospora	AAGTCGTAACAAGGTTTCCGTAGGTGAACCTGCGGAAGGATCATTACAGAGAGGAGCTCCGCGCTCCAGGGGGTTCGCCCCCGCCTCTCAACCCTGTGTAAATCATACCTATGTTGCTTTGGCGGGCCTTGAGGTCATGCTCATGCCGGGCGTCAGCTCGGCGAGCGCCCGCCGGAAGCCCACCAAAACTCGTTTAATTTATGCTGTCAGAGTCTAAACACAAATAAAGCAAAACTTTCAACAACGGATCTCTTGGTTCTGGCATCGATGAAGAACGCAGCGAAATGCGATAAGTAATGTGAATTGCAGAATTCAGTGAATCATCGAATCTTTGAACGCACATTGCGCCCTTTGGTATTCCGAAGGGCATGCCTGTTCGAGCGTCATTATCAACCCTCA…
ITS	16	4	Healthy	Fungi	Ascomycota	Leotiomycetes	Helotiales	Sclerotiniaceae	Botrytis	NA	AAGTCGTAACAAGGTTTCCGTAGGTGAACCTGCGGAAGGATCATTACAGAGTTCATGCCCGAAAGGGTAGACCTCCCACCCTTGTGTATTATTACTTTGTTGCTTCGGCGAGCTGCCTTCGGGCCTTGTATGCTCGCCAGAGAATACCAAAACTCTTTTTATTAATGTCGTCTGAGTACTATATAATAGTTAAAACTTTCAACAACGGATCTCTTGGTTCTGGCATCGATGAAGAACGCAGCGAAATGCGATAAGTAATGTGAATTGCAGAATTCAGTGAATCATCGAATCTTTGAACGCACATTGCGCCCCTTGGTATTCCGGGGGGCATGCCTGTTCGAGCGTCATTTCAACCCTCAAGCTTAGCTTGGTATTGAGTCTATGTCAGTAATGGCAGGC…
ITS	16	17	Healthy	Fungi	Ascomycota	Leotiomycetes	Helotiales	Hyaloscyphaceae	Calycina	claroflava	AAGTCGTAACAAGGTTTCCGTAGGTGAACCTGCGGAAGGATCATTACAGAGTTCGTGCCCTTCGGGGTAGACCTCCCACCCTGTGTATACCGTGCCTTTGTTGCTTTGGCGGGCCGTCTTATGGCCACCGGCTGCGGTCGGTGCGCGCCCGCCAGAGAACCCAAATCCTGTATTACTGTGTCGTCCGAGCACTATATAATAGTTAAAACTTTCAACAACGGATCTCTTGGTTCTGGCATCGATGAAGAACGCAGCGAAATGCGATAATTAATGTGAATTGCAGAATTTAGTGAATCATCGAATCTTTGAACGCACATTGCGCCCCTTGGTATTCCGGGGGGCATGCCTGTTCGAGCGTCATTTCAACCCTCAAGCACTGCTTGGTCTTGGGCCGCGCCG…
ITS	16	10	Healthy	Fungi	Ascomycota	Eurotiomycetes	Chaetothyriales	Herpotrichiellaceae	Rhinocladiella	NA	AAGTCGTAACAAGGTTTCCGTAGGTGAACCTGCGGAAGGATCATTACCGAGTTAGGGTCCTCTGGGCTCGACCTCCTACCCTTTGTCTACCTTACCTTTTGTTGCTTCGGCGGATCCGTCCCTTAGGGGACCGCCGGAGGGGTTTATCCCCCTCTGGCCCGCGTCCGCCGGTGGCCCACAACCAAAACTCTTGTTTAAACGTGTCGTCTAAGTACAAAAACAAATAAGTAAAAACTTTCAACAACGGATCTCTTGGTTCTGGCATCGATGAAGAACGCAGCGAAATGCGATAAGTAATGCGAATTGCAGAATCCGTGAGTCATCGAATCTTTGAACGCACATTGCGCCCTTTGGTATTCCGAAGGGCATGCCTGTTCGAGCGTCATTATCACCCCTCAA…
ITS	16	2	Healthy	Fungi	Ascomycota	Dothideomycetes	Pleosporales	Occultibambusaceae	Brunneofusispora	sinensis	AAGTCGTAACAAGGTTTCCGTAGGTGAACCTGCGGAAGGATCATTACCGTAGGGGCGTAACACCCCCTTCGAGATAGTACCCTTGATTTTCGAGTACCTTCTGTTTCTTCGGCGGGCCCGCCCGCCGGTGGACAAACTCAAACCCTTTATTGCAATAGCAGTACTCTGATAAACAAAACAAATAATCAAAACTTTCAACAACGGATCTCTTGGTTCTGGCATCGATGAAGAACGCAGCGAAATGCGATAAGTAGTGTGAATTGCAGAATTCAGTGAATCATCGAATCTTTGAACGCACATTGCGCCCTTTGGTATTCCTTAGGGCATGCCTGTTCGAGCGTCATTTCAAACTTCAAGCCCCCCTCATGGCTTGGTGTTGGGCGTCTGTCCTCCCCACGG…
ITS	16	2	Healthy	Fungi	Ascomycota	Eurotiomycetes	Phaeomoniellales	Phaeomoniellaceae	Phaeomoniella	chlamydospora	AAGTCGTAACAAGGTTTCCGTAGGTGAACCTGCGGAAGGATCATTACCGTTGGAGTTCGCTCCATCTGGGATAGAACCCTTGAATTTGAGTACCTTTTCGTTTCCTCGGTGGGCTCGCCCGCCGGTGGACAACTAAAACTCTTTGTAATAGCAGTATCTTCTGAGAAAAACAAATAGTCAAAACTTTCAACAACGGATCTCTTGGTTCTGGCATCGATGAAGAACGCAGCGAAATGCGATAAGTAATGTGAATTGCAGAATTCAGTGAATCATCGAATCTTTGAACGCACATTGCGCCCTTTGGTATTCCGAAGGGCATGCCTGTTCGAGCGTCATTATCAACCCTCAAGCCCGGCTTGTTATTGGGTCCATATCAACTTTCATAGAAGATAGGCCCGA…
ITS	16	8	Healthy	Fungi	Ascomycota	Dothideomycetes	Pleosporales	Pleosporales_fam_Incertae_sedis	Nigrograna	NA	AAGTCGTAACAAGGTTTCCGTAGGTGAACCTGCGGAAGGATCATTACCGTTGGAGTTCGCTCCATCTGGGATAGAACCCTTGAATTTGAGTACCTTTTCGTTTCCTCGGTGGGCTCGCCCGCCGGTGGACAACTAAAACTCTTTGTAATAGCAGTATCTTCTGAGAAAAACAAATAGTCAAAACTTTCAACAACGGATCTCTTGGTTCTGGCATCGATGAAGAACGCAGCGAAATGCGATAAGTAGTGTGAATTGCAGAATTCAGTGAATCATCGAATCTTTGAACGCACATTGCGCCCTTCGGTATTCCGTTGGGCATGCCTGTTCGAGCGTCATTAGGAACTTCAAGCTCAGCTTGGTGTTGGGTGCTTGTCCGCCGCCCGCGGCGGACTCACCTCA…
ITS	16	29	Healthy	Fungi	Ascomycota	Eurotiomycetes	Chaetothyriales	Herpotrichiellaceae	Rhinocladiella	NA	AAGTCGTAACAAGGTTTCCGTAGGTGAACCTGCGGAAGGATCATTACTGAGTTAGGGTCCTCTGGGCTCGACCTCCTACCCTTTGTCTACCTTACCATTTGTTGCTTCGGCGGATCCGTCTCTTAGGGGACCGCCGGAGGGGTTTACCCCCCTCTGGCCCGCGTCCGCCGGTGGCCCACAACCAAAACTCTTGTTTAAACGTGTCGTCTAAGTACAAAAACAAATAAGTAAAAACTTTCAACAACGGATCTCTTGGTTCTGGCATCGATGAAGAACGCAGCGAAATGCGATAAGTAATGCGAATTGCAGAATCCGTGAGTCATCGAATCTTTGAACGCACATTGCGCCCTTTGGTATTCCGAAGGGCATGCCTGTTCGAGCGTCATTATCACCCCTCAA…
ITS	16	11	Healthy	Fungi	Ascomycota	Eurotiomycetes	NA	NA	NA	NA	AAGTCGTAACAAGGTTTCCGTAGGTGAACCTGCGGAAGGATCATTATCGAGTCAGGGTCCTCTGGGCCCGATCTCCAACCCTTTGTTTATCATACCTTTGTTGCTTTGGCAGACCCGTCCTTCGGGACCGTCGGGGGCGTTCAGTCGCCTCTGGCCAGCGTCTGCCAGTAGCCCAACCAAAATTCTTTGTTACATGTGACGTCTGAACGGTTCCATCAAAATCAAACCAAAACTTTCAACAACGGATCTCTTGGTTCTGGCATCGATGAAGAACGCAGCGAAATGCGATAAGTAATGCGAATTGCAGAATCCGTGAGTCATCGAATCTTTGAACGCACATTGCGCCCTTTGGTATTCCGAAGGGCATGCCTGTTCGAGCGTCATTATCACCCCTCAAGC…
ITS	16	9	Healthy	Fungi	Ascomycota	Eurotiomycetes	Chaetothyriales	Chaetothyriaceae	Camptophora	hylomeconis	AAGTCGTAACAAGGTTTCCGTAGGTGAACCTGCGGAAGGATCATTATCGAGTCAGGGTCCTCTGGGCCCGATCTCCAACCCTTTGTTTATCATACCTTTGTTGCTTTGGCAGACCCGTCCTTCGGGACCGTCGGGGGCGTTCAGTCGCCTCTGGCCAGCGTCTGCCAGTAGCCCAACCAAAATTCTTTGTTACATGTGACGTCTGAACGGTTCCATCAAAATCAAACCAAAACTTTCAACAACGGATCTCTTGGTTCTGGCATCGATGAAGAACGCAGCGAAATGCGATAAGTAATGCGAATTGCAGAATTTCAGTGAGTCATCGAATCTTTGAACGCACATTGCGCCCTTTGGTATTCCGAAGGGCATGCCTGTTCGAGCGTCATTATCACCTCTCAA…
ITS	16	2	Healthy	Fungi	Ascomycota	Eurotiomycetes	Phaeomoniellales	Phaeomoniellaceae	Phaeomoniella	chlamydospora	AAGTCGTAACAAGGTTTCCGTAGGTGAACCTGCGGAAGGATCATTATCGAGTCAGGGTCCTCTGGGCCCGATCTCCAACCCTTTGTTTATCATACCTTTGTTGCTTTGGCAGACCCGTCCTTCGGGACCGTCGGGGGCGTTCAGTCGCCTCTGGCCAGCGTCTGCCAGTAGCCCAACCAAAATTCTTTGTTACATGTGACGTCTGAACGGTTCCATCAAAATCAAACCAAAACTTTCAACAACGGATCTCTTGGTTCTGGCATCGATGAAGAACGCAGCGAAATGCGATAAGTAATGTGAATTGCAGAATTCAGTGAATCATCGAATCTTTGAACGCACATTGCGCCCACTAGTATTCTGGTGGGCATGCCTGTTCGAGCGTCATTTCAACCCTTAAGC…
ITS	16	3	Healthy	Fungi	Ascomycota	Eurotiomycetes	Phaeomoniellales	Phaeomoniellaceae	Phaeomoniella	chlamydospora	AAGTCGTAACAAGGTTTCCGTAGGTGAACCTGCGGAAGGATCATTATCGAGTCAGGGTCCTCTGGGCCCGATCTCCAACCCTTTGTTTATCATACCTTTGTTGCTTTGGCAGACCCGTCCTTCGGGACCGTCGGGGGCGTTCAGTCGCCTCTGGCCAGCGTCTGCCAGTAGCCCAACCAAAATTCTTTGTTACATGTGACGTCTGAACGGTTCCATCAAAATCAAACCAAAACTTTCAACAACGGATCTCTTGGTTCTGGCATCGATGAAGAACGCAGCGAAATGCGATAAGTAATGTGAATTGCAGAATTCAGTGAATCATCGAATCTTTGAACGCACATTGCGCCCCCTGGTATTCCGGGGGGCATGCCTGTTCGAGCGTCATTTCACCACTCAAGC…
ITS	16	19	Healthy	Fungi	Ascomycota	NA	NA	NA	NA	NA	AAGTCGTAACAAGGTTTCCGTAGGTGAACCTGCGGAAGGATCATTATCGAGTCAGGGTCCTCTGGGCCCGATCTCCAACCCTTTGTTTATCATACCTTTGTTGCTTTGGCAGACCCGTCCTTCGGGACCGTCGGGGGCGTTCAGTCGCCTCTGGCCAGCGTCTGCCAGTAGCCCAACCAAAATTCTTTGTTACATGTGACGTCTGAACGGTTCCATCAAAATCAAACCAAAACTTTCAACAACGGATCTCTTGGTTCTGGCATCGATGAAGAACGCAGCGAAATGCGATAAGTAATGTGAATTGCAGAATTCAGTGAATCATCGAATCTTTGAACGCACATTGCGCCCCTCGGTATTCCGGGGGGCATACCTGTTCGAGCGTCATTACACCTCTCAAGC…
ITS	16	4	Healthy	Fungi	Ascomycota	Eurotiomycetes	Phaeomoniellales	Phaeomoniellaceae	Phaeomoniella	chlamydospora	AAGTCGTAACAAGGTTTCCGTAGGTGAACCTGCGGAAGGATCATTATCGAGTCAGGGTCCTCTGGGCCCGATCTCCAACCCTTTGTTTATCATACCTTTGTTGCTTTGGCAGACCCGTCCTTCGGGACCGTCGGGGGCGTTCAGTCGCCTCTGGCCAGCGTCTGCCAGTAGCCCAACCAAAATTCTTTGTTACATGTGACGTCTGAACGGTTCCATCAAAATCAAACCAAAACTTTCAACAACGGATCTCTTGGTTCTGGCATCGATGAAGAACGCAGCGAAATGCGATAAGTAATGTGAATTGCAGAATTCAGTGAATCATCGAATCTTTGAACGCACATTGCGCCCCTTGGTATTCCGAGGGGCATGCCTGTTCGAGCGTCATTACACCACTCAAGC…
ITS	16	46	Healthy	Fungi	Ascomycota	Eurotiomycetes	Phaeomoniellales	Phaeomoniellaceae	Phaeomoniella	chlamydospora	AAGTCGTAACAAGGTTTCCGTAGGTGAACCTGCGGAAGGATCATTATCGAGTCAGGGTCCTCTGGGCCCGATCTCCAACCCTTTGTTTATCATACCTTTGTTGCTTTGGCAGACCCGTCCTTCGGGACCGTCGGGGGCGTTCAGTCGCCTCTGGCCAGCGTCTGCCAGTAGCCCAACCAAAATTCTTTGTTACATGTGACGTCTGAACGGTTCCATCAAAATCAAACCAAAACTTTCAACAACGGATCTCTTGGTTCTGGCATCGATGAAGAACGCAGCGAAATGCGATAAGTAATGTGAATTGCAGAATTCAGTGAATCATCGAATCTTTGAACGCACATTGCGCCCTGTGGTATTCCGCAGGGCATGCCTGTTCGAGCGTCATTATAACCACTCAAG…
ITS	16	41	Healthy	Fungi	Ascomycota	Eurotiomycetes	Phaeomoniellales	Phaeomoniellaceae	Phaeomoniella	chlamydospora	AAGTCGTAACAAGGTTTCCGTAGGTGAACCTGCGGAAGGATCATTATCGAGTCAGGGTCCTCTGGGCCCGATCTCCAACCCTTTGTTTATCATACCTTTGTTGCTTTGGCAGACCCGTCCTTCGGGACCGTCGGGGGCGTTCAGTCGCCTCTGGCCAGCGTCTGCCAGTAGCCCAACCAAAATTCTTTGTTACATGTGACGTCTGAACGGTTCCATCAAAATCAAACCAAAACTTTCAACAACGGATCTCTTGGTTCTGGCATCGATGAAGAACGCAGCGAAATGCGATAAGTAATGTGAATTGCAGAATTCAGTGAATCATCGAATCTTTGAACGCACATTGCGCCCTTTGGTATTCCGAAGGGCATGCCTGTTCGAGCGTCATTATAACCACTCAAG…
ITS	16	5195	Healthy	Fungi	Ascomycota	Eurotiomycetes	Phaeomoniellales	Phaeomoniellaceae	Phaeomoniella	chlamydospora	AAGTCGTAACAAGGTTTCCGTAGGTGAACCTGCGGAAGGATCATTATCGAGTCAGGGTCCTCTGGGCCCGATCTCCAACCCTTTGTTTATCATACCTTTGTTGCTTTGGCAGACCCGTCCTTCGGGACCGTCGGGGGCGTTCAGTCGCCTCTGGCCAGCGTCTGCCAGTAGCCCAACCAAAATTCTTTGTTACATGTGACGTCTGAACGGTTCCATCAAAATCAAACCAAAACTTTCAACAACGGATCTCTTGGTTCTGGCATCGATGAAGAACGCAGCGAAATGCGATAAGTAATGTGAATTGCAGAATTCAGTGAATCATCGAATCTTTGAACGCACATTGCGCCCTTTGGTATTCCGAAGGGCATGCCTGTTCGAGCGTCATTATCAACCCTCAAG…
ITS	16	4	Healthy	Fungi	Ascomycota	Eurotiomycetes	Phaeomoniellales	Phaeomoniellaceae	Phaeomoniella	chlamydospora	AAGTCGTAACAAGGTTTCCGTAGGTGAACCTGCGGAAGGATCATTATCGAGTCAGGGTCCTCTGGGCCCGATCTCCAACCCTTTGTTTATCATACCTTTGTTGCTTTGGCAGACCCGTCCTTCGGGACCGTCGGGGGCGTTCAGTCGCCTCTGGCCAGCGTCTGCCAGTAGCCCAACCAAAATTCTTTGTTACATGTGACGTCTGAACGGTTCCATCAAAATCAAACCAAAACTTTCAACAACGGATCTCTTGGTTCTGGCATCGATGAAGAACGCAGCGAAATGCGATAAGTAATGTGAATTGCAGAATTCAGTGAATCATCGAATCTTTGAACGCACATTGCGCCCTTTGGTATTCCGAAGGGCATGCCTGTTCGAGCGTCATTTTCACCCCTCAAG…
ITS	16	11	Healthy	Fungi	Ascomycota	Dothideomycetes	Pleosporales	Amorosiaceae	Angustimassarina	acerina	AAGTCGTAACAAGGTTTCCGTAGGTGAACCTGCGGAAGGATCATTATCGTAGGGCTTTTGTCCTGTCGAGATAGCGTCCTTGCCTATTTTTTGGAGCACCGTTCGTTTCCTCAGCAGGCTTGCCTGCTACTGGGGACCCCTCAAACTCTTTGTAAATACAGTAATCGTCTGAAAAACAAACAAAAAATCAAAACTTTCAACAATGGATCTCTTGGTTCTGGCATCGATGAAGAACGCAGCAAAATGCGATAAGTAGTGTGAATTGCAGAATTCAGTGAATCATCGAATCTTTGAACGCACATTGCGCCCTTTGGTATTCCTTAGGGCATGCCTGTTCGAGCGTCATTTACACCCTCAAGCACAGCTTGGTGTTGGGCGTCTGTCCCGCTTCGGCGCGGA…
ITS	16	4	Healthy	Fungi	Ascomycota	Dothideomycetes	Pleosporales	Lophiostomataceae	Platystomum	crataegi	AAGTCGTAACAAGGTTTCCGTAGGTGAACCTGCGGAAGGATCATTATTGTAGGTGCCTTTGGGCCCGCTGACACAATAACCCTTGTCTTTTTTTGTGCACCCTTTGTTTCCTCGGCAGCTCCGCCTGCCAACGAGGACCCCCCAAAAACCTTTTGCAATCCTAGTATGACATTCTGAAAACAAACAATATTAAAACTTTCAACAATGGATCTCTTGGCTCTGGCATCGATGAAGAACGCAGCGAAATGCGATAAGTAGTGTGAATTGCAGAATTCAGTGAATCATCGAATCTTTGAACGCACATTGCGCCCTTTGGTATTCCTTAGGGCATGCCTGTTCGAGCGTCATTTACAAATTCAAGCTCAGCTTGGTGATGGGCGTCTGTCTCGCCTTTGCGTG…
ITS	16	5	Healthy	Fungi	Basidiomycota	Malasseziomycetes	Malasseziales	Malasseziaceae	Malassezia	restricta	AAGTCGTAACAAGGTTTCTGTAGGTGAACCTGCAGAAGGATCATTAGTGAAGATTTGGGCAGGCCATACGGACGCCACAAAGTGTCCCTGGCCGCCTACACCCACTATACATCCACAAACCCGTGTGCACTGTCCTTGGAAAGGGCATTTGGAGAGAAAAAGAAAGAGAAGCGAGAGCAGTGCGATCCGTCGCGTTGGGCGTTTTCTCTGACTTGGTCTCTCTGAGGCCCTTTCCTTGCTACAAACTCGAATGGTTAGTATGAACGTGGAACTTGGTTGGACCGTCACTGGCCAACAAACTATACACAACTTTCGACAACGGATCTCTTGGTTCTCCCATCGATGAAGAACGCAGCGAAACGCGATAGGTAATGTGAATTGCAGAATTCCGTGAATCAT…
ITS	16	7	Healthy	Fungi	Basidiomycota	Malasseziomycetes	Malasseziales	Malasseziaceae	Malassezia	restricta	AAGTCGTAACAAGGTTTCTGTAGGTGAACCTGCAGAAGGATCATTAGTGAAGATTTGGGCAGGCCATACGGACGCCACAAAGTGTCCCTGGCCGCCTACACCCACTATACATCCACAAACCCGTGTGCACTGTCCTTGGAAAGGGCATTTGGAGAGAAAAAGGAAGAGAGAAGCGAGAACAGTGCGATCCGTCGCGTTGGGCGTTGATCTCTGGCTTGGTCTCTCTGAGGCCCTTTCCTCGCTACAAACTCGAATGGTTAGTATGAACGTGGAACTTGGTTGGACCGTCACTGGCCAACAAACTATACACAACTTTCGACAACGGATCTCTTGGTTCTCCCATCGATGAAGAACGCAGCGAAACGCGATAGGTAATGTGAATTGCAGAATTCCGTGAAT…
ITS-28S	16	4	Healthy	Fungi	Ascomycota	Sordariomycetes	Xylariales	Xylariaceae	NA	NA	AAGTCGTAACAAGGTCTCCGTTGGTGAACCAGCGGAGGGATCATTACAGAGTTACCTAACTCCAAACCCATGTGAACTTACCTATGTTGCCTCGGCGGGGAAGCCTACCCGGTACCTACCCTGTAGCTACCCGGGAGCGAGCTACCCTGTAGCCCGCTGCAGGCCTACCCGCCGGTGGACACTTAAACTCTTGTTTTTTAGTGATTATCTGAGTGTTTATACTTAATAAGTTAAAACTTTCAACAACGGATCTCTTGGTTCTGGCATCGATGAAGAACGCAGCGAAATGCGATAAGTAATGTGAATTGCAGAATTCAGTGAATCATCGAATCTTTGAACGCACATTGCGCCCATTAGTATTCTAGTGGGCATGCCTGTTCGAGCGTCATTTCGACCTTC…
ITS-28S	16	4	Healthy	Fungi	Ascomycota	Sordariomycetes	Xylariales	Melogrammataceae	Melogramma	campylosporum	AAGTCGTAACAAGGTCTCCGTTGGTGAACCAGCGGAGGGATCATTATAGAGTTGTAAAACTCCCAAAACCCATGTGAACATACCTGTTGCCTCGGCGGACCTACCCTGTAGTTACCCTGTAGCTACCCTGTAGAGCCGCCGAAGGACCATTAAACTCTTTTATCTCTGTATCTCTGAGTAAAAAACAAATAAGTTAAAACTTTCAACAACGGATCTCTTGGTTCTGGCATCGATGAAGAACGCAGCGAAATGCGATAAGTAATGTGAATTGCAGAATTCAGTGAATCATCGAATCTTTGAACGCACATTGCGCCCATTAGTATTCTAGTGGGCATGCCTGTTCGAGCGTCATTAAGTCCACTTAAGCCCCTTGCTTAGTATTGGGAATCTACGTCAGAA…
ITS-28S	16	5	Healthy	Fungi	Ascomycota	Sordariomycetes	Xylariales	Sporocadaceae	Seiridium	marginatum	AAGTCGTAACAAGGTCTCCGTTGGTGAACCAGCGGAGGGATCATTATAGAGTTTTCTAAACTCCCAACCCATGTGAACTTACCATTGTTGCCTCGGCAGAAGCTGCTCGGTGCACCCTACCTTGGAACGGCCTACCCTGTAGCGCCTTACCCTGGAACGGCTTACCCTGTAGCGGCTGCCGGTGGACTACCAAACTCTTGTTATTTTATTGTAATCTGAGCGTCTTATTTTAATAAGTCAAAACTTTCAACAACGGATCTCTTGGTTCTGGCATCGATGAAGAACGCAGCGAAATGCGATAAGTAATGTGAATTGCAGAATTCAGTGAATCATCGAATCTTTGAACGCACATTGCGCCCATTAGTATTCTAGTGGGCATGCCTGTTCGAGCGTCATTTC…
ITS-28S	16	708	Healthy	Fungi	Basidiomycota	Agaricomycetes	Auriculariales	Exidiaceae	Eichleriella	leveilleana	AAGTCGTAACAAGGTTTCCGTAGGTGAACCTGCGGAAGGATCATTAAAGATTCGGGCTTCGGCCTAACCTCTTCAGCTGTGCGCTTCGGCTGCACGCTGTCGAAACCTCTCACACCTGTGCACCTTTTCGGTTGCGGCGTTCGCGTCGCTTCCGCTTTACACATTTTACTACAAAAGTCCAGAATGTCAAAACTATAAACATAATACAACTTTCAACAACGGATCTCTTGGCTCTCGCATCGATGAAGAACGCAGCGAAATGCGATAAGTAATGTGAATTGCAGAATTCAGTGAATCATCGAATCTTTGAACGCACCTTGCGCTCCATGGTATTCCGTGGAGCATGCCTGTTTGAGTGTCACGTCAACCCTCATTCATGTGATGTTACAGTCGCATGAA…
ITS-28S	16	1069	Healthy	Fungi	Basidiomycota	Agaricomycetes	Auriculariales	Exidiaceae	Eichleriella	leveilleana	AAGTCGTAACAAGGTTTCCGTAGGTGAACCTGCGGAAGGATCATTAAAGATTCGGGCTTCGGCCTAACCTCTTCAGCTGTGCGCTTCGGCTGCACGCTGTCGAAACCTCTCACACCTGTGCACCTTTTCGGTTGCGGCGTTCGCGTCGCTTCCGCTTTACACATTTTACTACAAAAGTCCAGAATGTCAAAACTATAAATATAATACAACTTTCAACAACGGATCTCTTGGCTCTCGCATCGATGAAGAACGCAGCGAAATGCGATAAGTAATGTGAATTGCAGAATTCAGTGAATCATCGAATCTTTGAACGCACCTTGCGCTCCATGGTATTCCGTGGAGCATGCCTGTTTGAGTGTCACGTCAACCCTCATTCATGTGATGTTACAGTCGCATGAA…
ITS-28S	16	7	Healthy	Fungi	Ascomycota	Dothideomycetes	Pleosporales	Cucurbitariaceae	NA	NA	AAGTCGTAACAAGGTTTCCGTAGGTGAACCTGCGGAAGGATCATTACCATAAAACGGGCTTCGCTTCGGCTGGCTCGATTCTACCCGTGTATTGTCTACCCCGTTTCCTCGGTAATGGCCTGCCAGAGGACATTTTTTAAACCATGTACTTGCAATCAGCGTCTGAAAATACAATATTAAAACTTTCAACAACGGATCTCTTGGTTCTGGCATCGATGAAGAACGCAGCGAAATGCGATAAGTAGTGTGAATTGCAGAATTCAGTGAATCATCGAATCTTTGAACGCACATTGCGCCCCTTGGTATTCCATGGGGCATGCCTGTTCGAGCGTCATATATACTTTCAAGCTCTGCTTGGTGTTGGGCGCTGTCATAACGACTCGCCTCAAATTAAAATTC…
ITS-28S	16	3	Healthy	Fungi	Ascomycota	NA	NA	NA	NA	NA	AAGTCGTAACAAGGTTTCCGTAGGTGAACCTGCGGAAGGATCATTACCGTTGGAGTTCGCTCCATCTGGGATAGAACCCTTGAATTTGAGTACCTTTTCGTTTCCTCGGTGGGCTCGCCCGCCGGTGGACAACCAAAACTCTTTGTAATAGCAGTATCTTCTGAAAAAAACAAATAGTCAAAACTTTCAACAACGGATCTCTTGGTTCTGGCATCGATGAAGAACGCAGCGAAATGCGATAAGTAGTGTGAATTGCAGAATTCAGTGAATCATCGAATCTTTGAACGCACATTGCGCCCTTCGGTATTCCGTTGGGCATGCCTGTTCGAGCGTCATTAGAAACTTCAAGCTCAGCTTGGTGTTGGGTGCTTGTCCGCCGCCCGCGGCGGACTCACCTCA…
ITS-28S	16	12	Healthy	Fungi	Ascomycota	Dothideomycetes	Pleosporales	NA	NA	NA	AAGTCGTAACAAGGTTTCCGTAGGTGAACCTGCGGAAGGATCATTACCGTTGGAGTTCGCTCCATCTGGGATAGAACCCTTGAATTTGAGTACCTTTTCGTTTCCTCGGTGGGCTCGCCCGCCGGTGGACAACCAAAACTCTTTGTAATAGCAGTATCTTCTGAAAAAAACAAATAGTCAAAACTTTCAACAACGGATCTCTTGGTTCTGGCATCGATGAAGAACGCAGCGAAATGCGATAAGTAGTGTGAATTGCAGAATTCAGTGAATCATCGAATCTTTGAACGCACATTGCGCCCTTCGGTATTCCGTTGGGCATGCCTGTTCGAGCGTCATTAGAAACTTCAAGCTCAGCTTGGTGTTGGGTGCTTGTCCGCCGCCCGCGGCGGACTCACCTCA…
ITS-28S	16	8	Healthy	Fungi	Ascomycota	Dothideomycetes	Pleosporales	NA	NA	NA	AAGTCGTAACAAGGTTTCCGTAGGTGAACCTGCGGAAGGATCATTACCGTTGGAGTTCGCTCCATCTGGGATAGAACCCTTGAATTTGAGTACCTTTTCGTTTCCTCGGTGGGCTCGCCCGCCGGTGGACAACTAAAACTCTTTGTAATAGCAGTATCTTCTGAGAAAAACAAATAGTCAAAACTTTCAACAACGGATCTCTTGGTTCTGGCATCGATGAAGAACGCAGCGAAATGCGATAAGTAGTGTGAATTGCAGAATTCAGTGAATCATCGAATCTTTGAACGCACATTGCGCCCTTCGGTATTCCGTTGGGCATGCCTGTTCGAGCGTCATTAGGAACTTCAAGCTCAGCTTGGTGTTGGGTGCTTGTCCGCCGCCCGCGGCGGACTCACCTCA…
ITS-28S	16	1864	Healthy	Fungi	Ascomycota	NA	NA	NA	NA	NA	AAGTCGTAACAAGGTTTCCGTAGGTGAACCTGCGGAAGGATCATTATCGAGTCAGGGTCCTCTGGGCCCGATCTCCAACCCTTTGTTTATCATACCTTTGTTGCTTTGGCAGACCCGTCCTTCGGGACCGTCGGGGGCGTTCAGTCGCCTCTGGCCAGCGTCTGCCAGTAGCCCAACCAAAATTCTTTGTTACATGTGACGTCTGAACGGTTCCATCAAAATCAAACCAAAACTTTCAACAACGGATCTCTTGGTTCTGGCATCGATGAAGAACGCAGCGAAATGCGATAAGTAATGTGAATTGCAGAATTCAGTGAATCATCGAATCTTTGAACGCACATTGCGCCCTTTGGTATTCCGAAGGGCATGCCTGTTCGAGCGTCATTATCAACCCTCAAG…
ITS-28S	16	6	Healthy	Fungi	Basidiomycota	Agaricomycetes	Auriculariales	Exidiaceae	Eichleriella	leveilleana	AAGTCGTAACAAGGTTTCCGTAGGTGAACCTGCGGAAGGATCATTATCGAGTCAGGGTCCTCTGGGCCCGATCTCCAACCCTTTGTTTATCATACCTTTGTTGCTTTGGCAGACCCGTCCTTCGGGACCGTCGGGGGCGTTCAGTCGCCTCTGGCCAGCGTCTGCCAGTAGCCCAACCAAAATTCTTTGTTACATGTGACGTCTGAACGGTTCCATCAAAATCAAACCAAAACTTTCAACAACGGATCTCTTGGTTCTGGCATCGATGAAGAACGCAGCGAAATGCGATAAGTAATGTGAATTGCAGAATTCAGTGAATCATCGAATCTTTGAACGCACCTTGCGCTCCATGGTATTCCGTGGAGCATGCCTGTTTGAGTGTCACGTCAACCCTCATTC…
ITS	17	12	Healthy	Fungi	Ascomycota	Dothideomycetes	Pleosporales	Pleosporaceae	Alternaria	alternata	AAGTCGTAACAAGGTCTCCGTAGGTGAACCTGCGGAGGGATCATTACACAAATATGAAGGCGGGCTGGAACCTCTCGGGGTTACAGCCTTGCTGAATTATTCACCCTTGTCTTTTGCGTACTTCTTGTTTCCTTGGTGGGTTCGCCCACCACTAGGACAAACATAAACCTTTTGTAATTGCAATCAGCGTCAGTAACAAATTAATAATTACAACTTTCAACAACGGATCTCTTGGTTCTGGCATCGATGAAGAACGCAGCGAAATGCGATAAGTAGTGTGAATTGCAGAATTCAGTGAATCATTGAATCTTTGAACGCACATTGCGCCCTTTGGTATTCCAAAGGGCATGCCTGTTCGAGCGTCATTTGTACCCTCAAGCTTTGCTTGGTGTTGGGCGT…
ITS	17	174	Healthy	Fungi	Ascomycota	Sordariomycetes	Xylariales	Sporocadaceae	Pestalotiopsis	grevilleae	AAGTCGTAACAAGGTCTCCGTTGGTGAACCAGCGGAGGGATCATTATAGAGTTTTCTAAACTCCCAACCCATGTGAACTTACCATTGTTGCCTCGGCAGAAGCTGCTCGGTGCACCCTACCTTGGAACGGCCTACCCTGTAGCGCCTTACCCTGGAACGGCTTACCCTGTAGCGGCTGCCGGTGGACTACCAAACTCTTGTTATTTTATTGTAATCTGAGCGTCTTATTTTAATAAGTCAAAACTTTCAACAACGGATCTCTTGGTTCTGGCATCGATGAAGAACGCAGCGAAATGCGATAAGTAATGTGAATTGCAGAATTCAGTGAATCATCGAATCTTTGAACGCACATTGCGCCCATTAGTATTCTAGTGGGCATGCCTGTTCGAGCGTCATTTC…
ITS	17	41	Healthy	Fungi	Ascomycota	Eurotiomycetes	Chaetothyriales	Herpotrichiellaceae	Exophiala	moniliae	AAGTCGTAACAAGGTTTCCGTAGGTGAACCTGCGGAAGGATCATTAAAGAGTAAGGGTCCTCTAGGCCCGACCTCCCAACCCTTTGTTTACCAAACCAATGTTGCTTCGGCGGGCCCGTCTTAGGACCGCCGGAGGACCGTCGAAACGTCCTCTGGCCCGCGCCCGTCGATGGCCCTTATTATTAAACTCTGAACCAAACGTGTCCTGTCTGAGTGATTATTATCAAAATTAAAGCAAAAACTTTCAACAACGGATCTCTTGGTTCTGGCATCGATGAAGAACGCAGCGAAATGCGATAAGTAATGCGAATTGCAGAATTCCAGTGAGTCATCGAATCTTTGAACGCACATTGCGCCCTTTGGTATTCCGAAGGGCATGCCTGTTCGAGCGTCATTATC…
ITS	17	126	Healthy	Fungi	Ascomycota	Eurotiomycetes	Chaetothyriales	Chaetothyriaceae	Camptophora	hylomeconis	AAGTCGTAACAAGGTTTCCGTAGGTGAACCTGCGGAAGGATCATTAAAGAGTTAGGGTCCTCGTGGCCCGACCTCCAACCCTTTGTTTAACTATACCACGTTGCTTCGGCGGGCCCGTCCCCCCTCTTTGGGGGGGACCGCCGGAGGGTCTCATCCCCCTCTGGTCCGTTGCCTGTCGATAGCCCAACCACAAAATTCTTGATACAAACCATGTCGTCTGAGTCTAAAATTTTAATTAAATTAAAACTTTCAACAACGGATCTCTTGGTTCTGGCATCGATGAAGAACGCAGCGAAATGCGATAAGTAATGCGAATTGCAGAATTTCAGTGAGTCATCGAATCTTTGAACGCACATTGCGCCCTTTGGTATTCCGAAGGGCATGCCTGTTCGAGCGTCA…
ITS	17	934	Healthy	Fungi	Ascomycota	Lecanoromycetes	Lecanorales	Ramalinaceae	Bacidina	mendax	AAGTCGTAACAAGGTTTCCGTAGGTGAACCTGCGGAAGGATCATTACAGAGAGGAGCTCCGCGCTCCAGGGGGTTCGCCCCCGCCTCTCAACCCTGTGTAAATCATACCTATGTTGCTTTGGCGGGCCTTGAGGTCATGCTCATGCCGGGCGTCAGCTCGGCGAGCGCCCGCCGGAAGCCCACCAAAACTCGTTTAATTTATGCTGTCAGAGTCTAAACACAAATAAAGCAAAACTTTCAACAACGGATCTCTTGGTTCTGGCATCGATGAAGAACGCAGCGAAATGCGATAAGTAATGTGAATTGCAGAATTCAGTGAATCATCGAATCTTTGAACGCACATTGCGCCCCTCGGTATTCCGGGGGGCATACCTGTTCGAGCGTCATTACACCTCTCAA…
ITS	17	22	Healthy	Fungi	Ascomycota	Eurotiomycetes	Phaeomoniellales	Phaeomoniellaceae	Phaeomoniella	chlamydospora	AAGTCGTAACAAGGTTTCCGTAGGTGAACCTGCGGAAGGATCATTACAGAGAGGAGCTCCGCGCTCCAGGGGGTTCGCCCCCGCCTCTCAACCCTGTGTAAATCATACCTATGTTGCTTTGGCGGGCCTTGAGGTCATGCTCATGCCGGGCGTCAGCTCGGCGAGCGCCCGCCGGAAGCCCACCAAAACTCGTTTAATTTATGCTGTCAGAGTCTAAACACAAATAAAGCAAAACTTTCAACAACGGATCTCTTGGTTCTGGCATCGATGAAGAACGCAGCGAAATGCGATAAGTAATGTGAATTGCAGAATTCAGTGAATCATCGAATCTTTGAACGCACATTGCGCCCTTTGGTATTCCGAAGGGCATGCCTGTTCGAGCGTCATTATCAACCCTCA…
ITS	17	13	Healthy	Fungi	Ascomycota	Dothideomycetes	Pleosporales	Pleosporales_fam_Incertae_sedis	Nigrograna	NA	AAGTCGTAACAAGGTTTCCGTAGGTGAACCTGCGGAAGGATCATTACCGTTGGAGTTCGCTCCATCTGGGATAGAACCCTTGAATTTGAGTACCCTTTCGTTTCCTCGGTGGGCTCGCCCGCCGGTGGACAACCAAAACTCTTTGTAATAGCAGTATCTTCTGAGAAAAACAAATAGTCAAAACTTTCAACAACGGATCTCTTGGTTCTGGCATCGATGAAGAACGCAGCGAAATGCGATAAGTAGTGTGAATTGCAGAATTCAGTGAATCATCGAATCTTTGAACGCACATTGCGCCCTTCGGTATTCCGTTGGGCATGCCTGTTCGAGCGTCATTAGAAACTTCAAGCTCAGCTTGGTGTTGGGTGCTTGTCCGCCGCCCGCGGCGGACTCACCTCA…
ITS	17	146	Healthy	Fungi	Basidiomycota	Microbotryomycetes	Sporidiobolales	Sporidiobolaceae	Rhodotorula	mucilaginosa	AAGTCGTAACAAGGTTTCCGTAGGTGAACCTGCGGAAGGATCATTAGTGAATATAGGACGTCCAACTTAACTTGGAGTCCGAACTCTCACTTTCTAACCCTGTGCACTTGTTTGGGATAGTAACTCTCGCAAGAGAGCGAACTCCTATTCACTTATAAACACAAAGTCTATGAATGTATTAAATTTTATAACAAAATAAAACTTTCAACAACGGATCTCTTGGCTCTCGCATCGATGAAGAACGCAGCGAAATGCGATAAGTAATGTGAATTGCAGAATTCAGTGAATCATCGAATCTTTGAACGCACCTTGCGCTCCATGGTATTCCGTGGAGCATGCCTGTTTGAGTGTCATGAATACTTCAACCCTCCTCTTTCTTAATGATTGAAGAGGTGTTTG…
ITS	17	2	Healthy	Fungi	Ascomycota	Eurotiomycetes	Phaeomoniellales	Phaeomoniellaceae	Phaeomoniella	chlamydospora	AAGTCGTAACAAGGTTTCCGTAGGTGAACCTGCGGAAGGATCATTAGTGAATATAGGACGTCCAACTTAACTTGGAGTCCGAACTCTCACTTTCTAACCCTGTGCACTTGTTTGGGATAGTAACTCTCGCAAGAGAGCGAACTCCTATTCACTTATAAACACAAAGTCTATGAATGTATTAAATTTTATAACAAAATAAAACTTTCAACAACGGATCTCTTGGTTCTGGCATCGATGAAGAACGCAGCGAAATGCGATAAGTAATGTGAATTGCAGAATTCAGTGAATCATCGAATCTTTGAACGCACATTGCGCCCTTTGGTATTCCGAAGGGCATGCCTGTTCGAGCGTCATTATCAACCCTCAAGCCCGGCTTGTTATTGGGTCCATATCAACTTT…
ITS	17	3	Healthy	Fungi	Basidiomycota	Microbotryomycetes	Sporidiobolales	Sporidiobolaceae	Rhodotorula	dairenensis	AAGTCGTAACAAGGTTTCCGTAGGTGAACCTGCGGAAGGATCATTATCGAGTCAGGGTCCTCTGGGCCCGATCTCCAACCCTTTGTTTATCATACCTTTGTTGCTTTGGCAGACCCGTCCTTCGGGACCGTCGGGGGCGTTCAGTCGCCTCTGGCCAGCGTCTGCCAGTAGCCCAACCAAAATTCTTTGTTACATGTGACGTCTGAACGGTTCCATCAAAATCAAAATAAAACTTTCAACAACGGATCTCTTGGCTCTCGGCATCGATGAAGAACGCAGCGAAATGCGATAAGTAATGTGAATTGCAGAATTCAGTGAATCATCGAATCTTTGAACGCACCTTGCGCTCCATGGTATTCCGTGGAGCATGCCTGTTTGAGTGTCATGAATACTTCAACC…
ITS	17	9	Healthy	Fungi	Ascomycota	Eurotiomycetes	Chaetothyriales	Chaetothyriaceae	Camptophora	hylomeconis	AAGTCGTAACAAGGTTTCCGTAGGTGAACCTGCGGAAGGATCATTATCGAGTCAGGGTCCTCTGGGCCCGATCTCCAACCCTTTGTTTATCATACCTTTGTTGCTTTGGCAGACCCGTCCTTCGGGACCGTCGGGGGCGTTCAGTCGCCTCTGGCCAGCGTCTGCCAGTAGCCCAACCAAAATTCTTTGTTACATGTGACGTCTGAACGGTTCCATCAAAATCAAACCAAAACTTTCAACAACGGATCTCTTGGTTCTGGCATCGATGAAGAACGCAGCGAAATGCGATAAGTAATGCGAATTGCAGAATTTCAGTGAGTCATCGAATCTTTGAACGCACATTGCGCCCTTTGGTATTCCGAAGGGCATGCCTGTTCGAGCGTCATTATCACCTCTCAA…
ITS	17	95	Healthy	Fungi	Ascomycota	Eurotiomycetes	Phaeomoniellales	Phaeomoniellaceae	Phaeomoniella	chlamydospora	AAGTCGTAACAAGGTTTCCGTAGGTGAACCTGCGGAAGGATCATTATCGAGTCAGGGTCCTCTGGGCCCGATCTCCAACCCTTTGTTTATCATACCTTTGTTGCTTTGGCAGACCCGTCCTTCGGGACCGTCGGGGGCGTTCAGTCGCCTCTGGCCAGCGTCTGCCAGTAGCCCAACCAAAATTCTTTGTTACATGTGACGTCTGAACGGTTCCATCAAAATCAAACCAAAACTTTCAACAACGGATCTCTTGGTTCTGGCATCGATGAAGAACGCAGCGAAATGCGATAAGTAATGTGAATTGCAGAATTCAGTGAATCATAGAATCTTTGAACGCACATTGCGCCCTTTGGTATTCCGAAGGGCATGCCTGTTCGAGCGTCATTATCAACCCTCAAG…
ITS	17	7	Healthy	Fungi	Ascomycota	Sordariomycetes	Xylariales	Sporocadaceae	Pestalotiopsis	NA	AAGTCGTAACAAGGTTTCCGTAGGTGAACCTGCGGAAGGATCATTATCGAGTCAGGGTCCTCTGGGCCCGATCTCCAACCCTTTGTTTATCATACCTTTGTTGCTTTGGCAGACCCGTCCTTCGGGACCGTCGGGGGCGTTCAGTCGCCTCTGGCCAGCGTCTGCCAGTAGCCCAACCAAAATTCTTTGTTACATGTGACGTCTGAACGGTTCCATCAAAATCAAACCAAAACTTTCAACAACGGATCTCTTGGTTCTGGCATCGATGAAGAACGCAGCGAAATGCGATAAGTAATGTGAATTGCAGAATTCAGTGAATCATCGAATCTTTGAACGCACATTGCGCCCATTAGTATTCTAGTGGGCATGCCTGTTCGAGCGTCATTTCAACCCTTAAGC…
ITS	17	32	Healthy	Fungi	Ascomycota	NA	NA	NA	NA	NA	AAGTCGTAACAAGGTTTCCGTAGGTGAACCTGCGGAAGGATCATTATCGAGTCAGGGTCCTCTGGGCCCGATCTCCAACCCTTTGTTTATCATACCTTTGTTGCTTTGGCAGACCCGTCCTTCGGGACCGTCGGGGGCGTTCAGTCGCCTCTGGCCAGCGTCTGCCAGTAGCCCAACCAAAATTCTTTGTTACATGTGACGTCTGAACGGTTCCATCAAAATCAAACCAAAACTTTCAACAACGGATCTCTTGGTTCTGGCATCGATGAAGAACGCAGCGAAATGCGATAAGTAATGTGAATTGCAGAATTCAGTGAATCATCGAATCTTTGAACGCACATTGCGCCCCTCGGTATTCCGGGGGGCATACCTGTTCGAGCGTCATTACACCTCTCAAGC…
ITS	17	4285	Healthy	Fungi	Ascomycota	Eurotiomycetes	Phaeomoniellales	Phaeomoniellaceae	Phaeomoniella	chlamydospora	AAGTCGTAACAAGGTTTCCGTAGGTGAACCTGCGGAAGGATCATTATCGAGTCAGGGTCCTCTGGGCCCGATCTCCAACCCTTTGTTTATCATACCTTTGTTGCTTTGGCAGACCCGTCCTTCGGGACCGTCGGGGGCGTTCAGTCGCCTCTGGCCAGCGTCTGCCAGTAGCCCAACCAAAATTCTTTGTTACATGTGACGTCTGAACGGTTCCATCAAAATCAAACCAAAACTTTCAACAACGGATCTCTTGGTTCTGGCATCGATGAAGAACGCAGCGAAATGCGATAAGTAATGTGAATTGCAGAATTCAGTGAATCATCGAATCTTTGAACGCACATTGCGCCCTTTGGTATTCCGAAGGGCATGCCTGTTCGAGCGTCATTATCAACCCTCAAG…
ITS	17	3	Healthy	Fungi	Ascomycota	Eurotiomycetes	Phaeomoniellales	Phaeomoniellaceae	Phaeomoniella	chlamydospora	AAGTCGTAACAAGGTTTCCGTAGGTGAACCTGCGGAAGGATCATTATCGAGTCAGGGTCCTCTGGGCCCGATCTCCAACCCTTTGTTTATCATACCTTTGTTGCTTTGGCAGACCCGTCCTTCGGGACCGTCGGGGGCGTTCAGTCGCCTCTGGCCAGCGTCTGCCAGTAGCCCAACCAAAATTCTTTGTTACATGTGACGTCTGAACGGTTCCATCAAAATCAAACCAAAACTTTCAACAACGGATCTCTTGGTTCTGGCATCGATGAAGAACGCAGCGAAATGCGATAAGTAATGTGAATTGCAGAATTCAGTGAATCATCGAATCTTTGAACGCACATTGCGCCCTTTGGTATTCCGCAGGGCATGCCTGTTCGAGCGTCATTATAACCACTCAAG…
ITS	17	211	Healthy	Fungi	Basidiomycota	Malasseziomycetes	Malasseziales	Malasseziaceae	Malassezia	restricta	AAGTCGTAACAAGGTTTCTGTAGGTGAACCTGCAGAAGGATCATTAGTGAAGATTTGGGCAGGCCATACGGACGCCAAAAAGTGTCCCTGGCCGCCTACACCCACTATACATCCACAAACCCGTGTGCACTGTCTTGGAGAAAGGCTTCAGAGAAGTTTTTTGTGGCCTCTCTTGGGGTCTTTCTTCGCTACAAACTCGAATGGTTAGTATGAACGTGGAACTTGGTTGGACCGTCACTGGCCAACAAACTATACACAACTTTCGACAACGGATCTCTTGGTTCTCCCATCGATGAAGAACGCAGCGAAACGCGATAGGTAATGTGAATTGCAGAATTCCGTGAATCATCGAATCTTTGAACGCACCTTGCGCTCTATGGCAATCCGTAGAGCATGCCT…
ITS	17	79	Healthy	Fungi	Basidiomycota	Malasseziomycetes	Malasseziales	Malasseziaceae	Malassezia	restricta	AAGTCGTAACAAGGTTTCTGTAGGTGAACCTGCAGAAGGATCATTAGTGAAGATTTGGGCAGGCCATACGGACGCCAAAAAGTGTCCCTGGCCGCCTACACCCACTATACATCCACAAACCCGTGTGCACTGTCTTGGAGAAAGGCTTCAGAGAAGTTTTTTGTGGCCTCTCTTGGGGTCTTTCTTCGCTACAAACTCGAATGGTTAGTATGAACGTGGAACTTGGTTGGACCGTCACTGGCCAACAAACTATACACAACTTTCGACAACGGATCTCTTGGTTCTCCCATCGATGAAGAACGCAGCGAAACGCGATAGGTAATGTGAATTGCAGAATTCCGTGAATCATCGAATCTTTGAACGCACCTTGCGCTCTATGGCAATCCGTAGAGCATGTCT…
ITS	17	346	Healthy	Fungi	Basidiomycota	Malasseziomycetes	Malasseziales	Malasseziaceae	Malassezia	restricta	AAGTCGTAACAAGGTTTCTGTAGGTGAACCTGCAGAAGGATCATTAGTGAAGTTTTGGGCAGGCCATACGGACGCCACAAAGTGTCCCTGGCCGCCTACACCCACTATACATCCACAAACCCGTGTGCACTGTCCTTGGAAAGGGCATTTGGAGAGAAAAAGGAAGAGAGAAGCGAGAACAGTGCGATCCGTCGCGTTGGGCGTTGATCTCTGGCTTGGTCTCTCTGAGGCCCTTTCCTCGCTACAAACTCGAATGGTTAGTATGAACGTGGAACTTGGTTGGACCGTCACTGGCCAACAAACTATACACAACTTTCGACAACGGATCTCTTGGTTCTCCCATCGATGAAGAACGCAGCGAAACGCGATAGGTAATGTGAATTGCAGAATTCCGTGAAT…
ITS-28S	17	42	Healthy	Fungi	Basidiomycota	Tremellomycetes	Tremellales	Bulleribasidiaceae	Vishniacozyma	tephrensis	AAGTCATAACAAGGTTTCCGTAGGTGAACCTGCGGAAGGATCATTAATAGTGCCCTCTGATGCAAATCATTGGGTTAGATCTGCTCTCTTCGCAAGAAGAGGGTTTCCATACACACCGTGAACTGTGGCTTCGGCCATCACAAACTGTTAGTAATGAATGTAATATCATAACAAAAACAAAACTTTTAACAACGGATCTCTTGGCTCTCGCATCGATGAAGAACGCAGCGAAATGCGATAAGTAATGTGAATTGCAGAATTCAGTGAATCATCGAATCTTTGAACGCACCTTGCGCCCTTTGGTATTCCGAAGGGCATGCCTGTTTGAGTGTCATGAAACCTCACCCCACTTGGGTTTTTGCCTGAGCGGTGGTGTATTGGGTGTTGCCTTGCTAAAGG…
ITS-28S	17	5	Healthy	Fungi	Ascomycota	Lecanoromycetes	Ostropales	Stictidaceae	Robergea	NA	AAGTCGTAACAAGGTTTCCGTAGGTGAACCTGCGGAAGGATCATTAAACGAAAGCTGAGTAGTTCGCTGCTCAACCTTCCACCCTTTGAAAACAAACTTTATTGTTGCTTTGGCGGGGCGTGACCTAGTCCCGTTGGCTTAGGCTGACGAGTCCCCGCCGGAGAACCCCAAAACTCATTTTAAACTATGAAGTCTGAATAAAAAAATTAATAGCGATAAAACTTTCAACAACGGATCTCTTGGTTCTGGCATCGATGAAGAACGCAGCGAAATGCGATAAGTAATGTGAATTGCAGAATTCAGTGAATCATCGAATCTTTGAACGCACATTGCGCCCCCCGGTATTCCGGCGGGCATGCCTGTTCGAGCGTCATTTCAACCCTCAAGCTTTGCTTGGTA…
ITS-28S	17	2	Healthy	Fungi	Ascomycota	NA	NA	NA	NA	NA	AAGTCGTAACAAGGTTTCCGTAGGTGAACCTGCGGAAGGATCATTAACACGAATTTATTATCCAATATCAAAACCAAACGTGAACTTATCTTCTCCCTATATTTATCTATCTAATAGATAGATATAGGCTAACCTTCATATCTATGATATGAACACAATTCAATTTAACCCCTTTAACTTTAACTAGTTTTCAACCTTCATTCTTATGATATTTGAAGACAACTAACTAAAAGAAAAACTACAAGGTTATTCGGAAAGAGTCACTCTTGTAATTTTCGTTTCGATCTACGAAAACATACAATAAACAACTCTTAACAATGGATATCTTGGTTCTCGCAACGATGAAGAACGCAGCGAAATGCGATATGTAATGCGAATTGCAGAATTCAGTGAATCATC…
ITS-28S	17	4	Healthy	Fungi	Basidiomycota	Tremellomycetes	Tremellales	Syzygosporaceae	Syzygospora	NA	AAGTCGTAACAAGGTTTCCGTAGGTGAACCTGCGGAAGGATCATTAGTGATTGGCTTCGGCCTCATATCCTTTCAAACCTGTGCACCTCTTGGCTCCGGCCAATTCAAACATGTGTCATGAATGTATATAAACAAAAACATAAACAAAACTTTCAACAACGGATCTCTTGGCTCTCGCATCGATGAAGAACGCAGCGAAATGCGATAAGTAATGTGAATTGCAGAATTCAGTGAATCATCGAATCTTTGAACGCACCTTGCGCCTTTTGGTATTCCGAAAGGCATGCCTGTTTGAGTGTCATGTAATCTCAACCCCTCAGGTTTCTGACCTGGGGAGGTTGGACTTGGGTGCTGCCGCTCGGCTCACCTTAAAAGCGTCAGTGGGATAAGCACCGGTTG…
ITS-28S	17	2832	Healthy	Fungi	Ascomycota	NA	NA	NA	NA	NA	AAGTCGTAACAAGGTTTCCGTAGGTGAACCTGCGGAAGGATCATTATCGAGTCAGGGTCCTCTGGGCCCGATCTCCAACCCTTTGTTTATCATACCTTTGTTGCTTTGGCAGACCCGTCCTTCGGGACCGTCGGGGGCGTTCAGTCGCCTCTGGCCAGCGTCTGCCAGTAGCCCAACCAAAATTCTTTGTTACATGTGACGTCTGAACGGTTCCATCAAAATCAAACCAAAACTTTCAACAACGGATCTCTTGGTTCTGGCATCGATGAAGAACGCAGCGAAATGCGATAAGTAATGTGAATTGCAGAATTCAGTGAATCATCGAATCTTTGAACGCACATTGCGCCCTTTGGTATTCCGAAGGGCATGCCTGTTCGAGCGTCATTATCAACCCTCAAG…
ITS-28S	17	4	Healthy	Fungi	Ascomycota	Leotiomycetes	Helotiales	Vibrisseaceae	Vibrissea	flavovirens	AAGTCGTAACAAGGTTTCCGTAGGTGAACCTGCGGAAGGATCATTATCGAGTCAGGGTCCTCTGGGCCCGATCTCCAACCCTTTGTTTATCATACCTTTGTTGCTTTGGCAGACCCGTCCTTCGGGACCGTCGGGGGCGTTCAGTCGCCTCTGGCCAGCGTCTGCCAGTAGCCCAACCAAAATTCTTTGTTACATGTGACGTCTGAACGGTTCCATCAAAATCAAACCAAAACTTTCAACAACGGATCTCTTGGTTCTGGCATCGATGAAGAACGCAGCGAAATGCGATAAGTAATGTGAATTGCAGAATTCAGTGAATCATCGAATCTTTGAACGCACATTGCGCCCTTTGGTATTCCGAAGGGCATGCCTGTTCGAGCGTCATTATCAACCCTCAAG…
ITS	18	6	Healthy	Fungi	Ascomycota	Sordariomycetes	Xylariales	Apiosporaceae	Arthrinium	malaysianum	AAGTCGTAACAAGGTCTCCGTTGGTGAACCAGCGGAGGGATCATTACAGAGTTATACAACTCCCATACCATCTGTTAACCTACCCAGTTATGCCTCGGCGTAAGCTCGGTTGGAGGCACCTGCAGCTACCCTGTAGTTGCGGACTGCCAACTCCAGCCGCGGCCCGCCGGCGGTACACTAAACTCTGTTTTATTTTATATTCTGAGCGTCTTATTTTAATAAGTTAAAACTTTCAACAACGGATCTCTTGGTTCTGGCATCGATGAAGAACGCAGCGAAATGCGATAAGTAATGTGAATTGCAGAATTCAGTGAATCATCGAATCTTTGAACGCACATTGCGCCCATCAGTATTCTGGTGGGCATGCCTGTTCGAGCGTCATTTCAACCCTTAAGCCTA…
ITS	18	73	Healthy	Fungi	Ascomycota	Lecanoromycetes	Candelariales	Candelariaceae	Candelariella	vitellina	AAGTCGTAACAAGGTTCTACTGAAGCCTCTGCAGCGACTCTAAACAAGTGCACAGTCTGCTTTGACAGGCTACATCCCCTCCCTGTGCTGGGAATCCTTCGCTGGATGCCAGCAGCCTAGTCATTGACTGGGTTCACAGATCAGACGGGGGTGGCCACTGTTTAGTGGTTCAGATATGACCGGCCCTGGCTGTCACCGGCTAAGGAGTAGTGTTCCGTAGGGTCAGTTACTTCCATCTTCCCCTTCCAATATGCTTCATCATGCTAACTTACATCTAGTGAACCTGCGGAAGGATCATTAAAGAGTAAGGGTCTTTCAGGCCCGACCTCCAACCCCATGAATACATACCTCTGTTGCTTTGGCGGGCCCGTTGGGGAGACCCACTGCCGGCCTTGGCTG…
ITS	18	20	Healthy	Fungi	Ascomycota	Lecanoromycetes	Candelariales	Candelariaceae	Candelariella	vitellina	AAGTCGTAACAAGGTTCTACTGAAGCCTCTGCAGCGACTCTAAACAAGTGCACAGTCTGCTTTGACAGGCTACATCCCCTCCCTGTGCTGGGAATCCTTCGCTGGATGCCAGCAGCCTAGTCATTGACTGGGTTCACAGATCAGACGGGGGTGGCCACTGTTTAGTGGTTCAGATATGACCGGCCCTGGCTGTCACCGGCTAAGGAGTAGTGTTCCGTAGGGTCAGTTACTTCCATCTTCCCCTTCCAATATGCTTCATCATGCTAACTTACATCTAGTGAACCTGCGGAAGGATCATTAAAGAGTAAGGGTCTTTCAGGCCCGACCTCCAACCCCATGAATACATACCTCTGTTGCTTTGGCGGGCCCGTTGGGGAGACCTACTGCCGGCCTTGGCTG…
ITS	18	558	Healthy	Fungi	Ascomycota	Leotiomycetes	Helotiales	Helotiales_fam_Incertae_sedis	Cadophora	melinii	AAGTCGTAACAAGGTTTCACTACGGAGACCGTGCAACCCTGCGGGGAGGCAGCGCGACAGTAAATAAAGCTACCGCTTGCAAGTCAGTCTCGACTGGCAACACAATCGAATTGCGGGGACCTCCTAAAGCTCAAGCTACGAAGTTAGCGCCGAAAGGTGCTGATGCAGTTAAAATGCTTGAGATGTTACAATGGACAATCCGCAGCGAAGACCCTACAGCGCAAGCCACGGGTATCGTTCACAGACTAAGTGATTGTGGGTAGGCAACTACTTAAGATATAGTCGAGCCTGAGCCGAAAGGTTGAGGGTGCACTGTCCGTAGGTGAACCTGCGGAAGGATCATTAATAAACCTAGTCGTTCGCGTACATAGGGGCAACCCTCGCGTGATGTCAGCAATA…
ITS	18	36	Healthy	Fungi	Ascomycota	Leotiomycetes	Helotiales	Helotiales_fam_Incertae_sedis	Rhynchosporium	NA	AAGTCGTAACAAGGTTTCACTACGGAGACCGTGCAACCCTGCGGGGAGGCAGCGCGACAGTAAATAAAGCTACCGCTTGCAAGTCAGTCTCGACTGGCAACACAATCGAATTGCGGGGACCTCCTAAAGCTCAAGCTACGAAGTTAGCGCCGAAAGGTGCTGATGCAGTTAAAATGCTTGAGATGTTACAATGGACAATCCGCAGCGAAGACCCTACAGCGCAAGCCACGGGTATCGTTCACAGACTAAGTGATTGTGGGTAGGCAACTACTTAAGATATAGTCGAGCCTGAGCCGAAAGGTTGAGGGTGCACTGTCCGTAGGTGAACCTGCGGAAGGATCATTAATAAACCTAGTCGTTCGCGTACATAGGGGCAACCCTCGCGTGATGTCAGCAATA…
ITS	18	9	Healthy	Fungi	Ascomycota	Leotiomycetes	Helotiales	Helotiales_fam_Incertae_sedis	NA	NA	AAGTCGTAACAAGGTTTCACTACGGAGACCGTGCAACCCTGCGGGGAGGCAGCGCGACAGTAAATAAAGCTACCGCTTGCAAGTCAGTCTCGACTGGCAACACAATCGAATTGCGGGGACCTCCTAAAGCTCAAGCTACGAAGTTAGCGCCGAAAGGTGCTGATGCAGTTAAAATGCTTGAGATGTTACAATGGACAATCCGCAGCGAAGACCCTACAGCGCAAGCCACGGGTATCGTTCACAGACTAAGTGATTGTGGGTAGGCAACTACTTAAGATATAGTCGAGCCTGAGCCGAAAGGTTGAGGGTGCACTGTCCGTAGGTGAACCTGCGGAAGGATCATTAATAAACCTAGTCGTTCGCGTACATAGGGGCAACCCTCGCGTGATGTCAGCAATA…
ITS	18	15	Healthy	Fungi	Ascomycota	Eurotiomycetes	Verrucariales	Verrucariaceae	NA	NA	AAGTCGTAACAAGGTTTCCGTAGGGTAAGCTTGGACCTCCAATCCCCATATCCTATCCATGCTAACCATTCTCTAGTGAACCTGCGGAAGGATCATTAATAATCGGGGGCCAGTCTTCATCCGCGGCTAATGCCGCCGGTGGAGTCAGCCTGTCTGAACACTCTTGTCTATCTACTCCTAGTTGCTTTGGCGGGTCGTCTCCGGACCGTCAGGGGCTTCGGCCCCCGGCGTGTGCCCGCCAAAGGCCTCAAATAAACCGCAACAACGTGTCTTGTCTTAACTAAAACAAAAATAAACAAAACTTTCAACAACGGATCTCTTGGTTCTGGCATCGATGAAGAACGCAGCGAAATGCGATAAGTAATGCGAATTGCAGAATTCCGTGAGTCATCGAATCTT…
ITS	18	19	Healthy	Fungi	Ascomycota	Eurotiomycetes	Verrucariales	Verrucariaceae	NA	NA	AAGTCGTAACAAGGTTTCCGTAGGGTAAGCTTGGACCTCCAATCCTCATATCCTACACATGCTAATCATTCTCTAGTGAACCTGCGGAAGGATCATTAATAATCGGGGGCCAGTCTTCATCCGCGGCTAATGCCGCCGGTGGAGTCAGCCTGTCTGAACACTCTTGTCTATCTACTCCTAGTTGCTTTGGCGGGTCGTCTCCGGACCGTCAGGGGCTTTGGCCCCCGGCGTGCGTCCGCCAAAGGCCTCAATTAAATCGTAACAACGTGTCTTGTCTTAACTAAAACAAAAAATAAACAAAACTTTCAACAACGGATCTCTTGGTTCTGGCATCGATGAAGAACGCAGCGAAATGCGATAAGTAATGCGAATTGCAGAATTCCGTGAGTCATCGAATCT…
ITS	18	2	Healthy	Fungi	Ascomycota	Eurotiomycetes	Chaetothyriales	Herpotrichiellaceae	Capronia	pulcherrima	AAGTCGTAACAAGGTTTCCGTAGGGTATGTTTAATCACCTCCCCTTTTCTCTTGTAACCATCCACTAACATTTTTTCTAGTGAACCTGCGGAAGGATCATTAAAGAGTTAGGGTCTTCTAGGCCCGACCTCCCAACCCTGTGTTTAATAAACCATTTGTTGCTTCGGCGAGCCCGTCTTTATTGACCGCCGGAGGACCGTCGAGAGACGCCCTCTGGCCAGTGCCCGCCGACGGCCAACTATACCTAAACTCTGAATAAACATGCCTATGTCTAAGTAATTTATTAAATAAATTAAAACTTTCAACAACGGATCTCTTGGTTCTGGCATCGATGAAGAACGCAGCGAAATGCGATAAGTAATGCGAATTGCAGAATTCCAGTGAGTCATCGAATCTTTG…
ITS	18	8	Healthy	Fungi	Ascomycota	Eurotiomycetes	Chaetothyriales	Herpotrichiellaceae	Capronia	pilosella	AAGTCGTAACAAGGTTTCCGTAGGGTATGTTTTCACCACTCTTCTCCCCCCTCTTTACAATTTACTAACAATTTTTCTAGTGAACCTGCGGAAGGATCATTATCGAGTAAGGGTCTTCTAGGCCCGACCTCCCAACCCTATGTTTACCCAACCATTTGTTGCTTCGGCGGGCCCGTCTTCATTGACCGCCGGAGGAGCGTCGAGAGACGCCCTCTGGCCCGCGCCCGTCGATGGCCTACTCAATTAAACTCTGAATAAAACATGCCTATGTCTAAGTCATTGATTAAATAAATTAAAACTTTCAACAACGGATCTCTTGGTTCTGGCATCGATGAAGAACGCAGCGAAATGCGATAAGTAATGCGAATTGCAGAATTCCAGTGAGTCATCGAATCTTTG…
ITS	18	5	Healthy	Fungi	Ascomycota	Eurotiomycetes	Chaetothyriales	Herpotrichiellaceae	NA	NA	AAGTCGTAACAAGGTTTCCGTAGGTAAGTCAAAACAACACTCCGGTCTTGTGTTTCTCTACGACAGCTCGCTAACATTCTTTTCTAGGTGAACCTGCGGAAGGATCATTAATGAGTTAGGGTCTTCTAGGCCCGACCTCCCAACCCTTTGTGTATTTGACCATCGTTGCTTCGGCGAGCCCGTCCCTCACGGGACCGCCGGGGGGCCTCTCAAAGGCTCTCTGGTCCGCGCTCGCCGGTGGCCAACCTTTAATTCTTTATTAAACGTGTCTTATCTGAGTACCATATTATAAATAAAAGCAAAACTTTCAACAACGGATCTCTTGGTTCTGGCATCGATGAAGAACGCAGCGAAATGCGATAAGTAATGCGAATTGCAGAATTCCAGTGAGTCATCGAA…
ITS	18	7	Healthy	Fungi	Basidiomycota	Dacrymycetes	Dacrymycetales	Dacrymycetaceae	Dacrymyces	stenosporus	AAGTCGTAACAAGGTTTCCGTAGGTGAACCTGCGGAAGGATCATTAACGAAGAGCCCCGCTTTTCTATAGCATCCTGTGAACTGTTCGATCTCTCTTGAGATTGACCTTATACAAACTCTAGTGTTGTAATGAATGTCTAGTTATACCATAACAAATATAACTTTCAACAACGGATCTCTTGGCTCTCGCATCGATGAAGAACGCAGCGAAATGCGATAAGTAATGTGAATTGCAGAATAGTGAATCATCGAATCTTTGAACGCACCTTGCGCCCTACGGGGCATGCCGGTTTGAGCGCCTTAACATCCTTGGGCTTGCAGCTTTATTGCTGCATGACCAGATTTGAGCGTGTTGCCGCTAACCGCGGCTCGCTCTGAAAGCATTAGCGACTGAACAGC…
ITS	18	8	Healthy	Fungi	Basidiomycota	Agaricomycetes	Agaricales	NA	NA	NA	AAGTCGTAACAAGGTTTCCGTAGGTGAACCTGCGGAAGGATCATTAATGAATCGAAAGAACGCGTGAGTTCTCGGGTTGCTGCTGGCCTCGCGAGAGGTATTCGTGCACGCCCCTGTATCTCGCGTCGTCCCCCTTTCTTCATCGACCCCCCTATACGTGCACCCCTATGCGGACCGGAATCTTCCCGGTCTCGCGTCTTTACACACACACGCCTTTCAATAGAACAGAATGAGACAACGTCGAGTTCGCGCTCGTCGGTAAACATAATACAACTTTCAACAACGGATCTCTTGGCTCTCGCATCGATGAAGAACGCAGCGAAATGCGATAAGTAATGTGAATTGCAGAATTCAGTGAATCATCGAATCTTTGAACGCACCTTGCGCCTCTTGGTATTC…
ITS	18	3	Healthy	Fungi	Basidiomycota	Agaricomycetes	Agaricales	Tricholomataceae	Resupinatus	trichotis	AAGTCGTAACAAGGTTTCCGTAGGTGAACCTGCGGAAGGATCATTAATGAATCGAAAGAACGCGTGAGTTCTCGGGTTGCTGCTGGCCTCGCGAGAGGTATTCGTGCACGCCCCTGTTTCTCGCGTCGTCCCCCTTTCTTCATCGACCCCCCTATACGTGCACCCCTATGCGGACCGGAATCTTCCCGGTCTCGCGTCTTTACACACACACGCCTTTCAATAGAACAGAATGAGACAACGTCGAGCTCGCGCTCGTCGGTAAACATAATACAACTTTCAACAACGGATCTCTTGGCTCTCGCATCGATGAAGAACGCAGCGAAATGCGATAAGTAATGTGAATTGCAGAATTCAGTGAATCATCGAATCTTTGAACGCACCTTGCACCCTTTGGTATTC…
ITS	18	19	Healthy	Fungi	Basidiomycota	Agaricomycetes	Agaricales	NA	NA	NA	AAGTCGTAACAAGGTTTCCGTAGGTGAACCTGCGGAAGGATCATTAATGAATCGAAAGAACGCGTGAGTTCTCGGGTTGCTGCTGGCCTCGCGAGAGGTATTCGTGCACGCCCCTGTTTCTCGCGTCGTCCCCCTTTCTTCATCGACCCCCCTATACGTGCACCCCTATGCGGACCGGAATCTTCCCGGTCTCGCGTCTTTACACACACACGCCTTTCAATAGAACAGAATGAGACAACGTCGAGCTCGCGCTCGTCGGTAAACATAATACAACTTTCAACAACGGATCTCTTGGCTCTCGCATCGATGAAGAACGCAGCGAAATGCGATAAGTAATGTGAATTGCAGAATTCAGTGAATCATCGAATCTTTGAACGCACCTTGCGCCTCTTGGTATTC…
ITS	18	23	Healthy	Fungi	Ascomycota	Lecanoromycetes	Lecanorales	Ramalinaceae	Bacidina	mendax	AAGTCGTAACAAGGTTTCCGTAGGTGAACCTGCGGAAGGATCATTACAGAGAGGAGCCCCGCGCTCCAGGGGGTTCGCCCCCGCCTCTCAACCCTGTGTAAATCATACCTATGTTGCTTTGGCGGGCCTTGAGGTCATGCTCATGCCGGGCGTCAGCTCGGCGAGCGCCCGCCGGAAGCCCACCAAAACTCGTTTAATTTATGCTGTCAGAGTCTAAACACAAATAAAGCAAAACTTTCAACAACGGATCTCTTGGTTCTGGCATCGATGAAGAACGCAGCGAAATGCGATAAGTAATGTGAATTGCAGAATTCAGTGAATCATCGAATCTTTGAACGCACATTGCGCCCCTCGGTATTCCGGGGGGCATACCTGTTCGAGCGTCATTACACCTCTCAA…
ITS	18	62	Healthy	Fungi	Ascomycota	Lecanoromycetes	Lecanorales	Ramalinaceae	Bacidia	neosquamulosa	AAGTCGTAACAAGGTTTCCGTAGGTGAACCTGCGGAAGGATCATTACAGAGAGGAGCTTCGCGCTCCAGGGGGTTCGCCTCCGCCTCTCAACCCTGTGTAAATCATACCTTTGTTGCTTTGGCGGGCCTTGGGGTCATGCTCATGCCGGGCTTTTGCCTGGCGAGTGCTCGCCGGAAGCCTACCAAAACTCGTTTAATTTATGCTGTCAGAGTCTAAACACAAATAAAGCAAAACTTTCAACAACGGATCTCTTGGTTCTGGCATCGATGAAGAACGCAGCGAAATGCGATAAGTAATGTGAATTGCAGAATTCAGTGAATCATCGAATCTTTGAACGCACATTGCGCCCCTCGGTATTCCGGGGGGCATACCTGTTCGAGCGTCATTACACCTCTCAA…
ITS	18	14	Healthy	Fungi	Ascomycota	Eurotiomycetes	Phaeomoniellales	Phaeomoniellaceae	Phaeomoniella	chlamydospora	AAGTCGTAACAAGGTTTCCGTAGGTGAACCTGCGGAAGGATCATTACAGAGAGGAGCTTCGCGCTCCAGGGGGTTCGCCTCCGCCTCTCAACCCTGTGTAAATCATACCTTTGTTGCTTTGGCGGGCCTTGGGGTCATGCTCATGCCGGGCTTTTGCCTGGCGAGTGCTCGCCGGAAGCCTACCAAAACTCGTTTAATTTATGCTGTCAGAGTCTAAACACAAATAAAGCAAAACTTTCAACAACGGATCTCTTGGTTCTGGCATCGATGAAGAACGCAGCGAAATGCGATAAGTAATGTGAATTGCAGAATTCAGTGAATCATCGAATCTTTGAACGCACATTGCGCCCTTTGGTATTCCGAAGGGCATGCCTGTTCGAGCGTCATTATCAACCCTCA…
ITS	18	2	Healthy	Fungi	Ascomycota	Dothideomycetes	Pleosporales	NA	NA	NA	AAGTCGTAACAAGGTTTCCGTAGGTGAACCTGCGGAAGGATCATTACCATTTGCTCACGGGTGCAGTCTTGGGAAACCTGGCGGCCCCGAGCTTACCATCCCTGCTTATCCACACCTCATGTTACCTTCGGCAGGGCAACCTGCCGCTGGACAACTCCAAACCCACTGTATCCAGTATCCACCTTCTGAGCATTTGAATCATCACAACTTTCAACAACGGATCTCTTGGCTCTGGCATCGATGAAGAACGCAGCGAAATGCGATAAGTAGTGTGAATTGCAGGCTTTAGTGAATCATCGAATCTTTGAACGCACATTGCGCCCTTTGGTATTCCACTGGGCATGCCTGTTCGAGCGTCATCTACACCTTCGAGCCCTGCTCGGTGTTGGGTGTCTGTCT…
ITS	18	3	Healthy	Fungi	Ascomycota	Eurotiomycetes	Chaetothyriales	Trichomeriaceae	Trichomerium	eucalypti	AAGTCGTAACAAGGTTTCCGTAGGTGAACCTGCGGAAGGATCATTACCGAGTTAGGGTCTCCTCCGTGAGGCCCGACCTCCCAACCCTGTGTCTAACAAACCTGTTTGTGTTGCTTCGGCGGAACGGCAGCGACCTATTAGCCCCCCCTTCACCGGGGGGGACGGTTGTCCGTCGCCGGGGGACTTACGGTCTCACGACCGCCCCTGGAGAGCGTCCGCCGATGGCCCCAACCAAAACAACTACCAAACCCAAATTGTGAACAAAAAACTTCTGAATCAGATCTTTGATATACCAATCAAAAACAAAACTTTCAACAACGGATCTCTTGGTTCTGGCATCGATGAAGAACGCAGCGAAATGCGATAAGTAATGCGAATTGCAGAATTTCCGTGAGTCAT…
ITS	18	51	Healthy	Fungi	Ascomycota	Dothideomycetes	Pleosporales	Occultibambusaceae	Brunneofusispora	sinensis	AAGTCGTAACAAGGTTTCCGTAGGTGAACCTGCGGAAGGATCATTACCGTAGGGGTAACCCCCCTTCGAGATAGCACCCTTGATTTTCGAGCACCTTCTGTTTCTTCGGCGGGCCCGCCCGCCGGTGGACAAATCCAAACCCTTTATTGCAATAGCAGTACGCTCTGATAAACAAAACAAAAAGTTAAAACTTTCAACAACGGATCTCTTGGTTCTGGCATCGATGAAGAACGCAGCGAAATGCGATAAGTAGTGTGAATTGCAGAATTCAGTGAATCATCGAATCTTTGAACGCACATTGCGCCCTTTGGTATTCCTTAGGGCATGCCTGTTCGAGCGTCATTTCAAACTTCAAGCCCACCTTCTTGGCTTGGTGTTGGGCGTCTGTCTCCCCGGGGA…
ITS	18	3	Healthy	Fungi	Ascomycota	Eurotiomycetes	Phaeomoniellales	Phaeomoniellaceae	Phaeomoniella	chlamydospora	AAGTCGTAACAAGGTTTCCGTAGGTGAACCTGCGGAAGGATCATTATCGAGTCAGGGTCCTCTGGGCCCGATCTCCAACCCTTTGTTTATCATACCTTTGTTGCTTTGGCAGACCCGTCCTTCGGGACCGTCGGGGGCGTTCAGTCGCCTCTGGCCAGCGTCTGCCAGTAGCCCAACCAAAATTCTTTGTTACATGTGACGTCTGAACGGTTCCATCAAAATCAAACCAAAACTTTCAACAACGGATCTCTTGGTTCTGGCATCGATGAAGAACGCAGCGAAATGCGATAAGTAATGTGAATTGCAGAATTCAGTGAATCATCGAATCTTTGAACGCACATTGCGCCCCTCGGTATTCCGGGGGGCATACCTGTTCGAGCGTCATTACACCTCTCAAGC…
ITS	18	17	Healthy	Fungi	Ascomycota	NA	NA	NA	NA	NA	AAGTCGTAACAAGGTTTCCGTAGGTGAACCTGCGGAAGGATCATTATCGAGTCAGGGTCCTCTGGGCCCGATCTCCAACCCTTTGTTTATCATACCTTTGTTGCTTTGGCAGACCCGTCCTTCGGGACCGTCGGGGGCGTTCAGTCGCCTCTGGCCAGCGTCTGCCAGTAGCCCAACCAAAATTCTTTGTTACATGTGACGTCTGAACGGTTCCATCAAAATCAAACCAAAACTTTCAACAACGGATCTCTTGGTTCTGGCATCGATGAAGAACGCAGCGAAATGCGATAAGTAATGTGAATTGCAGAATTCAGTGAATCATCGAATCTTTGAACGCACATTGCGCCCCTCGGTATTCCGGGGGGCATACCTGTTCGAGCGTCATTACACCTCTCAAGC…
ITS	18	28	Healthy	Fungi	Ascomycota	Eurotiomycetes	Phaeomoniellales	Phaeomoniellaceae	Phaeomoniella	chlamydospora	AAGTCGTAACAAGGTTTCCGTAGGTGAACCTGCGGAAGGATCATTATCGAGTCAGGGTCCTCTGGGCCCGATCTCCAACCCTTTGTTTATCATACCTTTGTTGCTTTGGCAGACCCGTCCTTCGGGACCGTCGGGGGCGTTCAGTCGCCTCTGGCCAGCGTCTGCCAGTAGCCCAACCAAAATTCTTTGTTACATGTGACGTCTGAACGGTTCCATCAAAATCAAACCAAAACTTTCAACAACGGATCTCTTGGTTCTGGCATCGATGAAGAACGCAGCGAAATGCGATAAGTAATGTGAATTGCAGAATTCAGTGAATCATCGAATCTTTGAACGCACATTGCGCCCCTTGGTATTCCGAGGGGCATGCCTGTTCGAGCGTCATTACACCACTCAAGC…
ITS	18	4	Healthy	Fungi	Ascomycota	Eurotiomycetes	Phaeomoniellales	Phaeomoniellaceae	Phaeomoniella	chlamydospora	AAGTCGTAACAAGGTTTCCGTAGGTGAACCTGCGGAAGGATCATTATCGAGTCAGGGTCCTCTGGGCCCGATCTCCAACCCTTTGTTTATCATACCTTTGTTGCTTTGGCAGACCCGTCCTTCGGGACCGTCGGGGGCGTTCAGTCGCCTCTGGCCAGCGTCTGCCAGTAGCCCAACCAAAATTCTTTGTTACATGTGACGTCTGAACGGTTCCATCAAAATCAAACCAAAACTTTCAACAACGGATCTCTTGGTTCTGGCATCGATGAAGAACGCAGCGAAATGCGATAAGTAATGTGAATTGCAGAATTCAGTGAATCATCGAATCTTTGAACGCACATTGCGCCCTGTGGTATTCCGCAGGGCATGCCTGTTCGAGCGTCATTATAACCACTCAAG…
ITS	18	72	Healthy	Fungi	Ascomycota	Eurotiomycetes	Phaeomoniellales	Phaeomoniellaceae	Phaeomoniella	chlamydospora	AAGTCGTAACAAGGTTTCCGTAGGTGAACCTGCGGAAGGATCATTATCGAGTCAGGGTCCTCTGGGCCCGATCTCCAACCCTTTGTTTATCATACCTTTGTTGCTTTGGCAGACCCGTCCTTCGGGACCGTCGGGGGCGTTCAGTCGCCTCTGGCCAGCGTCTGCCAGTAGCCCAACCAAAATTCTTTGTTACATGTGACGTCTGAACGGTTCCATCAAAATCAAACCAAAACTTTCAACAACGGATCTCTTGGTTCTGGCATCGATGAAGAACGCAGCGAAATGCGATAAGTAATGTGAATTGCAGAATTCAGTGAATCATCGAATCTTTGAACGCACATTGCGCCCTTTGGTATTCCGAAGGGCATGCCTGTTCGAGCGTCATTATAACCACTCAAG…
ITS	18	896	Healthy	Fungi	Ascomycota	Eurotiomycetes	Phaeomoniellales	Phaeomoniellaceae	Phaeomoniella	chlamydospora	AAGTCGTAACAAGGTTTCCGTAGGTGAACCTGCGGAAGGATCATTATCGAGTCAGGGTCCTCTGGGCCCGATCTCCAACCCTTTGTTTATCATACCTTTGTTGCTTTGGCAGACCCGTCCTTCGGGACCGTCGGGGGCGTTCAGTCGCCTCTGGCCAGCGTCTGCCAGTAGCCCAACCAAAATTCTTTGTTACATGTGACGTCTGAACGGTTCCATCAAAATCAAACCAAAACTTTCAACAACGGATCTCTTGGTTCTGGCATCGATGAAGAACGCAGCGAAATGCGATAAGTAATGTGAATTGCAGAATTCAGTGAATCATCGAATCTTTGAACGCACATTGCGCCCTTTGGTATTCCGAAGGGCATGCCTGTTCGAGCGTCATTATCAACCCTCAAG…
ITS	18	347	Healthy	Fungi	Ascomycota	Eurotiomycetes	Phaeomoniellales	Phaeomoniellaceae	Phaeomoniella	chlamydospora	AAGTCGTAACAAGGTTTCCGTAGGTGAACCTGCGGAAGGATCATTATCGAGTCAGGGTCCTCTGGGCCCGATCTCCAACCCTTTGTTTATCATACCTTTGTTGCTTTGGCAGACCCGTCCTTCGGGACCGTCGGGGGCGTTCAGTCGCCTCTGGCCAGCGTCTGCCAGTAGCCCAACCAAAATTCTTTGTTACATGTGACGTCTGAACGGTTCCATCAAAATCAAACCAAAACTTTCAACAACGGATCTCTTGGTTCTGGCATCGATGAAGAACGCAGCGAAATGCGATAAGTAATGTGAATTGCAGAATTCAGTGAATCATCGAATCTTTGAACGCACATTGCGCCCTTTGGTATTCCGAAGGGCATGCCTGTTCGAGCGTCATTATCAACCCTCAAG…
ITS	18	30	Healthy	Fungi	Ascomycota	Eurotiomycetes	Phaeomoniellales	Phaeomoniellaceae	Phaeomoniella	chlamydospora	AAGTCGTAACAAGGTTTCCGTAGGTGAACCTGCGGAAGGATCATTATCGAGTCAGGGTCCTCTGGGCCCGATCTCCAACCCTTTGTTTATCATACCTTTGTTGCTTTGGCAGACCCGTCCTTCGGGACCGTCGGGGGCGTTCAGTCGCCTCTGGCCAGCGTCTGCCAGTAGCCCAACCAAAATTCTTTGTTACATGTGACGTCTGAACGGTTCCATCAAAATCAAACCAAAACTTTCAACAACGGATCTCTTGGTTCTGGCATCGATGAAGAACGCAGCGAAATGCGATAAGTAATGTGAATTGCAGAATTCAGTGAATCATCGAATCTTTGAACGCACATTGCGCCCTTTGGTATTCCGAAGGGCATGCCTGTTCGAGCGTCATTATCAACCCTCAAG…
ITS	18	1300	Healthy	Fungi	Ascomycota	Eurotiomycetes	Phaeomoniellales	Phaeomoniellaceae	Phaeomoniella	chlamydospora	AAGTCGTAACAAGGTTTCCGTAGGTGAACCTGCGGAAGGATCATTATCGAGTCAGGGTCCTCTGGGCCCGATCTCCAACCCTTTGTTTATCATACCTTTGTTGCTTTGGCAGACCCGTCCTTCGGGACCGTCGGGGGCGTTCAGTCGCCTCTGGCCAGCGTCTGCCAGTAGCCCAACCAAAATTCTTTGTTACATGTGACGTCTGAACGGTTCCATCAAAATCAAACCAAAACTTTCAACAACGGATCTCTTGGTTCTGGCATCGATGAAGAACGCAGCGAAATGCGATAAGTAATGTGAATTGCAGAATTCAGTGAATCATCGAATCTTTGAACGCACATTGCGCCCTTTGGTATTCCGAAGGGCATGCCTGTTCGAGCGTCATTATCAACCCTCAAG…
ITS	18	7	Healthy	Fungi	Ascomycota	Eurotiomycetes	Phaeomoniellales	Phaeomoniellaceae	Phaeomoniella	chlamydospora	AAGTCGTAACAAGGTTTCCGTAGGTGAACCTGCGGAAGGATCATTATCGAGTCAGGGTCCTCTGGGCCCGATCTCCAACCCTTTGTTTATCATACCTTTGTTGCTTTGGCAGACCCGTCCTTCGGGACCGTCGGGGGCGTTCAGTCGCCTCTGGCCAGCGTCTGCCAGTAGCCCAACCAAAATTCTTTGTTACATGTGACGTCTGAACGGTTCCATCAAAATCAAACCAAAACTTTCAACAACGGATCTCTTGGTTCTGGCATCGATGAAGAACGCAGCGAAATGCGATAAGTAATGTGAATTGCAGAATTCAGTGAATCATCGAATCTTTGAACGCACATTGCGCCCTTTGGTATTCCGAAGGGCATGCCTGTTCGAGCGTCATTATCACCCCTCAAG…
ITS	18	11	Healthy	Fungi	Ascomycota	Eurotiomycetes	Phaeomoniellales	Phaeomoniellaceae	Phaeomoniella	chlamydospora	AAGTCGTAACAAGGTTTCCGTAGGTGAACCTGCGGAAGGATCATTATCGAGTCAGGGTCCTCTGGGCCCGATCTCCAACCCTTTGTTTATCATACCTTTGTTGCTTTGGCAGACCCGTCCTTCGGGACCGTCGGGGGCGTTCAGTCGCCTCTGGCCAGCGTCTGCCAGTAGCCCAACCAAAATTCTTTGTTACATGTGACGTCTGAACGGTTCCATCAAAATCAAACCAAAACTTTCAACAACGGATCTCTTGGTTCTGGCATCGATGAAGAACGCAGCGAAATGCGATAAGTAATGTGAATTGCAGAATTCAGTGAATCATCGAATCTTTGAACGCACATTGCGCCCTTTGGTATTCCTTAGGGCATGCCTGTTCGAGCGTCATTTCAAACTTCAAGC…
ITS	18	24	Healthy	Fungi	Basidiomycota	Agaricomycetes	Agaricales	Tricholomataceae	Resupinatus	trichotis	AAGTCGTAACAAGGTTTCCGTAGGTGAACCTGCGGAAGGATCATTATCGAGTCAGGGTCCTCTGGGCCCGATCTCCAACCCTTTGTTTATCATACCTTTGTTGCTTTGGCAGACCCGTCCTTCGGGACCGTCGGGGGCGTTCAGTCGCCTCTGGCCAGCGTCTGCCAGTAGCCCAACCAAAATTCTTTGTTACATGTGACGTCTGAACGGTTCCATCAAAATCAAACCAAAACTTTCAACAACGGATCTCTTGGTTCTGGCATCGATGAAGAACGCAGCGAAATGCGATAAGTAATGTGAATTGCAGAATTCAGTGAATCATCGAATCTTTGAACGCACCTTGCACCCTTTGGTATTCCGAAGGGTATGCCTGTTTGAGTGTCATTAAATTCTCAACCT…
ITS	18	27	Healthy	Fungi	Basidiomycota	Agaricomycetes	Agaricales	Tricholomataceae	Resupinatus	trichotis	AAGTCGTAACAAGGTTTCCGTAGGTGAACCTGCGGAAGGATCATTATCGAGTCAGGGTCCTCTGGGCCCGATCTCCAACCCTTTGTTTATCATACCTTTGTTGCTTTGGCAGACCCGTCCTTCGGGACCGTCGGGGGCGTTCAGTCGCCTCTGGCCAGCGTCTGCCAGTAGCCCAACCAAAATTCTTTGTTACATGTGACGTCTGAACGGTTCCATCAAAATCAAACCAAAACTTTCAACAACGGATCTCTTGGTTCTGGCATCGATGAAGAACGCAGCGAAATGCGATAAGTAATGTGAATTGCAGAATTCAGTGAATCATCGAATCTTTGAACGCACCTTGCACCCTTTGGTATTCCGAAGGGTATGCCTGTTTGAGTGTCATTAAATTCTCAACCT…
ITS	18	4	Healthy	Fungi	Ascomycota	Eurotiomycetes	Chaetothyriales	Herpotrichiellaceae	Capronia	pilosella	AAGTCGTAACAAGGTTTCCGTAGGTGAACCTGCGGAAGGATCATTATCGAGTTAGGGTCTTTTAGGCCCGACCTCCCAACCCTTTGTTTACCCAACCATTTGTTGCTTCGGCGGGCCCGTCTTCATTGACCGCCGGAGGAGCGTCGAGAGACGCCCTCTGGCCCGCGCCCGCCGATGGCCTACACTTAAACTCTGAATAAACATGCCTATGTCTAAGTCATTGATTAAATAAATTAAAACTTTCAACAACGGATCTCTTGGTTCTGGCATCGATGAAGAACGCAGCGAAATGCGATAAGTAATGCGAATTGCAGAATTCCAGTGAGTCATCGAATCTTTGAACGCACATTGCGCCCTTTGGTATTCCGAAGGGCATGCCTGTTCGAGCGTCATTATCAC…
ITS	18	82	Healthy	Fungi	Basidiomycota	Agaricomycetes	Agaricales	Tricholomataceae	Resupinatus	trichotis	AAGTCGTAACAAGGTTTCCGTAGGTGAACCTGCGGAAGGATCATTATTGAATTCAATTGCAGACGCTGTCGCTGGCTCGTCAAGAGCATATGCACGCCGACGCATATATTCAACCACCTGTGAACCTATTGTAGATCTGAGGATATTTCTCAAGGAAACTTGGACGTAGAGCTTGTTGGCTTCCTGAGAAGTCGACTGCCCTTGCTTCTTAGGTCTATGTTTTTATATACCCCATAATATGTTATAGAATGTAAAATGGCTTGTATAAGCCTTTAACCTTATACAACTTTCAACAACGGATCTCTTGGCTCTCGCATCGATGAAGAACGCAGCGAAATGCGATAAGTAATGTGAATTGCAGAATTCAGTGAATCATCGAATCTTTGAACGCACCTTGCA…
ITS	18	14	Healthy	Fungi	Basidiomycota	Agaricomycetes	Agaricales	Tricholomataceae	Resupinatus	trichotis	AAGTCGTAACAAGGTTTCCGTAGGTGAACCTGCGGAAGGATCATTATTGAATTCAATTGCAGACGCTGTCGCTGGCTCGTCAAGAGCATATGCACGCCGACGCATATATTCAACCACCTGTGAACCTATTGTAGATCTGAGGATATTTCTCAAGGAAACTTGGACGTAGAGCTTGTTGGCTTCCTTAGAAGTCGACTGCCCTTGCTTCTTAGGTCTATGTTTTTATATACCCCATAATATGTTATAGAATGTAAAATGGCTTGTATAAGCCTTTAACCTTATACAACTTTCAACAACGGATCTCTTGGCTCTCGCATCGATGAAGAACGCAGCGAAATGCGATAAGTAATGTGAATTGCAGAATTCAGTGAATCATCGAATCTTTGAACGCACATTGCG…
ITS	18	67	Healthy	Fungi	Basidiomycota	Agaricomycetes	Agaricales	Tricholomataceae	Resupinatus	trichotis	AAGTCGTAACAAGGTTTCCGTAGGTGAACCTGCGGAAGGATCATTATTGAATTCAATTGCAGACGCTGTCGCTGGCTCGTCAAGAGCATATGCACGCCGACGCATATATTCAACCACCTGTGAACCTATTGTAGATCTGAGGATATTTCTCAAGGAAACTTGGACGTAGAGCTTGTTGGCTTCCTTAGAAGTCGACTGCCCTTGCTTCTTAGGTCTATGTTTTTATATACCCCATAATATGTTATAGAATGTAAAATGGCTTGTATAAGCCTTTAACCTTATACAACTTTCAACAACGGATCTCTTGGCTCTCGCATCGATGAAGAACGCAGCGAAATGCGATAAGTAATGTGAATTGCAGAATTCAGTGAATCATCGAATCTTTGAACGCACCTTGCA…
ITS	18	92	Healthy	Fungi	Basidiomycota	Agaricomycetes	Agaricales	Tricholomataceae	Resupinatus	trichotis	AAGTCGTAACAAGGTTTCCGTAGGTGAACCTGCGGAAGGATCATTATTGAATTCAATTGCAGACGCTGTCGCTGGCTCGTCAAGAGCATATGCACGCCGACGCATATATTCAACCACCTGTGAACCTATTGTAGATCTGAGGATATTTCTCAAGGAAACTTGGACGTAGAGCTTGTTGGCTTCCTTAGAAGTCGACTGCCCTTGCTTCTTAGGTCTATGTTTTTATATACCCCATAATATGTTATAGAATGTAAAATGGCTTGTATAAGCCTTTAACCTTATACAACTTTCAACAACGGATCTCTTGGCTCTCGCATCGATGAAGAACGCAGCGAAATGCGATAAGTAATGTGAATTGCAGAATTCAGTGAATCATCGAATCTTTGAACGCACCTTGCA…
ITS	18	552	Healthy	Fungi	Basidiomycota	Agaricomycetes	Agaricales	Tricholomataceae	Resupinatus	trichotis	AAGTCGTAACAAGGTTTCCGTAGGTGAACCTGCGGAAGGATCATTATTGAATTCAATTGCAGACGCTGTCGCTGGCTCGTCAAGAGCATATGCACGCCGACGCATATATTCAACCACCTGTGAACCTATTGTAGATCTGAGGATATTTCTCAAGGAAACTTGGACGTAGAGCTTGTTGGCTTCCTTAGAAGTCGACTGCCCTTGCTTCTTAGGTCTATGTTTTTATATACCCCATAATATGTTATAGAATGTAAAATGGCTTGTATAAGCCTTTAACCTTATACAACTTTCAACAACGGATCTCTTGGCTCTCGCATCGATGAAGAACGCAGCGAAATGCGATAAGTAATGTGAATTGCAGAATTCAGTGAATCATCGAATCTTTGAACGCACCTTGCA…
ITS	18	4	Healthy	Fungi	Basidiomycota	Agaricomycetes	Agaricales	Tricholomataceae	Resupinatus	trichotis	AAGTCGTAACAAGGTTTCCGTAGGTGAACCTGCGGAAGGATCATTATTGAATTCAATTGCAGACGCTGTCGCTGGCTCGTCAAGAGCATATGCACGCCGACGCATATATTCAACCACCTGTGAACCTATTGTAGATCTGAGGATATTTCTCAAGGAAACTTGGACGTAGAGCTTGTTGGCTTCCTTAGAAGTCGACTGCCCTTGCTTCTTAGGTCTATGTTTTTATATACCCCATAATATGTTATAGAATGTAAAATGGCTTGTATAAGCCTTTAACCTTATACAACTTTCAACAACGGATCTCTTGGTTCTGGCATCGATGAAGAACGCAGCGAAATGCGATAAGTAATGTGAATTGCAGAATTCAGTGAATCATCGAATCTTTGAACGCACATTGCG…
ITS	18	215	Healthy	Fungi	Basidiomycota	Agaricomycetes	Agaricales	Tricholomataceae	Resupinatus	trichotis	AAGTCGTAACAAGGTTTCCGTAGGTGAACCTGCGGAAGGATCATTATTGAATTCAATTGCAGACGCTGTCGCTGGCTCGTCAAGAGCATATGCACGCCGACGCATATATTCAACCACCTGTGAACTTATTGTAGACCTGAGGATATTTCTCAAGGAAACTTGGACGTAGAGCTTGTTGGCTTCCTGAGAAGTCGACTGCCCTTGCTTCTTAGGTCTATGTTTTTATATACCCCATAATATGTTATAGAATGTAAAATGGCTTGTATAAGCCTTTAACCTTATACAACTTTCAACAACGGATCTCTTGGCTCTCGCATCGATGAAGAACGCAGCGAAATGCGATAAGTAATGTGAATTGCAGAATTCAGTGAATCATCGAATCTTTGAACGCACCTTGCA…
ITS	18	114	Healthy	Fungi	Basidiomycota	Agaricomycetes	Agaricales	Tricholomataceae	Resupinatus	trichotis	AAGTCGTAACAAGGTTTCCGTAGGTGAACCTGCGGAAGGATCATTATTGAATTCAATTGCAGACGCTGTCGCTGGCTCGTCAAGAGCATATGCACGCCGACGCATATATTCAACCACCTGTGAACTTATTGTAGACCTGAGGATATTTCTCAAGGAAACTTGGACGTAGAGCTTGTTGGCTTCCTGAGAAGTCGACTGCCCTTGCTTCTTAGGTCTATGTTTTTATATACCCCATAATATGTTATAGAATGTAAAATGGCTTGTATAAGCCTTTAACCTTATACAACTTTCAACAACGGATCTCTTGGCTCTCGCATCGATGAAGAACGCAGCGAAATGCGATAAGTAATGTGAATTGCAGAATTCAGTGAATCATCGAATCTTTGAACGCACCTTGCA…
ITS	18	42	Healthy	Fungi	Basidiomycota	Malasseziomycetes	Malasseziales	Malasseziaceae	Malassezia	restricta	AAGTCGTAACAAGGTTTCTGTAGGTGAACCTGCAGAAGGATCATTAGTGAAGATTTGGGCAGGCCATACGGACGCCACAAAGTGTCCCTGGCCGCCTACACCCACTATACATCCACAAACCCGTGTGCACTGTCCTTGGAAAGGGCATTTGGAGAGAAAAAGGAAGAGAGAAGCGAGAACAGTGCGATCCGTCGCGTTGGGCGTTGATCTCTGGCTTGGTCTCTCTGAGGCCCTTTCCTCGCTACAAACTCGAATGGTTAGTATGAACGTGGAACTTGGTTGGACCGTCACTGGCCAACAAACTATACACAACTTTCGACAACGGATCTCTTGGTTCTCCCATCGATGAAGAACGCAGCGAAACGCGATAGGTAATGTGAATTGCAGAATTCCGTGAAT…
ITS-28S	18	19	Healthy	Fungi	Ascomycota	Leotiomycetes	Helotiales	Hyaloscyphaceae	NA	NA	AAGTCGTAACAAGGTTTCACTGCGGAGACCGTGCAACCCTGCGGGGAGGCAGCGCGACAGTAAATAAAGCTACCGCTTGCAAGTCAGTCTCGACTGGCAACACAATCGAATTGCGGGGACCTCCTAAAGCTCAAGCTACGAAGTTAGCGCCGAAAGGTGCTGATGCAGTTAAAATGCTTGAGATGTTACAATGGACAATCCGCAGCGAAGACCCTACAGCGCAAGCCACGGGTATCGTTCACAGACTAAGTGATTGTGGGTAGGCAACTACTTAAGATATAGTCGAGCCTGAGCCGAAAGGTTGAGGGTGCACTGTCCGTAGGTGAACCTGCGGAAGGATCATTAATAAACCTAGTCGTTCGCGTACATAGGGGCAACCCTCGCGTGATGTCAGCAATA…
ITS-28S	18	1703	Healthy	Fungi	Ascomycota	NA	NA	NA	NA	NA	AAGTCGTAACAAGGTTTCCGTAGGTGAACCTGCGGAAGGATCATTATCGAGTCAGGGTCCTCTGGGCCCGATCTCCAACCCTTTGTTTATCATACCTTTGTTGCTTTGGCAGACCCGTCCTTCGGGACCGTCGGGGGCGTTCAGTCGCCTCTGGCCAGCGTCTGCCAGTAGCCCAACCAAAATTCTTTGTTACATGTGACGTCTGAACGGTTCCATCAAAATCAAACCAAAACTTTCAACAACGGATCTCTTGGTTCTGGCATCGATGAAGAACGCAGCGAAATGCGATAAGTAATGTGAATTGCAGAATTCAGTGAATCATCGAATCTTTGAACGCACATTGCGCCCTTTGGTATTCCGAAGGGCATGCCTGTTCGAGCGTCATTATCAACCCTCAAG…
ITS	19	11	Healthy	Fungi	Ascomycota	NA	NA	NA	NA	NA	AAGTCGTAACAAGGTAACCGTAGGTGAACCTGCGGTTGGATCATTAAAAAAATAAAGATTGCGGAGCACTCTCATTGAAAAGTGAAAGTGCGTTTGTACGCCACATCTTGTGAACTTGTAAACGTCTCTGGCGAGGGGGAAAGCAAACTCTTTGCGGTTTTTGCTTTTCCGTCAGCTCCGAATCCTTTTTTGCCTTCTCGGGTCGAAAGGGTTAGAGCCGTGGACATCTCGCCAACCGCCTCCGTTTGGGAATGAGAACACTTTCGTTCTTTGACCTCTTTCGGGTGGCGTCCTTTTTTGGTCACTTTCTGTAATTGCTTTGGGAATTGATTCTAAATGGTTGTGAAAATAAACAAATGATATTTAAAACAACTTTTGGCAACGGATCTCTTGGCTCTC…
ITS	19	11	Healthy	Fungi	Chytridiomycota	Spizellomycetes	Spizellomycetales	NA	NA	NA	AAGTCGTAACAAGGTAACCGTAGGTGAACCTGCGGTTGGATCATTAAAAATTATCTACCGTGCTTCGACGGACCCAATTAATTTTGGGTAAACCGAAACCTTTTGTGAAACGTCTCGTCCCTGGCGGGGGGGTAGCGAAGAGCTACTTGTCAGCATGTGCTGTATTGCATGTGCCGTGGACATCCCGTCAACCCCTTTTAAACTTTTATTTTTTATTTTTTAAGCCTGACATTACTTGTATAAATATACAAAACAACTTTTGGCAACGGATCTCTTGGCTCTCGCAACGATGAAGAACGCAGCGAAATGCGATAAGTAGTGTGAATTGCAGAATTCAGTGAATCATCGAATCTTTGAACGCACATTGCGCTTCCTGGTATTCCGGGGAGCATGCTCGTT…
ITS	19	9	Healthy	Fungi	Ascomycota	Dothideomycetes	Capnodiales	Cladosporiaceae	Cladosporium	NA	AAGTCGTAACAAGGTCTCCGTAGGTGAACCTGCGGAGGGATCATTACAAGTGACCCCGGTCTAACCACCGGGATGTTCATAACCCTTTGTTGTCCGACTCTGTTGCCTCCGGGGCGACCCTGCCTTCGGGCGGGGGCTCCGGGTGGACACTTCAAACTCTTGCGTAACTTTGCAGTCTGAGTAAACTTAATTAATAAATTAAAACTTTTAACAACGGATCTCTTGGTTCTGGCATCGATGAAGAACGCAGCGAAATGCGATAAGTAATGTGAATTGCAGAATTCAGTGAATCATCGAATCTTTGAACGCACATTGCGCCCCCTGGTATTCCGGGGGGCATGCCTGTTCGAGCGTCATTTCACCACTCAAGCCTCGCTTGGTATTGGGCAACGCGGTCCG…
ITS	19	14	Healthy	Fungi	Ascomycota	Sordariomycetes	Xylariales	Bartaliniaceae	Truncatella	angustata	AAGTCGTAACAAGGTCTCCGTTGGTGAACCAGCGGAGGGATCATTACAGAGTTATCTAACTCCCAAACCCATGTGAACTTACCACTGTTGCCTCGGCAGATGTTGCTGGGCGAACCTACCCTGTAGCGAGCTACTCTGTAGCGACCTACCCGGGAACGGCTTACCCTGTAGCGCCTGCCGGTGGACTACTAAACTCTTGTTATTTTTAAGTAATCTGAGCGTCTTATTTTAATAAGTCAAAACTTTCAACAACGGATCTCTTGGTTCTGGCATCGATGAAGAACGCAGCGAAATGCGATAAGTAATGTGAATTGCAGAATTCAGTGAATCATCGAATCTTTGAACGCACATTGCGCCCATTAGTATTCTAGTGGGCATGCCTGTTCGAGCGTCATTTCA…
ITS	19	3	Healthy	Fungi	Ascomycota	Sordariomycetes	Xylariales	Bartaliniaceae	NA	NA	AAGTCGTAACAAGGTCTCCGTTGGTGAACCAGCGGAGGGATCATTACAGAGTTATCTAACTCCCAAACCCATGTGAACTTACCACTGTTGCCTCGGCAGATGTTGCTGGGCGAACCTACCCTGTAGCGAGCTACTCTGTAGCGACCTACCCGGGAACGGCTTACCCTGTAGCGCCTGCCGGTGGACTACTAAACTCTTGTTATTTTTAAGTAATCTGAGCGTCTTATTTTAATAAGTCAAAACTTTCAACAACGGATCTCTTGGTTCTGGCATCGATGAAGAACGCAGCGAAATGCGATAAGTAATGTGAATTGCAGAATTCAGTGAATCATCGAATCTTTGAACGCACATTGCGCCCCTCGGTATTCCGGGGGGCATACCTGTTCGAGCGTCATTACA…
ITS	19	6	Healthy	Fungi	Ascomycota	NA	NA	NA	NA	NA	AAGTCGTAACAAGGTTTCCGTAGGGTGAGTCTATATTCGCTTCTGATCTTCTCGTCTTCAATTGCTAACAATCTCCAGTGAACCTGCGGAAGGATCATTACAGAGTAAGGGCCTTCGGGCCCGCTCATCACACCCGTGTGCAACCCAGTGAAAGCTCCCTTGGCGGGCCCTTCGGCCTCGCCGGATTCCGCCGGTGGCGAGCCTCAAACATACTCGTACCTCTTAGTCAGTGGTGAAATGAAACTGTCAAAACTTTCAACAACGGATCTCTTGGCTCTGGCATCGATGAAGAACGCAGCGAAATGCGATAAGTAATGTGAATTGCAGAATTCAGTGAATCATCGAATCTTTGAACGCACATTGCGCCCCTTGGTATTCCGAGGGGCATGCCTGTTTGAT…
ITS	19	61	Healthy	Fungi	Ascomycota	Lecanoromycetes	Caliciales	Physciaceae	Physcia	stellaris	AAGTCGTAACAAGGTTTCCGTAGGTACAAATAGGTTTGCCTGCCGAAACCTCCCGCAACGACGTTAAAAAACTGCGCGGTCTGCGCCCTATTGGCGTGGGCAACACCGTTTAAGTGCTGAGAATGCCCGGCGAGAGCCCCGCACAACCAGCAGCCAGCAGTTACTGCCTGGTCCACAGATCAATCGACGGTGACCGTTATCGGTTAAGTTATGACCGGTCCAGAGCCCCAACGGGCCCTGGAGCCATGGAACCTGCGGAAGGATCATTACCGAGAGACGGGGTCTAACCGGCCTCAACTCTTCATCCGTGTCTACATACCAATGTTGCTTTGGCGAGCCTCGGGCTTGTTCCGGGGAGTTCACGCTCCTTCGCCCGCCAAAGGCCCATATAAAACCTGT…
ITS	19	76	Healthy	Fungi	Ascomycota	Leotiomycetes	Rhytismatales	Rhytismatales_fam_Incertae_sedis	Karstenia	macer	AAGTCGTAACAAGGTTTCCGTAGGTGAACCTGCGGAAGGATCATTAAACGAAAGCTGAGTAGTTCGCTGCTCAACCTTCCACCCTTTGAAAACAAACTTTATTGTTGCTTTGGCGGGGCGTGACCTAGTCCCGTTGGCTTAGGCTGACGAGTCCCCGCCGGAGAACCCCAAAACTCATTTTAAACTATGAAGTCTGAATAAAAAAATTAATAGCGATAAAACTTTCAACAACGGATCTCTTGGTTCTGGCATCGATGAAGAACGCAGCGAAATGCGATAAGTAATGTGAATTGCAGAATTCAGTGAATCATCGAATCTTTGAACGCACATTGCGCCCCCCGGTATTCCGGCGGGCATGCCTGTTCGAGCGTCATTTCAACCCTCAAGCTTTGCTTGGTA…
ITS	19	8	Healthy	Fungi	Ascomycota	Lecanoromycetes	Lecanorales	Ramalinaceae	NA	NA	AAGTCGTAACAAGGTTTCCGTAGGTGAACCTGCGGAAGGATCATTAAACGAAAGCTGAGTAGTTCGCTGCTCAACCTTCCACCCTTTGAAAACAAACTTTATTGTTGCTTTGGCGGGGCGTGACCTAGTCCCGTTGGCTTAGGCTGACGAGTCCCCGCCGGAGAACCCCAAAACTCATTTTAAACTATGAAGTCTGAATAAAAAAATTAATAGCGATAAAACTTTCAACAACGGATCTCTTGGTTCTGGCATCGATGAAGAACGCAGCGAAATGCGATAAGTAATGTGAATTGCAGAATTCAGTGAATCATCGAATCTTTGAACGCACATTGCGCCCCTCGGTATTCCGGGGGGCATACCTGTTCGAGCGTCATTACACCTCTCAAGCGTAGCTTGGTA…
ITS	19	55	Healthy	Fungi	Ascomycota	Lecanoromycetes	Lecanorales	Ramalinaceae	Bacidina	mendax	AAGTCGTAACAAGGTTTCCGTAGGTGAACCTGCGGAAGGATCATTACAGAGAGGAGCCCCGCGCTCCAGGGGGTTCGCCCCCGCCTCTCAACCCTGTGTAAATCATACCTATGTTGCTTTGGCGGGCCTTGAGGTCATGCTCATGCCGGGCGTCAGCTCGGCGAGCGCCCGCCGGAAGCCCACCAAAACTCGTTTAATTTATGCTGTCAGAGTCTAAACACAAATAAAGCAAAACTTTCAACAACGGATCTCTTGGTTCTGGCATCGATGAAGAACGCAGCGAAATGCGATAAGTAATGTGAATTGCAGAATTCAGTGAATCATCGAATCTTTGAACGCACATTGCGCCCCTCGGTATTCCGGGGGGCATACCTGTTCGAGCGTCATTACACCTCTCAA…
ITS	19	53	Healthy	Fungi	Ascomycota	Lecanoromycetes	Lecanorales	Ramalinaceae	Bacidina	caligans	AAGTCGTAACAAGGTTTCCGTAGGTGAACCTGCGGAAGGATCATTACAGAGAGGAGCCCCGCGCTCCAGGGGGTTCGCCCCCGCCTCTCAACCCTGTGTAAATCATACCTATGTTGCTTTGGCGGGCCTTGAGGTCATGCTCATGCCGGGCGTCAGCTCGGCGAGCGCCCGCCGGAAGCCCACCAAAACTCGTTTAATTTATGCTGTCAGAGTCTAAACACAAATAAAGCAAAACTTTCAACAACGGATCTCTTGGTTCTGGCATCGATGAAGAACGCAGCGAAATGCGATAAGTAATGTGAATTGCAGAATTCAGTGAATCATCGAATCTTTGAACGCACATTGCGCCCCTCGGTATTCCGGGGGGCATACCTGTTCGAGCGTCATTACACCTCTCAA…
ITS	19	60	Healthy	Fungi	Ascomycota	Lecanoromycetes	Lecanorales	Ramalinaceae	Bacidia	neosquamulosa	AAGTCGTAACAAGGTTTCCGTAGGTGAACCTGCGGAAGGATCATTACAGAGAGGAGCTTCGCGCTCCAGGGGGTTCGCCTCCGCCTCTCAACCCTGTGTAAATCATACCTTTGTTGCTTTGGCGGGCCTTGGGGTCATGCTCATGCCAGGCTTTTGCCTGGCGAGTGCTCGCCGGAAGCCTACCAAAACTCGTTTAATTTATGCTGTCAGAGTCTAAACACAAATAAAGCAAAACTTTCAACAACGGATCTCTTGGTTCTGGCATCGATGAAGAACGCAGCGAAATGCGATAAGTAATGTGAATTGCAGAATTCAGTGAATCATCGAATCTTTGAACGCACATTGCGCCCCTCGGTATTCCGGGGGGCATACCTGTTCGAGCGTCATTACACCTCTCAA…
ITS	19	6	Healthy	Fungi	Ascomycota	Lecanoromycetes	Lecanorales	Ramalinaceae	Bacidia	neosquamulosa	AAGTCGTAACAAGGTTTCCGTAGGTGAACCTGCGGAAGGATCATTACAGAGAGGAGCTTCGCGCTCCAGGGGGTTCGCCTCCGCCTCTCAACCCTGTGTAAATCATACCTTTGTTGCTTTGGCGGGCCTTGGGGTCATGCTCATGCCGGGCTTTTGCCTGGCGAGTGCTCGCCGGAAGCCTACCAAAACTCGTTTAATTTATGCTGTCAGAGTCTAAACACAAATAAAGCAAAACTTTCAACAACGGATCTCTTGGTTCTGGCATCGATGAAGAACGCAGCGAAATGCGATAAGTAATGTGAATTGCAGAATTCAGTGAATCATCGAATCTTTGAACGCACATTGCGCCCATTAGTATTCTAGTGGGCATGCCTGTTCGAGCGTCATTTCAACCCTTAA…
ITS	19	11	Healthy	Fungi	Ascomycota	Lecanoromycetes	Lecanorales	Ramalinaceae	Bacidia	neosquamulosa	AAGTCGTAACAAGGTTTCCGTAGGTGAACCTGCGGAAGGATCATTACAGAGAGGAGCTTCGCGCTCCAGGGGGTTCGCCTCCGCCTCTCAACCCTGTGTAAATCATACCTTTGTTGCTTTGGCGGGCCTTGGGGTCATGCTCATGCCGGGCTTTTGCCTGGCGAGTGCTCGCCGGAAGCCTACCAAAACTCGTTTAATTTATGCTGTCAGAGTCTAAACACAAATAAAGCAAAACTTTCAACAACGGATCTCTTGGTTCTGGCATCGATGAAGAACGCAGCGAAATGCGATAAGTAATGTGAATTGCAGAATTCAGTGAATCATCGAATCTTTGAACGCACATTGCGCCCCCCGGTATTCCGGCGGGCATGCCTGTTCGAGCGTCATTTCAACCCTCAA…
ITS	19	73	Healthy	Fungi	Ascomycota	Lecanoromycetes	Lecanorales	Ramalinaceae	NA	NA	AAGTCGTAACAAGGTTTCCGTAGGTGAACCTGCGGAAGGATCATTACAGAGAGGAGCTTCGCGCTCCAGGGGGTTCGCCTCCGCCTCTCAACCCTGTGTAAATCATACCTTTGTTGCTTTGGCGGGCCTTGGGGTCATGCTCATGCCGGGCTTTTGCCTGGCGAGTGCTCGCCGGAAGCCTACCAAAACTCGTTTAATTTATGCTGTCAGAGTCTAAACACAAATAAAGCAAAACTTTCAACAACGGATCTCTTGGTTCTGGCATCGATGAAGAACGCAGCGAAATGCGATAAGTAATGTGAATTGCAGAATTCAGTGAATCATCGAATCTTTGAACGCACATTGCGCCCCTCGGTATTCCGGGGGGCATACCTGTTCGAGCGTCATTACACCTCTCAA…
ITS	19	5699	Healthy	Fungi	Ascomycota	Lecanoromycetes	Lecanorales	Ramalinaceae	Bacidia	neosquamulosa	AAGTCGTAACAAGGTTTCCGTAGGTGAACCTGCGGAAGGATCATTACAGAGAGGAGCTTCGCGCTCCAGGGGGTTCGCCTCCGCCTCTCAACCCTGTGTAAATCATACCTTTGTTGCTTTGGCGGGCCTTGGGGTCATGCTCATGCCGGGCTTTTGCCTGGCGAGTGCTCGCCGGAAGCCTACCAAAACTCGTTTAATTTATGCTGTCAGAGTCTAAACACAAATAAAGCAAAACTTTCAACAACGGATCTCTTGGTTCTGGCATCGATGAAGAACGCAGCGAAATGCGATAAGTAATGTGAATTGCAGAATTCAGTGAATCATCGAATCTTTGAACGCACATTGCGCCCCTCGGTATTCCGGGGGGCATACCTGTTCGAGCGTCATTACACCTCTCAA…
ITS	19	4	Healthy	Fungi	Ascomycota	Dothideomycetes	Pleosporales	NA	NA	NA	AAGTCGTAACAAGGTTTCCGTAGGTGAACCTGCGGAAGGATCATTACAGAGAGGAGCTTCGCGCTCCAGGGGGTTCGCCTCCGCCTCTCAACCCTGTGTAAATCATACCTTTGTTGCTTTGGCGGGCCTTGGGGTCATGCTCATGCCGGGCTTTTGCCTGGCGAGTGCTCGCCGGAAGCCTACCAAAACTCGTTTAATTTATGCTGTCAGAGTCTAAACACAAATAAAGCAAAACTTTCAACAACGGATCTCTTGGTTCTGGCATCGATGAAGAACGCAGCGAAATGCGATAAGTAATGTGAATTGCAGAATTCAGTGAATCATCGAATCTTTGAACGCACATTGCGCCCCTTGGTATTCCATGGGGCATGCCTGTTCGAGCGTCATTTGTACCTTCAA…
ITS	19	56	Healthy	Fungi	Ascomycota	Eurotiomycetes	Phaeomoniellales	Phaeomoniellaceae	Phaeomoniella	chlamydospora	AAGTCGTAACAAGGTTTCCGTAGGTGAACCTGCGGAAGGATCATTACAGAGAGGAGCTTCGCGCTCCAGGGGGTTCGCCTCCGCCTCTCAACCCTGTGTAAATCATACCTTTGTTGCTTTGGCGGGCCTTGGGGTCATGCTCATGCCGGGCTTTTGCCTGGCGAGTGCTCGCCGGAAGCCTACCAAAACTCGTTTAATTTATGCTGTCAGAGTCTAAACACAAATAAAGCAAAACTTTCAACAACGGATCTCTTGGTTCTGGCATCGATGAAGAACGCAGCGAAATGCGATAAGTAATGTGAATTGCAGAATTCAGTGAATCATCGAATCTTTGAACGCACATTGCGCCCTTTGGTATTCCGAAGGGCATGCCTGTTCGAGCGTCATTATCAACCCTCA…
ITS	19	7	Healthy	Fungi	Ascomycota	Lecanoromycetes	Lecanorales	Ramalinaceae	Bacidia	neosquamulosa	AAGTCGTAACAAGGTTTCCGTAGGTGAACCTGCGGAAGGATCATTACAGAGAGGAGCTTCGCGCTCCAGGGGGTTCGCCTCCGCCTCTCAACCCTGTGTAAATCATACCTTTGTTGCTTTGGCGGGCCTTGGGGTCATGCTCATGCCGGGCTTTTGCCTGGCGAGTGCTCGCCGGAAGCCTACCAAAACTCGTTTAATTTATGCTGTCAGAGTCTAAACACAAATAAAGCAAAACTTTCAACAACGGATCTCTTGGTTCTGGCATCGATGAAGAACGCAGCGAAATGCGATAAGTAATGTGAATTGCAGAATTCCGTGAATCATCGAATCTTTGAACGCACATTGCGCCCTTTGGTATTCCGAAGGGCATGCCTGTCCGAGCGTCATTGCAACCCTCAA…
ITS	19	7	Healthy	Fungi	Ascomycota	Lecanoromycetes	Lecanorales	Ramalinaceae	Bacidia	neosquamulosa	AAGTCGTAACAAGGTTTCCGTAGGTGAACCTGCGGAAGGATCATTACAGAGAGGAGCTTCGCGCTCCAGGGGGTTCGCCTCCGCCTCTCAACCCTGTGTAAATCATACCTTTGTTGCTTTGGCGGGCCTTGGGGTCATGCTCATGCCGGGCTTTTGCCTGGCGAGTGCTCGCCGGAAGCCTACCAAAACTCGTTTAATTTATGCTGTCAGAGTCTAAACACAAATAAAGCAAAACTTTCAACAACGGATCTCTTGGTTCTGGCATCGATGAAGAACGCAGCGAAATGCGATAAGTAGTGTGAATTGCAGAATTCAGTGAATCATCGAATCTTTGAACGCACATTGCGCCCCTTGGTATTCCATGGGGCATGCCTGTTCGAGCGTCATTTACACCCTCAA…
ITS	19	3	Healthy	Fungi	Ascomycota	Lecanoromycetes	Lecanorales	Ramalinaceae	Bacidia	neosquamulosa	AAGTCGTAACAAGGTTTCCGTAGGTGAACCTGCGGAAGGATCATTACAGAGAGGAGCTTCGCGCTCCAGGGGGTTCGCCTCCGCCTCTCAACCCTGTGTAAATCATACCTTTGTTGCTTTGGCGGGCCTTGGGGTCATGCTCATGCCGGGCTTTTGCCTGGCGAGTGCTCGCCGGAAGCCTACCAAAACTCGTTTAATTTATGCTGTCAGAGTCTAAACACAAATAAAGCAAAACTTTCAACAACGGATCTCTTGGTTCTGGCATCGATGAAGAACGCAGCGAAATGCGATAAGTAGTGTGAATTGCAGAATTCAGTGAATCATCGAATCTTTGAACGCACATTGCGCCCTTCGGTATTCCGTTGGGCATGCCTGTTCGAGCGTCATTTAAACCTTCAA…
ITS	19	5	Healthy	Fungi	Ascomycota	Leotiomycetes	Helotiales	Sclerotiniaceae	Botrytis	NA	AAGTCGTAACAAGGTTTCCGTAGGTGAACCTGCGGAAGGATCATTACAGAGTTCATGCCCGAAAGGGTAGACCTCCCACCCTTGTGTATTATTACTTTGTTGCTTTGGCGAGCTGCCTTCGGGCCTTGTATGCTCGCCAGAGAATACCAAAACTCTTTTTATTAATGTCGTCTGAGTACTATATAATAGTTAAAACTTTCAACAACGGATCTCTTGGTTCTGGCATCGATGAAGAACGCAGCGAAATGCGATAAGTAATGTGAATTGCAGAATTCAGTGAATCATCGAATCTTTGAACGCACATTGCGCCCCTTGGTATTCCGGGGGGCATGCCTGTTCGAGCGTCATTTCAACCCTCAAGCTTAGCTTGGTATTGAGTCTATGTCAGTAATGGCAGGC…
ITS	19	39	Healthy	Fungi	Ascomycota	Dothideomycetes	Pleosporales	Lentitheciaceae	Murilentithecium	clematidis	AAGTCGTAACAAGGTTTCCGTAGGTGAACCTGCGGAAGGATCATTACCAGGCCTTGGGCCGCCAGCGGGGTCCCGTCGTTCTCGCGACGACGGGCCCTCGCGGGTGCTTAGCCCTTGACTCTTACCTTGACTATGCGCACCTTTGTTGTTCCCTCGGCAGGTCTCCTGCCGCTAGGGACCCCATCAACCCTTTAGCATAAGCATAAAACGTCTGAAAACAAATTTAATTATTTACAACTTTCAACAATGGATCTCTTGGTTCTGGCATCGATGAAGAACGCAGCGAAATGCGATAAGTAGTGTGAATTGCAGAATTCAGTGAATCATCGAATCTTTGAACGCACATTGCGCCCCTTGGTATTCCATGGGGCATGCCTGTTCGAGCGTCATTTACACCCT…
ITS	19	6	Healthy	Fungi	Ascomycota	Dothideomycetes	Pleosporales	NA	NA	NA	AAGTCGTAACAAGGTTTCCGTAGGTGAACCTGCGGAAGGATCATTACCATTTGCTCACGGGTGCAGTCTTGGGAAACCTGGCGGCCCCGAGCTTACCATCCCTGCTTATCCACACCTCATGTTACCTTCGGCAGGGCAACCTGCCGCTGGACAACTCCAAACCCACTGTATCCAGTATCCACCTTCTGAGCATTTGAATCATCACAACTTTCAACAACGGATCTCTTGGCTCTGGCATCGATGAAGAACGCAGCGAAATGCGATAAGTAGTGTGAATTGCAGGCTTTAGTGAATCATCGAATCTTTGAACGCACATTGCGCCCTTTGGTATTCCACTGGGCATGCCTGTTCGAGCGTCATCTACACCTTCGAGCCCTGCTCGGTGTTGGGTGTCTGTCT…
ITS	19	8	Healthy	Fungi	Ascomycota	Leotiomycetes	Helotiales	Helotiaceae	Tetracladium	NA	AAGTCGTAACAAGGTTTCCGTAGGTGAACCTGCGGAAGGATCATTACCGAGTTCATGCCCTTCGGGGTAGATCTCCCACCCTTTGTTTACTATACTATGTTGCTTTGGCGGACCGCCTGATCGCCCCTCGGGGTCTTCAGCTACCGGCTTCGGCTGGTACGTGTCCGCCAGAGGACCCAAAACCCTGAATATTAGTGTCGTCTGAGTAAAAAGTTTAATATTTAAAACTTTCAACAACGGATCTCTTGGCTCTGGCATCGATGAAGAACGCAGCGAAATGCGATAAGTAATGTGAATTGCAGAATTCAGTGAATCATCGAATCTTTGAACGCACATTGCGCCCCTTGGTATTCCGAGGGGCATGCCTATTCGAGCGTCATTATCACCCCTCAAGCCTAG…
ITS	19	9	Healthy	Fungi	Ascomycota	Dothideomycetes	Pleosporales	Occultibambusaceae	Brunneofusispora	sinensis	AAGTCGTAACAAGGTTTCCGTAGGTGAACCTGCGGAAGGATCATTACCGTAGGGGCGTAACACCCCCTTCGAGATAGTACCCTTGATTTTCGAGTACCTTCTGTTTCTTCGGCGGGCCCGCCCGCCGGTGGACAAACTCAAACCCTTTATTGCAATAGCAGTACTCTGATAAACAAAACAAATAATCAAAACTTTCAACAACGGATCTCTTGGTTCTGGCATCGATGAAGAACGCAGCGAAATGCGATAAGTAGTGTGAATTGCAGAATTCAGTGAATCATCGAATCTTTGAACGCACATTGCGCCCTTTGGTATTCCTTAGGGCATGCCTGTTCGAGCGTCATTTCAAACTTCAAGCCCCCCTCATGGCTTGGTGTTGGGCGTCTGTCCTCCCCACGG…
ITS	19	5	Healthy	Fungi	Ascomycota	Dothideomycetes	Pleosporales	Melanommataceae	NA	NA	AAGTCGTAACAAGGTTTCCGTAGGTGAACCTGCGGAAGGATCATTACCGTAGGGGCTTCGGCCCCTATTGAGATAGCACCCTTTGTTTATGAGCACCACTTGTTTCCTCGGCGGGCCTGCCCGCCGCCAGGACCCCCAACCAAACCCTTTGCAGTAGCAGTACCTTCAGTAGCAAAAACAAATATCAAAACTTTCAACAACGGATCTCTTGGTTCTGGCATCGATGAAGAACGCAGCGAAATGCGATAAGTAGTGTGAATTGCAGAATTCAGTGAATCATCGAATCTTTGAACGCACATTGCGCCCTTCGGTATTCCGTTGGGCATGCCTGTTCGAGCGTCATTTAAAACTTCAAGCTCTGCTTGGTGTTGGGCGTTTGTCCCGCCTATCGTGCGTGGA…
ITS	19	12	Healthy	Fungi	Ascomycota	Dothideomycetes	Pleosporales	Melanommataceae	Alpinaria	rhododendri	AAGTCGTAACAAGGTTTCCGTAGGTGAACCTGCGGAAGGATCATTACCGTGGGGCTTCGGCCCCATTGAGATAGCACCCTTTGTTTATGAGTACCCTTGTTTCCTCGGTGGGCTTGCCCGCCATGAGGACAATAAAAACCCTTTGTAGTAGTAGTAACTTCAGTTAATAATAAATATTAAAACTTTCAACAACGGATCTCTTGGTTCTGGCATCGATGAAGAACGCAGCGAAATGCGATAAGTAGTGTGAATTGCAGAATTCAGTGAATCATCGAATCTTTGAACGCACATTGCGCCCTTCGGTATTCCGTTGGGCATGCCTGTTCGAGCGTCATTTAAACCTTCAAGCTCTGCTTGGTGTTGGGTGTTTGTTCCGCCTCAGCGCGTGGACTCGCCTCA…
ITS	19	8	Healthy	Fungi	Ascomycota	Dothideomycetes	Pleosporales	Didymellaceae	Didymella	keratinophila	AAGTCGTAACAAGGTTTCCGTAGGTGAACCTGCGGAAGGATCATTACCTAGAGTTGTAGGCTTTGCCTGCTATCTCTTACCCATGTCTTTTGAGTACCTTCGTTTCCTCGGCGGGTTCGCCCGCCGATTGGACAATTTAAACCATTTGCAGTTGCAATCAGCGTCTGAAATAATTTAATAAATTACAACTTTCAACAACGGATCTCTTGGTTCTGGCATCGATGAAGAACGCAGCGAAATGCGATAAGTAGTGTGAATTGCAGAATTCAGTGAATCATCGAATCTTTGAACGCACATTGCGCCCCTTGGTATTCCATGGGGCATGCCTGTTCGAGCGTCATTTGTACCTTCAAGCTCTGCTTGGTGTTGGGTGTTTGTCTCGCCTCTGCGCGTAGACTC…
ITS	19	7	Healthy	Fungi	Ascomycota	Lecanoromycetes	Lecanorales	Ramalinaceae	NA	NA	AAGTCGTAACAAGGTTTCCGTAGGTGAACCTGCGGAAGGATCATTACCTAGAGTTTGTAGACTTCGGTCTGCTACCTCTTACCCATGTCTTTTGAGTACCTTCGTTTCCTCGGCGGGTCCGCCCGCCGATTGGACAACATTCAAACCCTTTGCAGTTGCAATCAGCGTCTGAAAAAACATAATAGTTACAACTTTCAACAACGGATCTCTTGGTTCTGGCATCGATGAAGAACGCAGCGAAATGCGATAAGTAGTGTGAATTGCAGAATTCAGTGAATCATCGAATCTTTGAACGCACATTGCGCCCCTCGGTATTCCGGGGGGCATACCTGTTCGAGCGTCATTACACCTCTCAAGCGTAGCTTGGTATTGGGCCTCGCTCCCTCACGGGGGCGTGCC…
ITS	19	30	Healthy	Fungi	Ascomycota	Dothideomycetes	Pleosporales	Didymellaceae	Epicoccum	dendrobii	AAGTCGTAACAAGGTTTCCGTAGGTGAACCTGCGGAAGGATCATTACCTAGAGTTTGTAGACTTCGGTCTGCTACCTCTTACCCATGTCTTTTGAGTACCTTCGTTTCCTCGGCGGGTCCGCCCGCCGATTGGACAACATTCAAACCCTTTGCAGTTGCAATCAGCGTCTGAAAAAACATAATAGTTACAACTTTCAACAACGGATCTCTTGGTTCTGGCATCGATGAAGAACGCAGCGAAATGCGATAAGTAGTGTGAATTGCAGAATTCAGTGAATCATCGAATCTTTGAACGCACATTGCGCCCCTTGGTATTCCATGGGGCATGCCTGTTCGAGCGTCATTTGTACCTTCAAGCTCTGCTTGGTGTTGGGTGTTTGTCTCGCCTCTGCGTGTAGA…
ITS	19	3	Healthy	Fungi	Ascomycota	Dothideomycetes	Pleosporales	Phaeosphaeriaceae	Paraphoma	NA	AAGTCGTAACAAGGTTTCCGTAGGTGAACCTGCGGAAGGATCATTACCTTTCAATGCAGCAGAATGGGGATGGTTGAGTTTCTCGCCTCTCTGTTCTGCCTGTATTCTACCCTTGTTTGTCATATACTATTATTTCCTCGGCAGGCTTGCTTGCCGAGTGAAACCAATTATAACCTATTTAATTTTCAATCAGCGTCTGAACAAAATTAATAATTACAACTTTCAACAACGGATCTCTTGGTTCTGGCATCGATGAAGAACGCAGCGAAATGCGATAAGTAGTGTGAATTGCAGAATTCAGTGAATCATCGAATCTTTGAACGCACATTGCGCCCCTTGGTATTCCATGGGGCATGCCTGTTCGAGCGTCATTTGTACCTTCAAGCTTTGCTTGGTGTT…
ITS	19	5	Healthy	Fungi	Basidiomycota	Tremellomycetes	Filobasidiales	Piskurozymaceae	Solicoccozyma	aeria	AAGTCGTAACAAGGTTTCCGTAGGTGAACCTGCGGAAGGATCATTAGTGAATTAAACATGCTTGGTGTCTTCGCTTCGGCAAGGCCCTTGCTTAACTCACATCCCAACACCTGTGAACTGTAAGGCGCATGACTAGGTTCGCCCAAGTCATCGTCTGCCCTTTTTAACAAACAATTAATGTAACAAACGTAGTCTTATTATAACCTAATAAAACTTTCAACAACGGATCTCTTGGCTCTCGCATCGATGAAGAACGCAGCGAAATGCGATAAGTAATGTGAATTGCAGAATTCAGTGAATCATCGAATCTTTGAACGCACCTTGCGCTCTTTGGTATTCCGAAGAGCATGCCTGTTTGAGTGTCATGAAAATATCAACCTTGACTTGGGTTTTGTGCTC…
ITS	19	43	Healthy	Fungi	Ascomycota	NA	NA	NA	NA	NA	AAGTCGTAACAAGGTTTCCGTAGGTGAACCTGCGGAAGGATCATTATCGAGTCAGGGTCCTCTGGGCCCGATCTCCAACCCTTTGTTTATCATACCTTTGTTGCTTTGGCAGACCCGTCCTTCGGGACCGTCGGGGGCGTTCAGTCGCCTCTGGCCAGCGTCTGCCAGTAGCCCAACCAAAATTCTTTGTTACATGTGACGTCTGAACGGTTCCATCAAAATCAAACCAAAACTTTCAACAACGGATCTCTTGGTTCTGGCATCGATGAAGAACGCAGCGAAATGCGATAAGTAATGTGAATTGCAGAATTCAGTGAATCATCGAATCTTTGAACGCACATTGCGCCCCTCGGTATTCCGGGGGGCATACCTGTTCGAGCGTCATTACACCTCTCAAGC…
ITS	19	482	Healthy	Fungi	Ascomycota	Eurotiomycetes	Phaeomoniellales	Phaeomoniellaceae	Phaeomoniella	chlamydospora	AAGTCGTAACAAGGTTTCCGTAGGTGAACCTGCGGAAGGATCATTATCGAGTCAGGGTCCTCTGGGCCCGATCTCCAACCCTTTGTTTATCATACCTTTGTTGCTTTGGCAGACCCGTCCTTCGGGACCGTCGGGGGCGTTCAGTCGCCTCTGGCCAGCGTCTGCCAGTAGCCCAACCAAAATTCTTTGTTACATGTGACGTCTGAACGGTTCCATCAAAATCAAACCAAAACTTTCAACAACGGATCTCTTGGTTCTGGCATCGATGAAGAACGCAGCGAAATGCGATAAGTAATGTGAATTGCAGAATTCAGTGAATCATCGAATCTTTGAACGCACATTGCGCCCTTTGGTATTCCGAAGGGCATGCCTGTTCGAGCGTCATTATCAACCCTCAAG…
ITS	19	18	Healthy	Fungi	Ascomycota	Dothideomycetes	Pleosporales	Amorosiaceae	Angustimassarina	acerina	AAGTCGTAACAAGGTTTCCGTAGGTGAACCTGCGGAAGGATCATTATCGTAGGGCTTTTGTCCTGTCGAGATAGCGTCCTTGCCTATTTTTTGGAGCACCGTTCGTTTCCTCAGCAGGCTTGCCTGCTACTGGGGACCCCTCAAACTCTTTGTAAATACAGTAATCGTCTGAAAAACAAACAAAAAATCAAAACTTTCAACAATGGATCTCTTGGTTCTGGCATCGATGAAGAACGCAGCAAAATGCGATAAGTAGTGTGAATTGCAGAATTCAGTGAATCATCGAATCTTTGAACGCACATTGCGCCCTTTGGTATTCCTTAGGGCATGCCTGTTCGAGCGTCATTTACACCCTCAAGCACAGCTTGGTGTTGGGCGTCTGTCCCGCTTCGGCGCGGA…
ITS	19	3	Healthy	Fungi	Basidiomycota	Malasseziomycetes	Malasseziales	Malasseziaceae	Malassezia	restricta	AAGTCGTAACAAGGTTTCTGTAGGTGAACCTGCAGAAGGATCATTAGTGAAGATTTGGGCAGGCCATACGGACGCCAAAAAGTGTCCCTGGCCGCCTACACCCACTATACATCCACAAACCCGTGTGCACTGTCTTGGAGAAAGGCTTCAGAGAAGTTTTTTGTGGCCTCTCTTGGGGTCTTTCTTCGCTACAAACTCGAATGGTTAGTATGAACGTGGAACTTGGTTGGACCGTCACTGGCCAACAAACTATACACAACTTTCGACAACGGATCTCTTGGTTCTCCCATCGATGAAGAACGCAGCGAAACGCGATAGGTAATGTGAATTGCAGAATTCCGTGAATCATCGAATCTTTGAACGCACCTTGCGCTCTATGGCAATCCGTAGAGCATGCCT…
ITS-28S	19	4	Healthy	Fungi	Ascomycota	Leotiomycetes	Helotiales	Hyaloscyphaceae	NA	NA	AAGTCGTAACAAGGTTTCACTACGGAGACCGTGCAACCCTGCGGGGAGGCAGCGCGACAGTAAATAAAGCTACCGCTTGCAAGTCAGTCTCGACTGGCAACACAATCGAATTGCGGGGACCTCCTAAAGCTCAAGCTACGAAGTTAGCGCCGAAAGGTGCTGATGCAGTTAAAATGCTTGAGATGTTACAATGGACAATCCGCAGCGAAGACCCTACAGCGCAAGCCACGGGTATCGTTCACAGACTAAGTGATTGTGGGTAGGCAACTACTTAAGATATAGTCGAGCCTGAGCCGAAAGGTTGAGGGTGCACTGTCCGTAGGTGAACCTGCGGAAGGATCATTAATAAACCTAGTCGTTCGCGTACATAGGGGCAACCCTCGCGTGATGTCAGCAATA…
ITS-28S	19	165	Healthy	Fungi	Basidiomycota	Agaricomycetes	Hymenochaetales	Hymenochaetaceae	Inonotus	NA	AAGTCGTAACAAGGTTTCCGTAGGTGAACCTGCGGAAGGATCATTAACGAGTTGGAACGTGGAGGTTGATGCTGGTGCATATATAGTGTACATGTGCTCGCCTTCACACTCTTCATCCACTCAACCCCTGTGCACTTTATCAGAGTTAGTAATAGTATTGTGGTGGCAGCCGTTTGTTATTCATTGTTAGAAGCGGGGTAACTACTTTCTAGCAGTAGTAATAATAACAATCTTGGTTCTACTACTATTACTGTGAACACTTTGACTTTTACTTATACAAACACTTTGCTTGTTCTTGTGAATGTGTAATGCTCCTTGTGAGCGAAATACAAATATACAACTTTCAACAACGGATCTCTTGGCTCTCGCATCGATGAAGAACGCAGCGAAATGCGATAA…
ITS-28S	19	111	Healthy	Fungi	Basidiomycota	Agaricomycetes	Hymenochaetales	Hymenochaetaceae	Inonotus	NA	AAGTCGTAACAAGGTTTCCGTAGGTGAACCTGCGGAAGGATCATTAACGAGTTGGAACGTGGAGGTTGATGCTGGTGCATATATAGTGTACATGTGCTCGCCTTCACACTCTTCATCCACTCAACCCCTGTGCACTTTATCAGAGTTAGTAATAGTATTGTGGTGGCAGCCGTTTGTTATTCATTGTTAGAAGCGGGGTAACTCTTTCTAGCAGTAGTAATAATAACAGTCTTGGTTCTACTACTATTACTGTGAACACTTTGACTTTTACTTATACAAACACTTTGCTTGTTCTTGTGAATGTGTAATGCTCCTTGTGAGCGAAATACAAATATACAACTTTCAACAACGGATCTCTTGGCTCTCGCATCGATGAAGAACGCAGCGAAATGCGATAAG…
ITS-28S	19	484	Healthy	Fungi	Ascomycota	NA	NA	NA	NA	NA	AAGTCGTAACAAGGTTTCCGTAGGTGAACCTGCGGAAGGATCATTATCGAGTCAGGGTCCTCTGGGCCCGATCTCCAACCCTTTGTTTATCATACCTTTGTTGCTTTGGCAGACCCGTCCTTCGGGACCGTCGGGGGCGTTCAGTCGCCTCTGGCCAGCGTCTGCCAGTAGCCCAACCAAAATTCTTTGTTACATGTGACGTCTGAACGGTTCCATCAAAATCAAACCAAAACTTTCAACAACGGATCTCTTGGTTCTGGCATCGATGAAGAACGCAGCGAAATGCGATAAGTAATGTGAATTGCAGAATTCAGTGAATCATCGAATCTTTGAACGCACATTGCGCCCTTTGGTATTCCGAAGGGCATGCCTGTTCGAGCGTCATTATCAACCCTCAAG…
ITS	20	9	Healthy	Fungi	Ascomycota	Dothideomycetes	Capnodiales	Cladosporiaceae	Cladosporium	ramotenellum	AAGTCGTAACAAGGTCTCCGTAGGTGAACCTGCGGAGGGATCATTACAAGTGACCCCGGCTACGGCCGGGATGTTCATAACCCTTTGTTGTCCGACTCTGTTGCCTCCGGGGCGACCCTGCCTTCGGGCGGGGGCTCCGGGTGGACACTTCAAACTCTTGCGTAACTTTGCAGTCTGAGTAAACTTAATTAATAAATTAAAACTTTTAACAACGGATCTCTTGGTTCTGGCATCGATGAAGAACGCAGCGAAATGCGATAAGTAATGTGAATTGCAGAATTCAGTGAATCATCGAATCTTTGAACGCACATTGCGCCCCCTGGTATTCCGGGGGGCATGCCTGTTCGAGCGTCATTTCACCACTCAAGCCTCGCTTGGTATTGGGCAACGCGGTCCGCC…
ITS	20	3	Healthy	Fungi	Ascomycota	Dothideomycetes	Pleosporales	Pleosporaceae	Alternaria	alternata	AAGTCGTAACAAGGTCTCCGTAGGTGAACCTGCGGAGGGATCATTACACAAATATGAAGGCGGGCTGGAACCTCTCGGGGTTACAGCCTTGCTGAATTATTCACCCTTGTCTTTTGCGTACTTCTTGTTTCCTTGGTGGGTTCGCCCACCACTAGGACAAACATAAACCTTTTGTAATTGCAATCAGCGTCAGTAACAAATTAATAATTACAACTTTCAACAACGGATCTCTTGGTTCTGGCATCGATGAAGAACGCAGCGAAATGCGATAAGTAGTGTGAATTGCAGAATTCAGTGAATCATCGAATCTTTGAACGCACATTGCGCCCTTTGGTATTCCAAAGGGCATGCCTGTTCGAGCGTCATTTGTACCCTCAAGCTTTGCTTGGTGTTGGGCGT…
ITS	20	12	Healthy	Fungi	Ascomycota	Eurotiomycetes	Phaeomoniellales	Phaeomoniellaceae	Phaeomoniella	chlamydospora	AAGTCGTAACAAGGTCTCCGTAGGTGAACCTGCGGAGGGATCATTACCGAGTGCGGGCCCTCGCGCCCAACCTCCCAACCCTTTGTCGATTCCTATCTGTTGCCTCGGGGGGCGACCCGGACGTCCGTCCGGGAGTCCCCCAGAGGTCCAACCCAACACGCTGCGTCTTTGCGTCGGAGTATTGAAAACAATCAATCAAAACTTTCAACAACGGATCTCTTGGTTCTGGCATCGATGAAGAACGCAGCGAAATGCGATAAGTAATGTGAATTGCAGAATTCAGTGAATCATCGAATCTTTGAACGCACATTGCGCCCTTTGGTATTCCGAAGGGCATGCCTGTTCGAGCGTCATTATCAACCCTCAAGCCCGGCTTGATATTGGGTCCATATCAACTTT…
ITS	20	10	Healthy	Fungi	Ascomycota	Dothideomycetes	Capnodiales	Teratosphaeriaceae	Devriesia	pseudoamericana	AAGTCGTAACAAGGTCTCCGTAGGTGAACCTGCGGAGGGATCATTACCGAGTGCGGGCCCTCGCGCCCAACCTCCCAACCCTTTGTCGATTCCTATCTGTTGCCTCGGGGGGCGACCCGGACGTCCGTCCGGGAGTCCCCCAGAGGTCCAACCCAACACGCTGCGTCTTTGCGTCGGAGTATTGAAAACAATCAATCAAAACTTTCAACAACGGATCTCTTGGTTCTGGCATCGATGAAGAACGCTGCGAAATGCGATAAGTAATGTGAATTGCAGAATTCAGTGAATCATCGAATCTTTGAACGCACATTGCGCCCTTTGGCATTCCGAAGGGCATGCCCGTTCGAGCGTCATTTCACCACTCAAGCCTGGCTTGGTATTGGGCGACGGAGTCCCTCC…
ITS	20	3	Healthy	Fungi	Ascomycota	Dothideomycetes	Capnodiales	Teratosphaeriaceae	Devriesia	pseudoamericana	AAGTCGTAACAAGGTCTCCGTAGGTGAACCTGCGGAGGGATCATTACCGAGTGCGGGCCCTCGCGCCCAACCTCCCAACCCTTTGTCGATTCTTATCTGTTGCCTCGGGGGGCGACCCGGACGTCCGTCCGGGAGTCCCCCAGAGGTCCAACCCAACACGCTGCGTCTTTGCGTCGGAGTATTGAAAACAATCAATCAAAACTTTCAACAACGGATCTCTTGGTTCTGGCATCGATGAAGAACGCAGCGAAATGCGATAAGTAATGTGAATTGCAGAATTCAGTGAATCATCGAATCTTTGAACGCACATTGCGCCCTGTGGTATTCCGCAGGGCATGCCTGTTCGAGCGTCATTATAACCACTCAAGCCGGGCTTGGTATTGGAGTTTGCGGTTCCGC…
ITS	20	40	Healthy	Fungi	Ascomycota	Dothideomycetes	Capnodiales	Teratosphaeriaceae	Devriesia	pseudoamericana	AAGTCGTAACAAGGTCTCCGTAGGTGAACCTGCGGAGGGATCATTACCGAGTGCGGGCCCTCGCGCCCAACCTCCCAACCCTTTGTCGATTCTTATCTGTTGCCTCGGGGGGCGACCCGGACGTCCGTCCGGGAGTCCCCCAGAGGTCCAACCCAACACGCTGCGTCTTTGCGTCGGAGTATTGAAAACAATCAATCAAAACTTTCAACAACGGATCTCTTGGTTCTGGCATCGATGAAGAACGCAGCGAAATGCGATAAGTAATGTGAATTGCAGAATTCAGTGAATCATCGAATCTTTGAACGCACATTGCGCCCTTTGGCATTCCGAAGGGCATGCCCGTTCGAGCGTCATTTCACCACTCAAGCCTGGCTTGGTATTGGGCGACGGAGTTCCTCC…
ITS	20	6	Healthy	Fungi	Ascomycota	Dothideomycetes	Capnodiales	Teratosphaeriaceae	Devriesia	NA	AAGTCGTAACAAGGTCTCCGTAGGTGAACCTGCGGAGGGATCATTACCGAGTGCGGGCCTCCGCGCCCAACCTCCCAACCCTTTGTCGATTAATACCTGTTGCCTCGGGGGGCGACCCGGACGTCGCGCCGGGAGCCCCCCGGAGGTCCAACCGAACACACTGCGTCCTTGCGTCGGAGTATTGAAAACAATCAATCAAAACTTTCAACAACGGATCTCTTGGTTCTGGCATCGATGAAGAACGCAGCGAAATGCGATAAGTAATGTGAATTGCAGAATTCAGTGAATCATCGAATCTTTGAACGCACATTGCGCCCTTTGGCATTCCGAAGGGCATGCCCGTTCGAGCGTCATTACACCACTCGAGCCTGGCTCGGTATTGGGCGGCGGGGACCCCCC…
ITS	20	76	Healthy	Fungi	Ascomycota	Sordariomycetes	Xylariales	Diatrypaceae	Eutypa	NA	AAGTCGTAACAAGGTCTCCGTTGGTGAACCAGCGGAGGGATCATTACAGAGTTACCTAACTCCAAACCCATGTGAACTTACCTATGTTGCCTCGGCGGGGAAGCCTACCCGGTACCTACCCTGTAGCTACCCGGGAGCGAGCTACCCTGTAGCCCGCTGCAGGCCTACCCGCCGGTGGACACTTAAACTCTTGTTTTTTAGTGATTATCTGAGTGTTTATACTTAATAAGTTAAAACTTTCAACAACGGATCTCTTGGTTCTGGCATCGATGAAGAACGCAGCGAAATGCGATAAGTAATGTGAATTGCAGAATTCAGTGAATCATCGAATCTTTGAACGCACATTGCGCCCATTAGTATTCTAGTGGGCATGCCTGTTCGAGCGTCATTTCGACCTTC…
ITS	20	16	Healthy	Fungi	Ascomycota	NA	NA	NA	NA	NA	AAGTCGTAACAAGGTCTCCGTTGGTGAACCAGCGGAGGGATCATTACAGAGTTACCTAACTCCAAACCCATGTGAACTTACCTATGTTGCCTCGGCGGGGAAGCCTACCCGGTACCTACCCTGTAGCTACCCGGGAGCGAGCTACCCTGTAGCCCGCTGCAGGCCTACCCGCCGGTGGACACTTAAACTCTTGTTTTTTAGTGATTATCTGAGTGTTTATACTTAATAAGTTAAAACTTTCAACAACGGATCTCTTGGTTCTGGCATCGATGAAGAACGCAGCGAAATGCGATAAGTAATGTGAATTGCAGAATTCAGTGAATCATCGAATCTTTGAACGCACATTGCGCCCTTTGGTATTCCGAAGGGCATGCCTGTTCGAGCGTCATTATCAACCCT…
ITS	20	77	Healthy	Fungi	Ascomycota	Leotiomycetes	Helotiales	Helotiales_fam_Incertae_sedis	Cadophora	melinii	AAGTCGTAACAAGGTTTCACTGCGGAGACCGTGCAACCCTGCGGGGAGGCAGCGCGACAGTAAATAAAGCTACCGCTTGCAAGTCAGTCTCGACTGGCAACACAATCGAATTGCGGGGACCTCCTAAAGCTCAAGCTACGAAGTTAGCGCCGAAAGGTGCTGATGCAGTTAAAATGCTTGAGATGTTACAATGGACAATCCGCAGCGAAGACCCTACAGCGCAAGCCACGGGTATCGTTCACAGACTAAGTGATTGTGGGTAGGCAACTACTTAAGATATAGTCGAGCCTGAGCCGAAAGGTTGAGGGTGCACTGTCCGTAGGTGAACCTGCGGAAGGATCATTAATAAACCTAGTCGTTCGCGTACATAGGGGCAACCCTCGCGTGATGTCAGCAATA…
ITS	20	6	Healthy	Fungi	Ascomycota	Leotiomycetes	Helotiales	Helotiales_fam_Incertae_sedis	Rhynchosporium	NA	AAGTCGTAACAAGGTTTCACTGCGGAGACCGTGCAACCCTGCGGGGAGGCAGCGCGACAGTAAATAAAGCTACCGCTTGCAAGTCAGTCTCGACTGGCAACACAATCGAATTGCGGGGACCTCCTAAAGCTCAAGCTACGAAGTTAGCGCCGAAAGGTGCTGATGCAGTTAAAATGCTTGAGATGTTACAATGGACAATCCGCAGCGAAGACCCTACAGCGCAAGCCACGGGTATCGTTCACAGACTAAGTGATTGTGGGTAGGCAACTACTTAAGATATAGTCGAGCCTGAGCCGAAAGGTTGAGGGTGCACTGTCCGTAGGTGAACCTGCGGAAGGATCATTAATAAACCTAGTCGTTCGCGTACATAGGGGCAACCCTCGCGTGATGTCAGCAATA…
ITS	20	5	Healthy	Fungi	Ascomycota	Eurotiomycetes	Chaetothyriales	Herpotrichiellaceae	Capronia	pilosella	AAGTCGTAACAAGGTTTCCGTAGGGTATGTTCATAACTCCTTCCCCCTTCTCTTGTAACAATTGCTAACATTTTCTTCTAGTGAACCTGCGGAAGGATCATTATCGAGTTAGGGTCTTCTAGGCCCGACCTCCCAACCCTTTGTTTACCCAACCATTTGTTGCTTCGGCGGGCCCGTCTTTATTGACCGCCGGAGGAGCGTCGAGAGACGCCCTCTGGCCCGCGCCCGCCGATGGCCTACACTTAAACTCTGAATAAACATGCCTATGTCTAAGTCATTGATTAAATAAATTAAAACTTTCAACAACGGATCTCTTGGTTCTGGCATCGATGAAGAACGCAGCGAAATGCGATAAGTAATGCGAATTGCAGAATTCCAGTGAGTCATCGAATCTTTGAA…
ITS	20	7	Healthy	Fungi	Ascomycota	Eurotiomycetes	Chaetothyriales	Herpotrichiellaceae	NA	NA	AAGTCGTAACAAGGTTTCCGTAGGTAAGTCAAAACAACACTCCGGTCTTGTGTTTCTCTACGACAGCTCGCTAACATTCTTTTCTAGGTGAACCTGCGGAAGGATCATTAATGAGTTAGGGTCTTCTAGGCCCGACCTCCCAACCCTTTGTGTATTTGACCATCGTTGCTTCGGCGAGCCCGTCCCTCACGGGACCGCCGGGGGGCCTCTCAAAGGCTCTCTGGTCCGCGCTCGCCGGTGGCCAACCTTTAATTCTTTATTAAACGTGTCTTATCTGAGTACCATATTATAAATAGAAGCAAAACTTTCAACAACGGATCTCTTGGTTCTGGCATCGATGAAGAACGCAGCGAAATGCGATAAGTAATGCGAATTGCAGAATTCCAGTGAGTCATCGAA…
ITS	20	12	Healthy	Fungi	Ascomycota	Lecanoromycetes	Caliciales	Physciaceae	Physcia	stellaris	AAGTCGTAACAAGGTTTCCGTAGGTACAAATAGGTTTGCCTGCCGAAACCTCCCGCAACGACGTTAAAAAACTGCGCGGTCTGCGCCCTATTGGCGTGGGCAACACCGTTTAAGTGCTGAGAATGCCCGGCGAGAGCCCCGCACAACCAGCAGCCAGCAGTTACTGCCTGGTCCACAGATCAATCGACGGTGACCGTTATCGGTTAAGTTATGACCGGTCCAGAGCCCCAACGGGCCCTGGAGCCATGGAACCTGCGGAAGGATCATTACCGAGAGACGGGGTCTAACCGGCCTCAACTCTTCATCCGTGTCTACATACCAATGTTGCTTTGGCGAGCCTCGGGCTTGTTCCGGGGAGTTCACGCTCCTTCGCCCGCCAAAGGCCCATATAAAACCTGT…
ITS	20	9	Healthy	Fungi	Ascomycota	Eurotiomycetes	Chaetothyriales	Herpotrichiellaceae	Exophiala	moniliae	AAGTCGTAACAAGGTTTCCGTAGGTGAACCTGCGGAAGGATCATTAAAGAGTAAGGGTCTTCTAGGCCCGACCTCCCAACCCTTTGTTTACCAAACCATTGTTGCTTCGGCGGGCCCGTCCTAGGACCGCCGGAAGACCGTCAAAACGTCCTCTGGCCCGCGCCCGTCGATGGCCCTTATTATTAAACTCTGAACCAAACGTGTCCTGTCTGAGTGATTATTATCAAAAATTAAAGCAAAACTTTCAACAACGGATCTCTTGGTTCTGGCATCGATGAAGAACGCAGCGAAATGCGATAAGTAATGCGAATTGCAGAATTCCAGTGAGTCATCGAATCTTTGAACGCACATTGCGCCCTTTGGTATTCCGAAGGGCATGCCTGTTCGAGCGTCATTATC…
ITS	20	4	Healthy	Fungi	Basidiomycota	Microbotryomycetes	Microbotryomycetes_ord_Incertae_sedis	Microbotryomycetes_fam_Incertae_sedis	Colacogloea	eucalyptica	AAGTCGTAACAAGGTTTCCGTAGGTGAACCTGCGGAAGGATCATTAATGAATTTGGGTACTCTTAATTGAGGCCCGACCTTCATCCTTCTACCCTGTGCACTATTTTTGATTAGTCTCGGTTGTAATGACCTGAGTACTGATTATCATTTTTAAACTCTACAAGTCAAAGAATGTATCAAATACAAAACAAAATAAAACTTTCAACAACGGATCTCTTGGCTCTCGCATCGATGAAGAACGCAGCGAAATGTGATAAGTAATGTGAATTGCAGAATTCAGTGAATCATCGAATCTTTGAACGCACCTTGCGCTCGCTGGTATTCCGGCGAGCATGCCTGTTTGAGTGTCATGAACTCTTCAACCCTCCAGTTCCTTGTTGAACTGCGAGGTGCTTGGAT…
ITS	20	41	Healthy	Fungi	Ascomycota	Saccharomycetes	Saccharomycetales	NA	NA	NA	AAGTCGTAACAAGGTTTCCGTAGGTGAACCTGCGGAAGGATCATTAATTGATTTTCCAATTACTGTGCAACGTTTTTATGTGGGCGGCTTTGGTCGCCCGATTTTTTTTTTTTTCTCATTTCTCGTATGAATGTCATTACCAACACAAAACTTTCAACAACGGATCTCTTGGCTCTCGCATCGATGAAGAACGCAGCAAAGTGCGATACGCGATGTGAATTGCAGATTCGTGAATCATCGATTTTTGAACGCAGATGGCGCCTCTTGGTATTCCGAGAGGCATGCCTGTTTGAGTGTCATTTGATTAGGGATTTCCCGTCTTGCGCGCCCCCCCGGCGTGCCAAATTGATTTGTTTAATAGTGATAACACACACACACCAAATCCGACCTCAAACTGGC…
ITS	20	32	Healthy	Fungi	Ascomycota	Lecanoromycetes	Lecanorales	Ramalinaceae	Bacidia	neosquamulosa	AAGTCGTAACAAGGTTTCCGTAGGTGAACCTGCGGAAGGATCATTACAGAGAGGAGCTTCGCGCTCCAGGGGGTTCGCCTCCGCCTCTCAACCCTGTGTAAATCATACCTTTGTTGCTTTGGCGGGCCTTGGGGTCATGCTCATGCCGGGCTTTTGCCTGGCGAGTGCTCGCCGGAAGCCTACCAAAACTCGTTTAATTTATGCTGTCAGAGTCTAAACACAAATAAAGCAAAACTTTCAACAACGGATCTCTTGGTTCTGGCATCGATGAAGAACGCAGCGAAATGCGATAAGTAATGTGAATTGCAGAATTCAGTGAATCATCGAATCTTTGAACGCACATTGCGCCCCTCGGTATTCCGGGGGGCATACCTGTTCGAGCGTCATTACACCTCTCAA…
ITS	20	42	Healthy	Fungi	Ascomycota	Dothideomycetes	Pleosporales	NA	NA	NA	AAGTCGTAACAAGGTTTCCGTAGGTGAACCTGCGGAAGGATCATTACCATTTGCTCACGGGTGCAGTCTTGGGAAACCTGGCGGCCCCGAGCTTACCATCCCTGCTTATCCACACCTCATGTTACCTTCGGCAGGGCAACCTGCCGCTGGACAACTCCAAACCCACTGTATCCAGTATCCACCTTCTGAGCATTTGAATTATCACAACTTTCAACAACGGATCTCTTGGCTCTGGCATCGATGAAGAACGCAGCGAAATGCGATAAGTAGTGTGAATTGCAGGCTTTAGTGAATCATCGAATCTTTGAACGCACATTGCGCCCTTTGGTATTCCACTGGGCATGCCTGTTCGAGCGTCATCTACACCTTCGAGCCCTGCTCGGTGTTGGGTGTCTGTCT…
ITS	20	5	Healthy	Fungi	Ascomycota	Eurotiomycetes	Phaeomoniellales	Phaeomoniellaceae	Phaeomoniella	chlamydospora	AAGTCGTAACAAGGTTTCCGTAGGTGAACCTGCGGAAGGATCATTACCATTTGCTCACGGGTGCAGTCTTGGGAAACCTGGCGGCCCCGAGCTTACCATCCCTGCTTATCCACACCTCATGTTACCTTCGGCAGGGCAACCTGCCGCTGGACAACTCCAAACCCACTGTATCCAGTATCCACCTTCTGAGCATTTGAATTATCACAACTTTCAACAACGGATCTCTTGGCTCTGGCATCGATGAAGAACGCAGCGAAATGCGATAAGTAGTGTGAATTGCAGGCTTTAGTGAATCATCGAATCTTTGAACGCACATTGCGCCCTTTGGTATTCCGAAGGGCATGCCTGTTCGAGCGTCATTATCAACCCTCAAGCCCGGCTTGATATTGGGTCCATATC…
ITS	20	16	Healthy	Fungi	Ascomycota	Eurotiomycetes	Phaeomoniellales	Phaeomoniellaceae	Phaeomoniella	chlamydospora	AAGTCGTAACAAGGTTTCCGTAGGTGAACCTGCGGAAGGATCATTACCGAGTTAGGGTCCTCTAGGGCTCGACCTCCTACCCTTTGTCTACCTTATCTTTTGTTGCTTCGGCGGACCCGTCCCTCAAGGGACCGCCGGAGAGCTCACGCTCTCTGGCCCGCGTCCGCCGGTGGCCCACAACCAAAACTCTTGTTTAAACGTGTCGTCTAAGTACAAAAACAAATAAGTAAAAACTTTCAACAACGGATCTCTTGGTTCTGGCATCGATGAAGAACGCAGCGAAATGCGATAAGTAATGCGAATTGCAGAATCCGTGAGTCATCGAATCTTTGAACGCACATTGCGCCCTTTGGTATTCCGAAGGGCATGCCTGTTCGAGCGTCATTATCAACCCTCAAG…
ITS	20	27	Healthy	Fungi	Ascomycota	Eurotiomycetes	Chaetothyriales	Herpotrichiellaceae	Rhinocladiella	NA	AAGTCGTAACAAGGTTTCCGTAGGTGAACCTGCGGAAGGATCATTACCGAGTTAGGGTCCTCTAGGGCTCGACCTCCTACCCTTTGTCTACCTTATCTTTTGTTGCTTCGGCGGACCCGTCCCTCAAGGGACCGCCGGAGAGCTCACGCTCTCTGGCCCGCGTCCGCCGGTGGCCCACAACCAAAACTCTTGTTTAAACGTGTCGTCTAAGTACAAAAACAAATAAGTAAAAACTTTCAACAACGGATCTCTTGGTTCTGGCATCGATGAAGAACGCAGCGAAATGCGATAAGTAATGCGAATTGCAGAATCCGTGAGTCATCGAATCTTTGAACGCACATTGCGCCCTTTGGTATTCCGAAGGGCATGCCTGTTCGAGCGTCATTATCACCTCTCAAG…
ITS	20	20	Healthy	Fungi	Ascomycota	Eurotiomycetes	Chaetothyriales	Herpotrichiellaceae	Rhinocladiella	NA	AAGTCGTAACAAGGTTTCCGTAGGTGAACCTGCGGAAGGATCATTACCGAGTTAGGGTCCTCTGGGCTCGACCTCCTACCCTTTGTCTACCATACCTTTTGTTGCTTCGGCGGATCCGTCCCTTTGGGGACCGCCGGAGGGTTTACCCCCTCTGGCCCGCGTCCGCCGGTGGCCCACAACCAAAACTCTTGTTTAAACGTGTCGTCTAAGTACAAAAACAAATAAGTAAAAACTTTCAACAACGGATCTCTTGGTTCTGGCATCGATGAAGAACGCAGCGAAATGCGATAAGTAATGCGAATTGCAGAATCCGTGAGTCATCGAATCTTTGAACGCACATTGCGCCCTTTGGTATTCCGAAGGGCATGCCTGTTCGAGCGTCATTATCACCCCTCAAGC…
ITS	20	8	Healthy	Fungi	Ascomycota	Eurotiomycetes	Chaetothyriales	Herpotrichiellaceae	Rhinocladiella	NA	AAGTCGTAACAAGGTTTCCGTAGGTGAACCTGCGGAAGGATCATTACCGAGTTAGGGTCCTCTGGGCTCGACCTCCTACCCTTTGTCTACCTTACCTTTTGTTGCTTCGGCGGATCCGTCCCCTAGGGGACCGCCGGAGGGTTTTACCCCCCCCTCTGGCCCGCGTCCGCCGGTGGCCCACAACCAAAACTCTTGTTTAAACGTGTCGTCTAAGTACAAAAATAAATAAGTAAAAACTTTCAACAACGGATCTCTTGGTTCTGGCATCGATGAAGAACGCAGCGAAATGCGATAAGTAATGCGAATTGCAGAATCCGTGAGTCATCGAATCTTTGAACGCACATTGCGCCCTTTGGTATTCCGAAGGGCATGCCTGTTCGAGCGTCATTATCACCCCTC…
ITS	20	28	Healthy	Fungi	Ascomycota	Eurotiomycetes	Chaetothyriales	Herpotrichiellaceae	Rhinocladiella	NA	AAGTCGTAACAAGGTTTCCGTAGGTGAACCTGCGGAAGGATCATTACCGAGTTAGGGTCCTCTGGGCTCGACCTCCTACCCTTTGTCTACCTTACCTTTTGTTGCTTCGGCGGATCCGTCCCCTAGGGGACCGCCGGGGGGCTTTACACCCCTCTGGCCCGCGTCCGCCGGTGGCCTACAACCAAAAACTCTTGTTTAAACGTGTCGTCTAAGTACAAAAAACAAATAAGTAAAAACTTTCAACAACGGATCTCTTGGTTCTGGCATCGATGAAGAACGCAGCGAAATGCGATAAGTAATGCGAATTGCAGAATCCGTGAGTCATCGAATCTTTGAACGCACATTGCGCCCTTTGGTATTCCGAAGGGCATGCCTGTTCGAGCGTCATTATCACCCCTC…
ITS	20	30	Healthy	Fungi	Ascomycota	Eurotiomycetes	Chaetothyriales	Herpotrichiellaceae	Rhinocladiella	NA	AAGTCGTAACAAGGTTTCCGTAGGTGAACCTGCGGAAGGATCATTACCGAGTTAGGGTCCTCTGGGCTCGACCTCCTACCCTTTGTCTACCTTACCTTTTGTTGCTTCGGCGGATCCGTCCCTTAGGGGACCGCCGGAGGGGTTTATCCCCCTCTGGCCCGCGTCCGCCGGTGGCCCACAACCAAAACTCTTGTTTAAACGTGTCGTCTAAGTACAAAAACAAATAAGTAAAAACTTTCAACAACGGATCTCTTGGTTCTGGCATCGATGAAGAACGCAGCGAAATGCGATAAGTAATGCGAATTGCAGAATCCGTGAGTCATCGAATCTTTGAACGCACATTGCGCCCTTTGGTATTCCGAAGGGCATGCCTGTTCGAGCGTCATTATCACCCCTCAA…
ITS	20	13	Healthy	Fungi	Ascomycota	Dothideomycetes	Pleosporales	Pleosporales_fam_Incertae_sedis	Nigrograna	NA	AAGTCGTAACAAGGTTTCCGTAGGTGAACCTGCGGAAGGATCATTACCGTTGGAGTTCGCTCCATCTGGGATAGAACCCTTGAATTTGAGTACCTTTTCGTTTCCTCGGTGGGCTCGCCCGCCGGTGGACAACCAAAACTCTTTGTAATAGCAGTATCTTCTGAAAAAAACAAATAGTCAAAACTTTCAACAACGGATCTCTTGGTTCTGGCATCGATGAAGAACGCAGCGAAATGCGATAAGTAGTGTGAATTGCAGAATTCAGTGAATCATCGAATCTTTGAACGCACATTGCGCCCTTCGGTATTCCGTTGGGCATGCCTGTTCGAGCGTCATTAGAAACTTCAAGCTCAGCTTGGTGTTGGGTGCTTGTCCGCCGCCCGCGGCGGACTCACCTCA…
ITS	20	2	Healthy	Fungi	Basidiomycota	Microbotryomycetes	Sporidiobolales	Sporidiobolaceae	Rhodotorula	babjevae	AAGTCGTAACAAGGTTTCCGTAGGTGAACCTGCGGAAGGATCATTAGTGAATCTAGGACGTCCAACTTAACTTGGAGTCCGAACTCTCACTTTCTAACCCTGTGCATCTGTTAATTGGAATAGTAGCTCTTCGGAGTGAACCACCATTCACTTATAAAACACAAAGTCTATGAATGTATACAAATTTATAACAAAACAAAACTTTCAACAACGGATCTCTTGGCTCTCGCATCGATGAAGAACGCAGCGAAATGCGATACGTAATGTGAATTGCAGAATTCAGTGAATCATCGAATCTTTGAACGCACCTTGCGCTCCTTGGTATTCCGAGGAGCATGCCTGTTTGAGTGTCATGAAATCTTCAACCCACCTCTTTCTTAGTGAATCTGGTGGTGCTTG…
ITS	20	6	Healthy	Fungi	Ascomycota	Eurotiomycetes	Chaetothyriales	Herpotrichiellaceae	Capronia	pulcherrima	AAGTCGTAACAAGGTTTCCGTAGGTGAACCTGCGGAAGGATCATTATCGAGTCAGGGTCCTCTGGGCCCGATCTCCAACCCTTTGTTTATCATACCTTTGTTGCTTTGGCAGACCCGTCCTTCGGGACCGTCGGGGGCGTTCAGTCGCCTCTGGCCAGCGTCTGCCAGTAGCCCAACCAAAATTCTTTGTTACATGTGACGTCTGAACGGTTCCATCAAAATCAAACCAAAACTTTCAACAACGGATCTCTTGGTTCTGGCATCGATGAAGAACGCAGCGAAATGCGATAAGTAATGCGAATTGCAGAATTCCAGTGAGTCATCGAATCTTTGAACGCACATTGCGCCCTTTGGTATTCCGAAGGGCATGCCTGTTCGAGCGTCATTATCACCCCTCAA…
ITS	20	9	Healthy	Fungi	Ascomycota	Eurotiomycetes	Phaeomoniellales	Phaeomoniellaceae	Phaeomoniella	chlamydospora	AAGTCGTAACAAGGTTTCCGTAGGTGAACCTGCGGAAGGATCATTATCGAGTCAGGGTCCTCTGGGCCCGATCTCCAACCCTTTGTTTATCATACCTTTGTTGCTTTGGCAGACCCGTCCTTCGGGACCGTCGGGGGCGTTCAGTCGCCTCTGGCCAGCGTCTGCCAGTAGCCCAACCAAAATTCTTTGTTACATGTGACGTCTGAACGGTTCCATCAAAATCAAACCAAAACTTTCAACAACGGATCTCTTGGTTCTGGCATCGATGAAGAACGCAGCGAAATGCGATAAGTAATGTGAATTGCAGAATTCAGTGAATCATCGAATCTTTGAACGCACATTGCGCCCATTAGTATTCTAGTGGGCATGCCTGTTCGAGCGTCATTTCGACCTTCAAGC…
ITS	20	10	Healthy	Fungi	Ascomycota	NA	NA	NA	NA	NA	AAGTCGTAACAAGGTTTCCGTAGGTGAACCTGCGGAAGGATCATTATCGAGTCAGGGTCCTCTGGGCCCGATCTCCAACCCTTTGTTTATCATACCTTTGTTGCTTTGGCAGACCCGTCCTTCGGGACCGTCGGGGGCGTTCAGTCGCCTCTGGCCAGCGTCTGCCAGTAGCCCAACCAAAATTCTTTGTTACATGTGACGTCTGAACGGTTCCATCAAAATCAAACCAAAACTTTCAACAACGGATCTCTTGGTTCTGGCATCGATGAAGAACGCAGCGAAATGCGATAAGTAATGTGAATTGCAGAATTCAGTGAATCATCGAATCTTTGAACGCACATTGCGCCCCTCGGTATTCCGGGGGGCATACCTGTTCGAGCGTCATTACACCTCTCAAGC…
ITS	20	137	Healthy	Fungi	Ascomycota	Eurotiomycetes	Phaeomoniellales	Phaeomoniellaceae	Phaeomoniella	chlamydospora	AAGTCGTAACAAGGTTTCCGTAGGTGAACCTGCGGAAGGATCATTATCGAGTCAGGGTCCTCTGGGCCCGATCTCCAACCCTTTGTTTATCATACCTTTGTTGCTTTGGCAGACCCGTCCTTCGGGACCGTCGGGGGCGTTCAGTCGCCTCTGGCCAGCGTCTGCCAGTAGCCCAACCAAAATTCTTTGTTACATGTGACGTCTGAACGGTTCCATCAAAATCAAACCAAAACTTTCAACAACGGATCTCTTGGTTCTGGCATCGATGAAGAACGCAGCGAAATGCGATAAGTAATGTGAATTGCAGAATTCAGTGAATCATCGAATCTTTGAACGCACATTGCGCCCTGTGGTATTCCGCAGGGCATGCCTGTTCGAGCGTCATTATAACCACTCAAG…
ITS	20	4	Healthy	Fungi	Ascomycota	Eurotiomycetes	Phaeomoniellales	Phaeomoniellaceae	Phaeomoniella	chlamydospora	AAGTCGTAACAAGGTTTCCGTAGGTGAACCTGCGGAAGGATCATTATCGAGTCAGGGTCCTCTGGGCCCGATCTCCAACCCTTTGTTTATCATACCTTTGTTGCTTTGGCAGACCCGTCCTTCGGGACCGTCGGGGGCGTTCAGTCGCCTCTGGCCAGCGTCTGCCAGTAGCCCAACCAAAATTCTTTGTTACATGTGACGTCTGAACGGTTCCATCAAAATCAAACCAAAACTTTCAACAACGGATCTCTTGGTTCTGGCATCGATGAAGAACGCAGCGAAATGCGATAAGTAATGTGAATTGCAGAATTCAGTGAATCATCGAATCTTTGAACGCACATTGCGCCCTTCGGTATTCCGTTGGGCATGCCTGTTCGAGCGTCATTAGAAACTTCAAGC…
ITS	20	12	Healthy	Fungi	Ascomycota	Eurotiomycetes	Phaeomoniellales	Phaeomoniellaceae	Phaeomoniella	chlamydospora	AAGTCGTAACAAGGTTTCCGTAGGTGAACCTGCGGAAGGATCATTATCGAGTCAGGGTCCTCTGGGCCCGATCTCCAACCCTTTGTTTATCATACCTTTGTTGCTTTGGCAGACCCGTCCTTCGGGACCGTCGGGGGCGTTCAGTCGCCTCTGGCCAGCGTCTGCCAGTAGCCCAACCAAAATTCTTTGTTACATGTGACGTCTGAACGGTTCCATCAAAATCAAACCAAAACTTTCAACAACGGATCTCTTGGTTCTGGCATCGATGAAGAACGCAGCGAAATGCGATAAGTAATGTGAATTGCAGAATTCAGTGAATCATCGAATCTTTGAACGCACATTGCGCCCTTTGGCATTCCGAAGGGCATGCCCGTTCGAGCGTCATTTCACCACTCAAGC…
ITS	20	10	Healthy	Fungi	Ascomycota	Eurotiomycetes	Phaeomoniellales	Phaeomoniellaceae	Phaeomoniella	chlamydospora	AAGTCGTAACAAGGTTTCCGTAGGTGAACCTGCGGAAGGATCATTATCGAGTCAGGGTCCTCTGGGCCCGATCTCCAACCCTTTGTTTATCATACCTTTGTTGCTTTGGCAGACCCGTCCTTCGGGACCGTCGGGGGCGTTCAGTCGCCTCTGGCCAGCGTCTGCCAGTAGCCCAACCAAAATTCTTTGTTACATGTGACGTCTGAACGGTTCCATCAAAATCAAACCAAAACTTTCAACAACGGATCTCTTGGTTCTGGCATCGATGAAGAACGCAGCGAAATGCGATAAGTAATGTGAATTGCAGAATTCAGTGAATCATCGAATCTTTGAACGCACATTGCGCCCTTTGGTATTCCACTGGGCATGCCTGTTCGAGCGTCATCTACACCTTCGAGC…
ITS	20	10	Healthy	Fungi	Ascomycota	Eurotiomycetes	Phaeomoniellales	Phaeomoniellaceae	Phaeomoniella	chlamydospora	AAGTCGTAACAAGGTTTCCGTAGGTGAACCTGCGGAAGGATCATTATCGAGTCAGGGTCCTCTGGGCCCGATCTCCAACCCTTTGTTTATCATACCTTTGTTGCTTTGGCAGACCCGTCCTTCGGGACCGTCGGGGGCGTTCAGTCGCCTCTGGCCAGCGTCTGCCAGTAGCCCAACCAAAATTCTTTGTTACATGTGACGTCTGAACGGTTCCATCAAAATCAAACCAAAACTTTCAACAACGGATCTCTTGGTTCTGGCATCGATGAAGAACGCAGCGAAATGCGATAAGTAATGTGAATTGCAGAATTCAGTGAATCATCGAATCTTTGAACGCACATTGCGCCCTTTGGTATTCCGAAGGGCATGCCTGTTCGAGCGTCATTATAACCACTCAAG…
ITS	20	2959	Healthy	Fungi	Ascomycota	Eurotiomycetes	Phaeomoniellales	Phaeomoniellaceae	Phaeomoniella	chlamydospora	AAGTCGTAACAAGGTTTCCGTAGGTGAACCTGCGGAAGGATCATTATCGAGTCAGGGTCCTCTGGGCCCGATCTCCAACCCTTTGTTTATCATACCTTTGTTGCTTTGGCAGACCCGTCCTTCGGGACCGTCGGGGGCGTTCAGTCGCCTCTGGCCAGCGTCTGCCAGTAGCCCAACCAAAATTCTTTGTTACATGTGACGTCTGAACGGTTCCATCAAAATCAAACCAAAACTTTCAACAACGGATCTCTTGGTTCTGGCATCGATGAAGAACGCAGCGAAATGCGATAAGTAATGTGAATTGCAGAATTCAGTGAATCATCGAATCTTTGAACGCACATTGCGCCCTTTGGTATTCCGAAGGGCATGCCTGTTCGAGCGTCATTATCAACCCTCAAG…
ITS	20	435	Healthy	Fungi	Ascomycota	Eurotiomycetes	Phaeomoniellales	Phaeomoniellaceae	Phaeomoniella	chlamydospora	AAGTCGTAACAAGGTTTCCGTAGGTGAACCTGCGGAAGGATCATTATCGAGTCAGGGTCCTCTGGGCCCGATCTCCAACCCTTTGTTTATCATACCTTTGTTGCTTTGGCAGACCCGTCCTTCGGGACCGTCGGGGGCGTTCAGTCGCCTCTGGCCAGCGTCTGCCAGTAGCCCAACCAAAATTCTTTGTTACATGTGACGTCTGAACGGTTCCATCAAAATCAAACCAAAACTTTCAACAACGGATCTCTTGGTTCTGGCATCGATGAAGAACGCAGCGAAATGCGATAAGTAATGTGAATTGCAGAATTCAGTGAATCATCGAATCTTTGAACGCACATTGCGCCCTTTGGTATTCCGAAGGGCATGCCTGTTCGAGCGTCATTATCAACCCTCAAG…
ITS	20	59	Healthy	Fungi	Ascomycota	Eurotiomycetes	Phaeomoniellales	Phaeomoniellaceae	Phaeomoniella	chlamydospora	AAGTCGTAACAAGGTTTCCGTAGGTGAACCTGCGGAAGGATCATTATCGAGTCAGGGTCCTCTGGGCCCGATCTCCAACCCTTTGTTTATCATACCTTTGTTGCTTTGGCAGACCCGTCCTTCGGGACCGTCGGGGGCGTTCAGTCGCCTCTGGCCAGCGTCTGCCAGTAGCCCAACCAAAATTCTTTGTTACATGTGACGTCTGAACGGTTCCATCAAAATCAAACCAAAACTTTCAACAACGGATCTCTTGGTTCTGGCATCGATGAAGAACGCAGCGAAATGCGATAAGTAATGTGAATTGCAGAATTCAGTGAATCATCGAATCTTTGAACGCACATTGCGCCCTTTGGTATTCCGAAGGGCATGCCTGTTCGAGCGTCATTATCAACCCTCAAG…
ITS	20	1224	Healthy	Fungi	Ascomycota	Eurotiomycetes	Phaeomoniellales	Phaeomoniellaceae	Phaeomoniella	chlamydospora	AAGTCGTAACAAGGTTTCCGTAGGTGAACCTGCGGAAGGATCATTATCGAGTCAGGGTCCTCTGGGCCCGATCTCCAACCCTTTGTTTATCATACCTTTGTTGCTTTGGCAGACCCGTCCTTCGGGACCGTCGGGGGCGTTCAGTCGCCTCTGGCCAGCGTCTGCCAGTAGCCCAACCAAAATTCTTTGTTACATGTGACGTCTGAACGGTTCCATCAAAATCAAACCAAAACTTTCAACAACGGATCTCTTGGTTCTGGCATCGATGAAGAACGCAGCGAAATGCGATAAGTAATGTGAATTGCAGAATTCAGTGAATCATCGAATCTTTGAACGCACATTGCGCCCTTTGGTATTCCGAAGGGCATGCCTGTTCGAGCGTCATTATCAACCCTCAAG…
ITS	20	3	Healthy	Fungi	Ascomycota	Eurotiomycetes	Phaeomoniellales	Phaeomoniellaceae	Phaeomoniella	chlamydospora	AAGTCGTAACAAGGTTTCCGTAGGTGAACCTGCGGAAGGATCATTATCGAGTCAGGGTCCTCTGGGCCCGATCTCCAACCCTTTGTTTATCATACCTTTGTTGCTTTGGCAGACCCGTCCTTCGGGACCGTCGGGGGCGTTCAGTCGCCTCTGGCCAGCGTCTGCCAGTAGCCCAACCAAAATTCTTTGTTACATGTGACGTCTGAACGGTTCCATCAAAATCAAACCAAAACTTTCAACAACGGATCTCTTGGTTCTGGCATCGATGAAGAACGCAGCGAAATGCGATAAGTAATGTGAATTGCAGAATTCAGTGAATCATCGAATCTTTGAACGCACATTGCGCCCTTTGGTATTCCGAAGGGCATGCCTGTTCGAGCGTCATTATCACCCCTCAAA…
ITS	20	13	Healthy	Fungi	Ascomycota	Eurotiomycetes	Phaeomoniellales	Phaeomoniellaceae	Phaeomoniella	chlamydospora	AAGTCGTAACAAGGTTTCCGTAGGTGAACCTGCGGAAGGATCATTATCGAGTCAGGGTCCTCTGGGCCCGATCTCCAACCCTTTGTTTATCATACCTTTGTTGCTTTGGCAGACCCGTCCTTCGGGACCGTCGGGGGCGTTCAGTCGCCTCTGGCCAGCGTCTGCCAGTAGCCCAACCAAAATTCTTTGTTACATGTGACGTCTGAACGGTTCCATCAAAATCAAACCAAAACTTTCAACAACGGATCTCTTGGTTCTGGCATCGATGAAGAACGCAGCGAAATGCGATAAGTAATGTGAATTGCAGAATTCAGTGAATCATCGAATCTTTGAACGCACATTGCGCCCTTTGGTATTCCGAAGGGCATGCCTGTTCGAGCGTCATTATCACCCCTCAAG…
ITS	20	7	Healthy	Fungi	Ascomycota	Eurotiomycetes	Phaeomoniellales	Phaeomoniellaceae	Phaeomoniella	chlamydospora	AAGTCGTAACAAGGTTTCCGTAGGTGAACCTGCGGAAGGATCATTATCGAGTCAGGGTCCTCTGGGCCCGATCTCCAACCCTTTGTTTATCATACCTTTGTTGCTTTGGCAGACCCGTCCTTCGGGACCGTCGGGGGCGTTCAGTCGCCTCTGGCCAGCGTCTGCCAGTAGCCCAACCAAAATTCTTTGTTACATGTGACGTCTGAACGGTTCCATCAAAATCAAACCAAAACTTTCAACAACGGATCTCTTGGTTCTGGCATCGATGAAGAACGCAGCGAAATGCGATAAGTAATGTGAATTGCAGAATTCAGTGAATCATCGAATCTTTGAACGCACATTGCGCCCTTTGGTATTCCGAAGGGCATGCCTGTTCGAGCGTCATTATCACCTCTCAAG…
ITS	20	4	Healthy	Fungi	Ascomycota	Dothideomycetes	Pleosporales	Amorosiaceae	Angustimassarina	NA	AAGTCGTAACAAGGTTTCCGTAGGTGAACCTGCGGAAGGATCATTATCGTAGGGCTTTTGTCCTGTCGAGATAGCGTCCTTGCCTATTTTTTGGAGCACCGTTCGTTTCCTCAGCAGGCTTGCCTGCTACTGGGGACCCCTCAAACGCTTTGTAAATACAGTAATCGTCTGAAAAACAAACAAAAAATCAAAACTTTCAACAATGGATCTCTTGGTTCTGGCATCGATGAAGAACGCAGCAAAATGCGATAAGTAGTGTGAATTGCAGAATTCAGTGAATCATCGAATCTTTGAACGCACATTGCGCCCTTTGGTATTCCTTAGGGCATGCCTGTTCGAGCGTCATTTACACCCTCAAGCACAGCTTGGTGTTGGGCGTCTGTCCCGCTTCGGCGCGGA…
ITS	20	8	Healthy	Fungi	Basidiomycota	Malasseziomycetes	Malasseziales	Malasseziaceae	Malassezia	sympodialis	AAGTCGTAACAAGGTTTCTGTAGGTGAACCTGCAGAAGGATCATTAGTGAAAGTTTCGGGCCTGCCATACGGACGCAAACACGTCTCTGGCGCCCATCACTATATCCATACCAACCCCTGTGCACTGTGATGACGAATGTCATCGAACAAAAAAAACTCGTATGGTTGAATGTACGTGAAATTGTAGGTATAGCCTACGAACTATACACAACTTTCGACAACGGATCTCTTGGTTCTCCCATCGATGAAGAACGCAGCGAAACGCGATAGGTAATGTGAATTGCAGAATTCCGTGAATCATCGAATCTTTGAACGCACCTTGCGCTCCATGGTATTCCGTGGAGCATGCCTGTTTGAGTGCCGCGAATTCTCCCTCCCCTTACGGTGGCCGAAAGGCCG…
ITS	20	11	Healthy	Fungi	Basidiomycota	Malasseziomycetes	Malasseziales	Malasseziaceae	Malassezia	restricta	AAGTCGTAACAAGGTTTCTGTAGGTGAACCTGCAGAAGGATCATTAGTGAAGATTTGGGCAGGCCATACGGACGCCAAAAAGTGTCCCTGGCCGCCTACACCCACTATACATCCACAAACCCGTGTGCACTGTCTTGGAGAAAGGCTTCAGAGAAGTTTTTTGTGGCCTCTCTTGGGGTCTTTCTTCGCTACAAACTCGAATGGTTAGTATGAACGTGGAACTTGGTTGGACCGTCACTGGCCAACAAACTATACACAACTTTCGACAACGGATCTCTTGGTTCTCCCATCGATGAAGAACGCAGCGAAACGCGATAGGTAATGTGAATTGCAGAATTCCGTGAATCATCGAATCTTTGAACGCACCTTGCGCTCTATGGCAATCCGTAGAGCATGCCT…
ITS	20	6	Healthy	Fungi	Ascomycota	Dothideomycetes	NA	NA	NA	NA	AAGTCGTAACAAGGTTTCTTTGGAACACAAGTAACTGGGAAGATCCTTCCGCAGTGTGCACTTGCCGAAGCCTTTGCAACCCCGCAAGGGGTCTGCTCCGCGACTCTAAAGAAGAGAGCAGCGTCCATTGACGTGCAAGTCAGTCTCGTACTGGCGACACTTTCGAATTGCGGGGATACCCTAAAGCTCTTCACTACCAAGCCCGCTGAGAAATCGGCTGGTGGCCCATGTCCGTCATGGGGTAAGGTAATAACGTGAGAGATGTCAATGGGCAATCCGCAGCCAAACCCGTCGCTCCGGCCGGGGAAGGTTCACAGACTAAGTGGAAGTGGGTGGGAGGTTGTCTCCTGCTTAAGATATAGTCGGGCTCTCGAGGAAACTTGAGGGATGAAGCACACT…
ITS	20	2	Healthy	Fungi	Basidiomycota	Cystobasidiomycetes	Erythrobasidiales	Erythrobasidiaceae	Bannoa	ogasawarensis	AAGTCGTAACAAGGTTTTAAGTGTTGAGACTCTGTGAGTTTTCATCAGAGTTTTCAAGGTCCTTTCGTGGAATACACCTTAGGAAGCCTTTGCAGGTGTGGTTTTTGGCCACATTGTTAACGCGACTATAAATACTGTTTAAGCTACTGCAAGTCGTCGAAAGATGGCAAGACTGTCAAATTGCGGGAAAACCCTTAGAGCCCTAGGTACACCATTTCAGTCGAAAGGCTGATCTGTCGTAATAATCCGCGGGATTGGGTGATCTGCAGCAAAGTCCGTAGCACGTTATGGTGCCGGATGAGGTTCAGAGGCCAAATTATAGTCGGTACACCTCGGTGTGCTTAAGATATGGTCCGGCTCGTTGCGAAAGCGGCGGGATAAGTATTCTACTTGAACTTA…
ITS	20	9	Healthy	Fungi	Basidiomycota	Pucciniomycetes	Septobasidiales	Septobasidiaceae	Septobasidium	quercinum	AAGTCGTAACAAGGTTTTCGTAGGTGAACCTGCGGAAGGATCATTATTGAAGCACAGAGCGCGCTTTACTGCGGCTCGACCCTTCACATCCACTCACCCTGTGAACCGTAATACCTTTTCATTAGACTCTAAAATGTCAATGGATGTAATACCTTTAAAGAAACAAAACTTTCAACAACGGATCTCTTGGCTCTCGCATCGATGAAGAACGCAGCGAAATGCGATAAGTAATGTGAATTGCAGAATTATGTGAATCATCGAATCTTTGAACGCACCTTGCGCCTTTTGGTATTCCGAAAGGCACACCTGTTTGAGTGTCATGAATCTCTCAACCCCATCATTTCTTATGAAGTGATTGCGGAGTTTGGATGTTGAGCGCTGCTGTCGCCATTGCGTCAG…
ITS-28S	20	922	Healthy	Fungi	Ascomycota	NA	NA	NA	NA	NA	AAGTCGTAACAAGGTTTCCGTAGGTGAACCTGCGGAAGGATCATTATCGAGTCAGGGTCCTCTGGGCCCGATCTCCAACCCTTTGTTTATCATACCTTTGTTGCTTTGGCAGACCCGTCCTTCGGGACCGTCGGGGGCGTTCAGTCGCCTCTGGCCAGCGTCTGCCAGTAGCCCAACCAAAATTCTTTGTTACATGTGACGTCTGAACGGTTCCATCAAAATCAAACCAAAACTTTCAACAACGGATCTCTTGGTTCTGGCATCGATGAAGAACGCAGCGAAATGCGATAAGTAATGTGAATTGCAGAATTCAGTGAATCATCGAATCTTTGAACGCACATTGCGCCCTTTGGTATTCCGAAGGGCATGCCTGTTCGAGCGTCATTATCAACCCTCAAG…
ITS-28S	20	259	Healthy	Fungi	Ascomycota	NA	NA	NA	NA	NA	AAGTCGTAACAAGGTTTCCGTAGGTGAACCTGCGGAAGGATCATTATCGAGTCAGGGTCCTCTGGGCCCGATCTCCAACCCTTTGTTTATCATACCTTTGTTGCTTTGGCAGACCCGTCCTTCGGGACCGTCGGGGGCGTTCAGTCGCCTCTGGCCAGCGTCTGCCAGTAGCCCAACCAAAATTCTTTGTTACATGTGACGTCTGAACGGTTCCATCAAAATCAAACCAAAACTTTCAACAACGGATCTCTTGGTTCTGGCATCGATGAAGAACGCAGCGAAATGCGATAAGTAATGTGAATTGCAGAATTCAGTGAATCATCGAATCTTTGAACGCACATTGCGCCCTTTGGTATTCCGAAGGGCATGCCTGTTCGAGCGTCATTATCAACCCTCAAG…
ITS-28S	20	80	Healthy	Fungi	Ascomycota	NA	NA	NA	NA	NA	AAGTCGTAACAAGGTTTCCGTAGGTGAACCTGCGGAAGGATCATTATCGAGTCAGGGTCCTCTGGGCCCGATCTCCAACCCTTTGTTTATCATACCTTTGTTGCTTTGGCAGACCCGTCCTTCGGGACCGTCGGGGGCGTTCAGTCGCCTCTGGCCAGCGTCTGCCAGTAGCCCAACCAAAATTCTTTGTTACATGTGACGTCTGAACGGTTCCATCAAAATCAAACCAAAACTTTCAACAACGGATCTCTTGGTTCTGGCATCGATGAAGAACGCAGCGAAATGCGATAAGTAATGTGAATTGCAGAATTCAGTGAATCATCGAATCTTTGAACGCACATTGCGCCCTTTGGTATTCCGAAGGGCATGCCTGTTCGAGCGTCATTATCAACCCTCAAG…
ITS-28S	20	77	Healthy	Fungi	Ascomycota	NA	NA	NA	NA	NA	AAGTCGTAACAAGGTTTCCGTAGGTGAACCTGCGGAAGGATCATTATCGAGTCAGGGTCCTCTGGGCCCGATCTCCAACCCTTTGTTTATCATACCTTTGTTGCTTTGGCAGACCCGTCCTTCGGGACCGTCGGGGGCGTTCAGTCGCCTCTGGCCAGCGTCTGCCAGTAGCCCAACCAAAATTCTTTGTTACATGTGACGTCTGAACGGTTCCATCAAAATCAAACCAAAACTTTCAACAACGGATCTCTTGGTTCTGGCATCGATGAAGAACGCAGCGAAATGCGATAAGTAATGTGAATTGCAGAATTCAGTGAATCATCGAATCTTTGAACGCACATTGCGCCCTTTGGTATTCCGAAGGGCATGCCTGTTCGAGCGTCATTATCAACCCTCAAG…
ITS-28S	20	97	Healthy	Fungi	Ascomycota	NA	NA	NA	NA	NA	AAGTCGTAACAAGGTTTCCGTAGGTGAACCTGCGGAAGGATCATTATCGAGTCAGGGTCCTCTGGGCCCGATCTCCAACCCTTTGTTTATCATACCTTTGTTGCTTTGGCAGACCCGTCCTTCGGGACCGTCGGGGGCGTTCAGTCGCCTCTGGCCAGCGTCTGCCAGTAGCCCAACCAAAATTCTTTGTTACATGTGACGTCTGAACGGTTCCATCAAAATCAAACCAAAACTTTCAACAACGGATCTCTTGGTTCTGGCATCGATGAAGAACGCAGCGAAATGCGATAAGTAATGTGAATTGCAGAATTCAGTGAATCATCGAATCTTTGAACGCACATTGCGCCCTTTGGTATTCCGAAGGGCATGCCTGTTCGAGCGTCATTATCAACCCTCAAG…
ITS-28S	20	696	Healthy	Fungi	Ascomycota	NA	NA	NA	NA	NA	AAGTCGTAACAAGGTTTCCGTAGGTGAACCTGCGGAAGGATCATTATCGAGTCAGGGTCCTCTGGGCCCGATCTCCAACCCTTTGTTTATCATACCTTTGTTGCTTTGGCAGACCCGTCCTTCGGGACCGTCGGGGGCGTTCAGTCGCCTCTGGCCAGCGTCTGCCAGTAGCCCAACCAAAATTCTTTGTTACATGTGACGTCTGAACGGTTCCATCAAAATCAAACCAAAACTTTCAACAACGGATCTCTTGGTTCTGGCATCGATGAAGAACGCAGCGAAATGCGATAAGTAATGTGAATTGCAGAATTCAGTGAATCATCGAATCTTTGAACGCACATTGCGCCCTTTGGTATTCCGAAGGGCATGCCTGTTCGAGCGTCATTATCAACCCTCAAG…
ITS-28S	20	4	Healthy	Fungi	Ascomycota	Dothideomycetes	Pleosporales	Lophiostomataceae	Lophiostoma	macrostomoides	AAGTCGTAACAAGGTTTCCGTAGGTGAACCTGCGGAAGGATCATTATTGTAGGTGCCTTCGGGCCCGCTGACACAATAACCCTTGTCTTTTTTTGTGCACCCTTTGTTTCCTCGGCAGCTTCGCCTGCCAACGAGGACCCCCCTAAAACCTTTTGCAATCTTAGTACAACATTCTGAAAACGAACAATATTAAAACTTTCAACAATGGATCTCTTGGCTCTGGCATCGATGAAGAACGCAGCGAAATGCGATAAGTAGTGTGAATTGCAGAATTCAGTGAATCATCGAATCTTTGAACGCACATTGCGCCCTTTGGTATTCCTTAGGGCATGCCTGTTCGAGCGTCATTTACAAATTCAAGCTCAGCTTGGTGATGGGTGTCTGTCCCGCCTTTGCGTG…
ITS	21	5	Healthy	Fungi	Ascomycota	Eurotiomycetes	Verrucariales	Verrucariaceae	NA	NA	AAGTCGTAACAAGGTTTCCGTAGGGTAAGCTTGGACCTCCAATCCCCATATCCTATCCATGCTAACCATTCTCTAGTGAACCTGCGGAAGGATCATTAATAATCGGGGGCCAGTCTTCATCCGCGGCTAATGCCGCCGGTGGAGTCAGCCTGTCTGAACACTCTTGTCTATCTACTCCTAGTTGCTTTGGCGGGTCGTCTCCGGACCGTCAGGGGCTTCGGCCCCCGGCGTGTGCCCGCCAAAGGCCTCAAATAAACCGCAACAACGTGTCTTGTCTTAACTAAAACAAAAATAAACAAAACTTTCAACAACGGATCTCTTGGTTCTGGCATCGATGAAGAACGCAGCGAAATGCGATAAGTAATGCGAATTGCAGAATTCCGTGAGTCATCGAATCTT…
ITS	21	2	Healthy	Fungi	Ascomycota	Lecanoromycetes	Caliciales	Physciaceae	Physcia	stellaris	AAGTCGTAACAAGGTTTCCGTAGGTACAAATAGGTTTGCCTGCCGAAACCTCCCGCAACGACGTTAAAAAACTGCGCGGTCTGCGCCCTATTGGCGTGGGCAACACCGTTTAAGTGCTGAGAATGCCCGGCGAGAGCCCCGCACAACCAGCAGCCAGCAGTTACTGCCTGGTCCACAGATCAATCGACGGTGACCGTTATCGGTTAAGTTATGACCGGTCCAGAGCCCCAACGGGCCCTGGAGCCATGGAACCTGCGGAAGGATCATTACCGAGAGACGGGGTCTAACCGGCCTCAACTCTTCATCCGTGTCTACATACCAATGTTGCTTTGGCGAGCCTCGGGCTTGTTCCGGGGAGTTCACGCTCCTTCGCCCGCCAAAGGCCCATATAAAACCTGT…
ITS	21	3	Healthy	Fungi	Basidiomycota	Agaricomycetes	Corticiales	Corticiaceae	NA	NA	AAGTCGTAACAAGGTTTCCGTAGGTGAACCTGCGGAAGGATCATTAATGAACCTTTGAGGATTGAGCTGGTCTTTTTGACAAGTGCTCGTCCTCTTATCCTTTATACACCTGTGCATCTTTTAGAGAGATCAAGCCGGGACTAGTAGGTCTCTTGACTGAAGGTTCTGACCCTCTCTCTGATTTTACATACACTTTATTTAATCTTTGGAATAATCAATTTATAAATAATAACAACTTTTAACAACGGATCTCTTGGCTCTCGCATCGATGAAGAACGCAGCGAAATGCGATAAGTAATGTGAATTGCAGAATTCAGTGAATCATCGAATCTTTGAACGCACCTTGCGCTCCTTGGTATTCCGAGGAGCACGCCTGTTCGAGTGTCATGAAGCTCTCAA…
ITS	21	14	Healthy	Fungi	Ascomycota	Lecanoromycetes	Lecanorales	Ramalinaceae	Bacidia	neosquamulosa	AAGTCGTAACAAGGTTTCCGTAGGTGAACCTGCGGAAGGATCATTACAGAGAGGAGCTTCGCGCTCCAGGGGGTTCGCCTCCGCCTCTCAACCCTGTGTAAATCATACCTTTGTTGCTTTGGCGGGCCTTGGGGTCATGCTCATGCCGGGCTTTTGCCTGGCGAGTGCTCGCCGGAAGCCTACCAAAACTCGTTTAATTTATGCTGTCAGAGTCTAAACACAAATAAAGCAAAACTTTCAACAACGGATCTCTTGGTTCTGGCATCGATGAAGAACGCAGCGAAATGCGATAAGTAATGTGAATTGCAGAATTCAGTGAATCATCGAATCTTTGAACGCACATTGCGCCCCTCGGTATTCCGGGGGGCATACCTGTTCGAGCGTCATTACACCTCTCAA…
ITS	21	5	Healthy	Fungi	Basidiomycota	Agaricomycetes	Hymenochaetales	Hymenochaetaceae	Fomitiporia	punctata	AAGTCGTAACAAGGTTTCCGTAGGTGAACCTGCGGAAGGATCATTACTGAGTTAGAACGTGGAGGTTGATGCTGGTGCATATTATGTGTACATGTGCTCGCCTTCACACTCTTCATTCACTCAACCCCTGTGCACTTTATCAGAGTTAGTAATAGTATTGTAGTGGCTGCTGTTTGTTATCTCCATTGTTAGAAGCGGGCAACCCTTTCTGGCAGTAGGCATCATCTCAGTTCAACTGCTACTATGAACACTTTGACTTTATTTATACAAACACTTTGCTTGTTCTTGTGAATGTGTAATGCTCCTTGTGAGCGAAATACAAATATACAACTTTCAACAACGGATCTCTTGGCTCTCGCATCGATGAAGAACGCAGCGAAATGCGATAAGTAATGTGAA…
ITS	21	28	Healthy	Fungi	Basidiomycota	Agaricomycetes	Hymenochaetales	Hymenochaetaceae	Fomitiporia	punctata	AAGTCGTAACAAGGTTTCCGTAGGTGAACCTGCGGAAGGATCATTACTGAGTTAGAACGTGGAGGTTGATGCTGGTGCATATTATGTGTACATGTGCTCGCCTTCACACTCTTCATTCACTCAACCCCTGTGCACTTTATCAGAGTTAGTAATAGTATTGTAGTGGCTGCTGTTTGTTATCTCCATTGTTAGAAGCGGGCAACCCTTTCTGGCAGTAGGCATCATCTCAGTTCAACTGCTACTATGAACACTTTGACTTTATTTATACAAACACTTTGCTTGTTCTTGTGAATGTGTAATGCTCCTTGTGAGCGAAATACAAATATACAACTTTCAACAACGGATCTCTTGGCTCTCGCATCGATGAAGAACGCAGCGAAATGCGATAAGTAATGTGAA…
ITS	21	8	Healthy	Fungi	Basidiomycota	Agaricomycetes	Hymenochaetales	Hymenochaetaceae	Fomitiporia	punctata	AAGTCGTAACAAGGTTTCCGTAGGTGAACCTGCGGAAGGATCATTACTGAGTTAGAACGTGGAGGTTGATGCTGGTGCATATTATGTGTACATGTGCTCGCCTTCACACTCTTCATTCACTCAACCCCTGTGCACTTTATCAGAGTTAGTAATAGTATTGTAGTGGCTGCTGTTTGTTATCTCCATTGTTAGAAGCGGGCAACCCTTTCTGGCAGTAGGCATCATCTCAGTTCAACTGCTACTATGAACACTTTGACTTTATTTATACAAACACTTTGCTTGTTCTTGTGAATGTGTAATGCTCCTTGTGAGCGAAATACAAATATACAACTTTCAACAACGGATCTCTTGGCTCTCGCATCGATGAAGAACGCAGCGAAATGCGATAAGTAATGTGAA…
ITS	21	11913	Healthy	Fungi	Basidiomycota	Agaricomycetes	Hymenochaetales	Hymenochaetaceae	Fomitiporia	punctata	AAGTCGTAACAAGGTTTCCGTAGGTGAACCTGCGGAAGGATCATTACTGAGTTAGAACGTGGAGGTTGATGCTGGTGCATATTATGTGTACATGTGCTCGCCTTCACACTCTTCATTCACTCAACCCCTGTGCACTTTATCAGAGTTAGTAATAGTATTGTAGTGGCTGCTGTTTGTTATCTCCATTGTTAGAAGCGGGCAACCCTTTCTGGCAGTAGGCATCATCTCAGTTCAACTGCTACTATGAACACTTTGACTTTATTTATACAAACACTTTGCTTGTTCTTGTGAATGTGTAATGCTCCTTGTGAGCGAAATACAAATATACAACTTTCAACAACGGATCTCTTGGCTCTCGCATCGATGAAGAACGCAGCGAAATGCGATAAGTAATGTGAA…
ITS	21	25	Healthy	Fungi	Basidiomycota	Agaricomycetes	Hymenochaetales	Hymenochaetaceae	Fomitiporia	punctata	AAGTCGTAACAAGGTTTCCGTAGGTGAACCTGCGGAAGGATCATTATCGAGTCAGGGTCCTCTGGGCCCGATCTCCAACCCTTTGTTTATCATACCTTTGTTGCTTTGGCAGACCCGTCCTTCGGGACCGTCGGGGGCGTTCAGTCGCCTCTGGCCAGCGTCTGCCAGTAGCCCAACCAAAATTCTTTGTTACATGTGACGTCTGAACGGTTCCATCAAAATCAAACCAAAACTTTCAACAACGGATCTCTTGGCTCTCGCATCGATGAAGAACGCAGCGAAATGCGATAAGTAATGTGAATTGCAGAATTCAGTGAATCATCGAATCTTTGAACGCACCTTGCGCCCCTTGGTATTCCGAGGGGCATGCCTGTTTGAGTGTCATGTCATTCTCAATCC…
ITS	21	119	Healthy	Fungi	Ascomycota	Eurotiomycetes	Phaeomoniellales	Phaeomoniellaceae	Phaeomoniella	chlamydospora	AAGTCGTAACAAGGTTTCCGTAGGTGAACCTGCGGAAGGATCATTATCGAGTCAGGGTCCTCTGGGCCCGATCTCCAACCCTTTGTTTATCATACCTTTGTTGCTTTGGCAGACCCGTCCTTCGGGACCGTCGGGGGCGTTCAGTCGCCTCTGGCCAGCGTCTGCCAGTAGCCCAACCAAAATTCTTTGTTACATGTGACGTCTGAACGGTTCCATCAAAATCAAACCAAAACTTTCAACAACGGATCTCTTGGTTCTGGCATCGATGAAGAACGCAGCGAAATGCGATAAGTAATGTGAATTGCAGAATTCAGTGAATCATCGAATCTTTGAACGCACATTGCGCCCTTTGGTATTCCGAAGGGCATGCCTGTTCGAGCGTCATTATCAACCCTCAAG…
ITS	21	16	Healthy	Fungi	Ascomycota	Dothideomycetes	Pleosporales	Amorosiaceae	Angustimassarina	acerina	AAGTCGTAACAAGGTTTCCGTAGGTGAACCTGCGGAAGGATCATTATCGTAGGGCTTTTGTCCTGTCGAGATAGCGTCCTTGCCTATTTTTTGGAGCACCGTTCGTTTCCTCAGCAGGCTTGCCTGCTACTGGGGACCCCTCAAACTCTTTGTAAATACAGTAATCGTCTGAAAAACAAACAAAAAATCAAAACTTTCAACAATGGATCTCTTGGTTCTGGCATCGATGAAGAACGCAGCAAAATGCGATAAGTAGTGTGAATTGCAGAATTCAGTGAATCATCGAATCTTTGAACGCACATTGCGCCCTTTGGTATTCCTTAGGGCATGCCTGTTCGAGCGTCATTTACACCCTCAAGCACAGCTTGGTGTTGGGCGTCTGTCCCGCTTCGGCGCGGA…
ITS	21	6	Healthy	Fungi	Ascomycota	Dothideomycetes	Pleosporales	Lophiostomataceae	Platystomum	crataegi	AAGTCGTAACAAGGTTTCCGTAGGTGAACCTGCGGAAGGATCATTATTGTAGGTGCCTTTGGGCCCGCTGACACAATAACCCTTGTCTTTTTTTGTGCACCCTTTGTTTCCTCGGCAGCTCCGCCTGCCAACGAGGACCCCCCAAAAACCTTTTGCAATCCTAGTATGACATTCTGAAAACAAACAATATTAAAACTTTCAACAATGGATCTCTTGGCTCTGGCATCGATGAAGAACGCAGCGAAATGCGATAAGTAGTGTGAATTGCAGAATTCAGTGAATCATCGAATCTTTGAACGCACATTGCGCCCTTTGGTATTCCTTAGGGCATGCCTGTTCGAGCGTCATTTACCAATTCAAGCTCAGCTTGGTGATGGGCGTCTGTCCCGCCTTTGCGTG…
ITS-28S	21	33	Healthy	Fungi	Basidiomycota	Agaricomycetes	Hymenochaetales	Hymenochaetaceae	Inonotus	NA	AAGTCGTAACAAGGTTTCCGTAGGTGAACCTGCGGAAGGATCATTAACGAGTTTGAAATCGACGGCTTGATGCTGGCGTGTATAACGCGCATGTGCTCAGCCCGTCGTACTCAATCCTCTTTACCCCTGTGCACACCTAATGGGAGTTTAGTAGTCGGCGTGTGTTGTTGTTGTATTAGTTCGGTTTATTGATCGAATATAATGCGCACCGTCGACGAAACACTTCAATTTTTATTATCAACGATTACTTGTAATGTGGAATGTAATGCTCCTTTGTGAGCGATATAAAGTTACAACTTTCAACAACGGATCTCTTGGCTCTCGCATCGATGAAGAACGCAGCGAAATGCGATAAGTAATGTGAATTGCAGAATTCAGTGAATCATCGAATCTTTGAAC…
ITS-28S	21	103	Healthy	Fungi	Basidiomycota	Agaricomycetes	Hymenochaetales	Hymenochaetaceae	Inonotus	NA	AAGTCGTAACAAGGTTTCCGTAGGTGAACCTGCGGAAGGATCATTAACGAGTTTGAAATCGACGGCTTGATGCTGGCGTGTATAACGCGCATGTGCTCAGCCCGTCGTACTCAATCCTCTTTACCCCTGTGCACACCTAATGGGAGTTTAGTAGTCGGCGTGTGTTGTTGTTGTATTAGTTCGGTTTATTGATCGAATATAATGCGCACCGTCGACGAAACACTTCAATTTTTATTATCAACGATTACTTGTAATGTGGAATGTAATGCTCCTTTGTGAGCGATATAAAGTTACAACTTTCAACAACGGATCTCTTGGCTCTCGCATCGATGAAGAACGCAGCGAAATGCGATAAGTAATGTGAATTGCAGAATTCAGTGAATCATCGAATCTTTGAAC…
ITS-28S	21	488	Healthy	Fungi	Basidiomycota	Agaricomycetes	Hymenochaetales	Hymenochaetaceae	Inonotus	NA	AAGTCGTAACAAGGTTTCCGTAGGTGAACCTGCGGAAGGATCATTAACGAGTTTGAAATCGACGGCTTGATGCTGGCGTGTATAACGCGCATGTGCTCAGCCCGTCGTACTCAATCCTCTTTACCCCTGTGCACACCTAATGGGAGTTTAGTAGTCGGCGTGTGTTGTTGTTGTATTAGTTCGGTTTATTGATCGAATATAATGCGCACCGTCGACGAAACACTTCAATTTTTATTATCAACGATTACTTGTAATGTGGAATGTAATGCTCCTTTGTGAGCGATATAAAGTTACAACTTTCAACAACGGATCTCTTGGCTCTCGCATCGATGAAGAACGCAGCGAAATGCGATAAGTAATGTGAATTGCAGAATTCAGTGAATCATCGAATCTTTGAAC…
[truncated: 859 more rows]

## Sheet: Sheet1
Supplementary Table S2: Comparison of taxonomic assignments at the genus level (proportions) for ASV-based and OTU-based analyses
[truncated: 54 more rows]
